# Supplementary material for: Genome-wide expression profiling in leaves and roots of date palm (Phoenix dactylifera L.) exposed to salinity
Source: BMC Genomics. 2017 Mar 22;18:246. doi: 10.1186/s12864-017-3633-6 (PMC5423419; doi:10.1186/s12864-017-3633-6)
Supplement: Supplementary file 4 — Table S1. DEGs and their predicted function in leaves. Only significantly (p, FDR < 0.05) altered genes are shown. (XLSX 468 kb) [file 12864_2017_3633_MOESM4_ESM.xlsx]

## Sheet: FDR <0.05
Table S1. Differentially expressed genes and their predicted function in leaves. Only significantly (p, FDR < 0.05) altered genes are shown.
Name	Control-Leaves_1_FPKM	Nacl-Leaves_1_FPKM	Nacl-Leaves_1_FPKM	logCPM	P-Value	FDR	Description	Length	#Hits	e-Value	sim mean	#GO	GO Names list	Enzyme Codes list	InterPro IDs
comp13_c0_seq3	6391.33	0.21	-13.2226	11.2107	1.92012e-25	2.76773e-21	ribulose bisphosphate carboxylase oxygenase chloroplastic isoform x1	1747	20	0	0.938	1	F:ATP binding	-	IPR027417 (G3DSA:3.40.50.GENE3D); IPR003959 (PFAM); PTHR32429:SF12 (PANTHER); PTHR32429 (PANTHER); IPR027417 (SUPERFAMILY)
comp11651_c0_seq2	1054.4	0	-12.5541	8.6445	1.11833e-17	6.90859e-14	---NA---	263	0	-	-	-	-	-	TRANSMEMBRANE (PHOBIUS); NON_CYTOPLASMIC_DOMAIN (PHOBIUS); CYTOPLASMIC_DOMAIN (PHOBIUS)
comp13_c0_seq1	960.67	0	-12.4198	8.51383	3.04319e-17	1.48638e-13	ribulose bisphosphate carboxylase oxygenase chloroplastic isoform x2	1781	20	0	0.94	1	F:ATP binding	-	no IPS match
comp20169_c0_seq1	686.96	0	-11.9361	8.04569	1.11211e-15	3.69931e-12	probable ubiquitin-conjugating enzyme e2 23	264	15	2.6e-48	0.708	-	-	-	no IPS match
comp26971_c0_seq1	639.03	0	-11.8318	7.94531	2.38149e-15	6.43642e-12	auxin response factor 19-like isoform x2	263	20	1.1e-46	0.763	6	F:DNA binding; C:nucleus; P:transcription, DNA-templated; P:regulation of transcription, DNA-templated; P:response to hormone; P:auxin-activated signaling pathway	-	no IPS match
comp3923_c0_seq1	632.64	0	-11.8173	7.93138	2.63766e-15	6.70943e-12	---NA---	220	0	-	-	-	-	-	no IPS match
comp24341_c0_seq1	511.23	0	-11.51	7.63709	2.55186e-14	4.08704e-11	two-component response regulator arr17	264	1	3.4e-14	0.91	-	-	-	PTHR26402:SF574 (PANTHER); PTHR26402 (PANTHER); NON_CYTOPLASMIC_DOMAIN (PHOBIUS); CYTOPLASMIC_DOMAIN (PHOBIUS); TRANSMEMBRANE (PHOBIUS)
comp32464_c0_seq1	511.23	0	-11.51	7.63709	2.55186e-14	4.08704e-11	protein isoform partial	263	20	6.5e-53	0.8155	7	P:response to glucose; P:response to salt stress; P:response to fructose; P:Golgi organization; P:calcium ion transport; C:cytoplasmic membrane-bounded vesicle; P:response to sucrose	-	PTHR31485 (PANTHER); PTHR31485:SF7 (PANTHER)
comp21773_c0_seq1	431.35	0	-11.265	7.40401	1.49888e-13	1.88196e-10	indole-3-acetic acid-induced protein arg7-like	264	1	7.6e-13	1	-	-	-	TRANSMEMBRANE (PHOBIUS); CYTOPLASMIC_DOMAIN (PHOBIUS); NON_CYTOPLASMIC_DOMAIN (PHOBIUS); TMhelix (TMHMM)
comp1787_c0_seq1	377.03	0	-11.0709	7.22043	5.91819e-13	6.56206e-10	---NA---	229	0	-	-	-	-	-	no IPS match
comp134_c0_seq3	375.36	0	-11.0645	7.21439	6.17109e-13	6.67141e-10	programmed cell death protein 7-like	276	4	2e-34	0.79	-	-	-	no IPS match
comp25288_c0_seq1	367.44	0	-11.0337	7.1854	7.62545e-13	8.04261e-10	PREDICTED: uncharacterized protein LOC103701640	264	4	3.5e-27	0.8725	-	-	-	no IPS match
comp15540_c0_seq1	332.3	0	-10.8888	7.04908	2.13371e-12	1.92225e-09	myosin-15-like isoform x2	267	20	6.9e-51	0.8265	10	C:myosin complex; F:ATP binding; F:actin binding; P:peroxisome localization; P:protein import into nucleus; P:metabolic process; P:actin filament-based movement; P:mitochondrion localization; F:motor activity; P:Golgi localization	EC:3.6.1; EC:3.6.1.15	PTHR13140 (PANTHER); PTHR13140:SF494 (PANTHER)
comp16156_c0_seq1	295.55	0	-10.7198	6.89087	6.98617e-12	5.58176e-09	ribose-phosphate pyrophosphokinase 4	266	20	2.6e-55	0.9595	6	F:magnesium ion binding; P:pentose-phosphate shunt; P:nucleotide biosynthetic process; F:ribose phosphate diphosphokinase activity; P:nucleoside metabolic process; P:purine nucleobase metabolic process	EC:2.7.6.1	PTHR10210 (PANTHER); PTHR10210:SF34 (PANTHER)
comp28030_c0_seq1	287.56	0	-10.6803	6.85399	9.59594e-12	6.80258e-09	---NA---	263	0	-	-	-	-	-	no IPS match
comp31265_c0_seq1	287.56	0	-10.6803	6.85399	9.59594e-12	6.80258e-09	probable receptor-like protein kinase at5g24010	263	20	7.3e-41	0.712	8	F:nucleotide binding; F:ATP binding; F:protein kinase activity; P:phosphorylation; F:transferase activity; F:protein serine/threonine kinase activity; P:protein phosphorylation; F:kinase activity	-	NON_CYTOPLASMIC_DOMAIN (PHOBIUS); CYTOPLASMIC_DOMAIN (PHOBIUS); TRANSMEMBRANE (PHOBIUS); TMhelix (TMHMM)
comp11300_c0_seq8	271.59	0	-10.5979	6.77725	1.66326e-11	1.05771e-08	65-kda microtubule-associated protein 1-like	264	20	9.8e-51	0.9425	4	C:tubulin complex; P:cytokinesis; P:microtubule cytoskeleton organization; F:microtubule binding	-	IPR007145 (PFAM); IPR007145 (PANTHER); PTHR19321:SF11 (PANTHER)
comp7424_c0_seq1	262	0	-10.5461	6.72907	2.34517e-11	1.44874e-08	---NA---	218	0	-	-	-	-	-	no IPS match
comp8507_c0_seq1	252.42	0	-10.4924	6.67922	3.55052e-11	2.0748e-08	abc transporter f family member 1-like	245	20	8.5e-46	0.973	3	F:ATPase activity; F:ATP binding; P:metabolic process	EC:3.6.1; EC:3.6.1.3; EC:3.6.1.15	IPR027417 (G3DSA:3.40.50.GENE3D); IPR003439 (PFAM); PTHR19211:SF61 (PANTHER); PTHR19211 (PANTHER); IPR027417 (SUPERFAMILY)
comp15732_c0_seq1	251.05	0	-10.4845	6.67195	3.55052e-11	2.0748e-08	---NA---	269	0	-	-	-	-	-	no IPS match
comp6404_c0_seq1	239.64	0	-10.4175	6.60984	5.81733e-11	3.14448e-08	v-type proton atpase subunit d-like isoform x1	264	1	1.4e-08	0.59	-	-	-	no IPS match
comp30168_c0_seq1	223.66	0	-10.318	6.51795	1.11402e-10	5.41276e-08	aspartate-semialdehyde dehydrogenase	263	20	4.4e-50	0.877	16	C:chloroplast stroma; P:methionine biosynthetic process; P:isoleucine biosynthetic process; P:purine nucleotide biosynthetic process; P:lysine biosynthetic process via diaminopimelate; P:threonine biosynthetic process; F:aspartate-semialdehyde dehydrogenase activity; P:L-serine metabolic process; F:protein dimerization activity; P:glycine metabolic process; F:N-acetyl-gamma-glutamyl-phosphate red…	EC:1.2.1.38; EC:1.2.1.11	G3DSA:3.40.50.720 (GENE3D); IPR000534 (PFAM); IPR016040 (SUPERFAMILY)
comp33836_c0_seq1	223.66	0	-10.318	6.51795	1.11402e-10	5.41276e-08	transportin-3 isoform x2	263	20	3.8e-50	0.885	4	P:protein import into nucleus; P:regulation of RNA splicing; F:Ran GTPase binding; C:intracellular	-	IPR011989 (G3DSA:1.25.10.GENE3D); PTHR12363:SF32 (PANTHER); PTHR12363 (PANTHER); IPR016024 (SUPERFAMILY)
comp3149_c1_seq5	222.94	0	-10.3133	6.51366	1.19135e-10	5.66126e-08	---NA---	266	0	-	-	-	-	-	no IPS match
comp19518_c0_seq1	219.1	0	-10.2883	6.49057	1.36415e-10	6.21059e-08	---NA---	269	0	-	-	-	-	-	no IPS match
comp1167_c0_seq8	217.27	0	-10.2762	6.47944	1.56464e-10	6.8343e-08	trans-cinnamate 4-monooxygenase-like	267	20	5.8e-42	0.9295	8	P:coumarin biosynthetic process; P:L-phenylalanine metabolic process; F:iron ion binding; P:lignin biosynthetic process; P:oxidation-reduction process; P:stilbene biosynthetic process; F:trans-cinnamate 4-monooxygenase activity; F:heme binding	EC:1.14.13; EC:1.14.13.11	PTHR24298:SF56 (PANTHER); PTHR24298 (PANTHER)
comp5180_c0_seq1	217.27	0	-10.2762	6.47944	1.56464e-10	6.8343e-08	acyl- -binding domain-containing protein 3-like isoform x1	255	20	6.4e-53	0.7315	5	P:fatty acid transport; F:fatty-acyl-CoA binding; C:extracellular region; P:defense response to fungus; P:defense response to bacterium	-	IPR000582 (PFAM); IPR014352 (G3DSA:1.20.80.GENE3D); PTHR23310 (PANTHER); PTHR23310:SF14 (PANTHER); IPR000582 (PROSITE_PROFILES); IPR000582 (SUPERFAMILY)
comp12740_c0_seq1	215.67	0	-10.2655	6.46963	1.67674e-10	7.17894e-08	---NA---	266	0	-	-	-	-	-	no IPS match
comp10896_c0_seq3	214.53	0	-10.2579	6.46259	1.67674e-10	7.17894e-08	embryo defective 2759 isoform partial	269	20	2.3e-55	0.711	-	-	-	NON_CYTOPLASMIC_DOMAIN (PHOBIUS); CYTOPLASMIC_DOMAIN (PHOBIUS); TRANSMEMBRANE (PHOBIUS); TMhelix (TMHMM)
comp1126_c0_seq1	208.45	0	-10.2165	6.42447	2.22118e-10	9.23562e-08	---NA---	304	0	-	-	-	-	-	no IPS match
comp28366_c0_seq1	207.69	0	-10.2112	6.41963	2.38562e-10	9.73222e-08	pentatricopeptide repeat-containing protein at5g15300	264	20	7.4e-36	0.764	1	F:molecular_function	-	no IPS match
comp17949_c0_seq1	202.36	0	-10.1737	6.38521	2.96395e-10	1.19785e-07	polypyrimidine tract-binding protein homolog 1-like isoform x4	265	20	1.9e-57	0.992	2	F:nucleotide binding; F:nucleic acid binding	-	IPR000504 (SMART); IPR000504 (PFAM); IPR012677 (G3DSA:3.30.70.GENE3D); PTHR24012 (PANTHER); PTHR24012:SF386 (PANTHER); IPR000504 (PROSITE_PROFILES); SSF54928 (SUPERFAMILY)
comp678_c0_seq1	194.91	0	-10.1196	6.33563	4.29728e-10	1.63006e-07	---NA---	223	0	-	-	-	-	-	no IPS match
comp16331_c0_seq1	191.71	0	-10.0958	6.31377	5.00337e-10	1.78811e-07	scarecrow-like protein 9	265	2	2.3e-15	0.875	-	-	-	no IPS match
comp33589_c0_seq1	191.71	0	-10.0958	6.31377	5.00337e-10	1.78811e-07	PREDICTED: uncharacterized protein LOC103713192	264	20	1e-47	0.732	1	P:biological_process	-	SIGNAL_PEPTIDE_H_REGION (PHOBIUS); SIGNAL_PEPTIDE_N_REGION (PHOBIUS); SIGNAL_PEPTIDE (PHOBIUS); NON_CYTOPLASMIC_DOMAIN (PHOBIUS); SIGNAL_PEPTIDE_C_REGION (PHOBIUS)
comp8603_c0_seq2	191.71	0	-10.0958	6.31377	5.00337e-10	1.78811e-07	PREDICTED: uncharacterized protein LOC103699186	264	1	2.2e-13	0.87	-	-	-	no IPS match
comp12042_c0_seq1	182.12	0	-10.0218	6.24613	8.66752e-10	2.86114e-07	serine arginine-rich splicing factor rs41-like isoform x1	272	20	3.6e-23	0.972	2	F:nucleotide binding; F:nucleic acid binding	-	IPR012677 (G3DSA:3.30.70.GENE3D); IPR000504 (PFAM); IPR000504 (PROSITE_PROFILES); SSF54928 (SUPERFAMILY)
comp21861_c0_seq1	181.06	0	-10.0134	6.23845	8.66752e-10	2.86114e-07	---NA---	268	0	-	-	-	-	-	no IPS match
comp17985_c0_seq1	175.73	0	-9.97034	6.19916	1.20156e-09	3.71135e-07	pentatricopeptide repeat-containing protein at1g08610	266	20	1.1e-53	0.804	1	P:biological_process	-	IPR002885 (PFAM); IPR002885 (TIGRFAM); PTHR24015 (PANTHER); PTHR24015:SF533 (PANTHER); IPR002885 (PROSITE_PROFILES); IPR002885 (PROSITE_PROFILES); IPR002885 (PROSITE_PROFILES)
comp33841_c0_seq1	175.73	0	-9.97034	6.19916	1.20156e-09	3.71135e-07	---NA---	264	0	-	-	-	-	-	no IPS match
comp3798_c0_seq7	175.73	0	-9.97034	6.19916	1.20156e-09	3.71135e-07	---NA---	278	0	-	-	-	-	-	NON_CYTOPLASMIC_DOMAIN (PHOBIUS); CYTOPLASMIC_DOMAIN (PHOBIUS); TRANSMEMBRANE (PHOBIUS)
comp8851_c0_seq2	175.73	0	-9.97034	6.19916	1.20156e-09	3.71135e-07	secreted protein {eco:0000313	249	20	1.1e-29	0.724	-	-	-	no IPS match
comp1132_c0_seq1	172.54	0	-9.94394	6.17509	1.41992e-09	4.32405e-07	dnaj protein homolog	236	20	1.5e-45	0.89	16	F:heat shock protein binding; P:response to salt stress; F:unfolded protein binding; C:nucleolus; P:protein folding; P:positive regulation of flower development; C:plasma membrane; P:N-terminal protein myristoylation; P:photoperiodism, flowering; F:ATP binding; P:response to heat; C:plasmodesma; F:metal ion binding; P:regulation of ATPase activity; C:cell wall; C:cytosol	-	IPR001623 (G3DSA:1.10.287.GENE3D); PTHR24078:SF210 (PANTHER); PTHR24078 (PANTHER); IPR001623 (SUPERFAMILY)
comp6985_c0_seq2	172.54	0	-9.94394	6.17509	1.41992e-09	4.32405e-07	protein binding	267	20	1.5e-50	0.9405	1	F:zinc ion binding	-	IPR002035 (G3DSA:3.40.50.GENE3D); IPR002035 (PFAM); PTHR10579:SF50 (PANTHER); PTHR10579 (PANTHER); IPR002035 (SUPERFAMILY)
comp19288_c0_seq1	170.41	0	-9.92603	6.15879	1.54502e-09	4.60769e-07	eukaryotic translation initiation factor 3 subunit m-like	265	20	3.2e-51	0.9205	8	F:translation initiation factor activity; P:formation of translation preinitiation complex; C:eukaryotic 43S preinitiation complex; C:proteasome complex; C:eukaryotic 48S preinitiation complex; P:regulation of translational initiation; C:ribosome; C:eukaryotic translation initiation factor 3 complex	-	PTHR15350:SF2 (PANTHER); PTHR15350 (PANTHER)
comp5508_c0_seq1	169.34	0	-9.91696	6.15053	1.68224e-09	4.9152e-07	ubp1-associated protein 2a-like	228	4	4.7e-13	0.94	-	-	-	no IPS match
comp15266_c0_seq1	166.15	0	-9.88955	6.12559	1.99826e-09	5.79937e-07	---NA---	267	0	-	-	-	-	-	no IPS match
comp16215_c0_seq1	159.76	0	-9.83303	6.07425	2.84278e-09	7.93099e-07	pre-mrna-splicing factor atp-dependent rna helicase prp16	233	20	1.2e-41	0.971	4	F:nucleic acid binding; F:ATP binding; P:metabolic process; F:helicase activity	EC:3.6.1; EC:3.6.1.15	PTHR18934:SF91 (PANTHER); PTHR18934 (PANTHER)
comp16931_c0_seq1	159.76	0	-9.83303	6.07425	2.84278e-09	7.93099e-07	---NA---	264	0	-	-	-	-	-	no IPS match
comp28105_c0_seq1	159.76	0	-9.83303	6.07425	2.84278e-09	7.93099e-07	PREDICTED: uncharacterized protein LOC103715518	263	20	1.7e-42	0.7785	3	F:acetylglucosaminyltransferase activity; P:metabolic process; C:membrane	-	PTHR31042:SF19 (PANTHER); PTHR31042 (PANTHER); CYTOPLASMIC_DOMAIN (PHOBIUS); TRANSMEMBRANE (PHOBIUS); NON_CYTOPLASMIC_DOMAIN (PHOBIUS); TMhelix (TMHMM)
comp29438_c0_seq1	159.76	0	-9.83303	6.07425	2.84278e-09	7.93099e-07	f-box protein skip23-like	264	20	2.9e-46	0.699	-	-	-	no IPS match
comp1753_c0_seq1	150.17	0	-9.74382	5.99341	4.9304e-09	1.27668e-06	---NA---	244	0	-	-	-	-	-	NON_CYTOPLASMIC_DOMAIN (PHOBIUS); SIGNAL_PEPTIDE_H_REGION (PHOBIUS); SIGNAL_PEPTIDE (PHOBIUS); SIGNAL_PEPTIDE_N_REGION (PHOBIUS); SIGNAL_PEPTIDE_C_REGION (PHOBIUS)
comp2030_c0_seq1	150.17	0	-9.74382	5.99341	4.9304e-09	1.27668e-06	---NA---	231	0	-	-	-	-	-	PTHR36059:SF1 (PANTHER); PTHR36059 (PANTHER)
comp6021_c0_seq1	150.17	0	-9.74382	5.99341	4.9304e-09	1.27668e-06	hypothetical protein PHAVU_003G2836001g, partial	204	2	1.2e-07	0.735	2	F:nucleotide binding; F:nucleic acid binding	-	no IPS match
comp12238_c0_seq1	146.98	0	-9.71288	5.96543	6.56209e-09	1.63083e-06	---NA---	267	0	-	-	-	-	-	no IPS match
comp15870_c0_seq1	146.98	0	-9.71288	5.96543	6.56209e-09	1.63083e-06	Hypothetical protein RM25_1313	243	19	7.1e-24	0.6389	-	-	-	no IPS match
comp2920_c0_seq3	146.98	0	-9.71288	5.96543	6.56209e-09	1.63083e-06	post-gpi attachment to proteins factor 3-like	246	20	1e-51	0.873	2	C:membrane; C:cytoplasmic membrane-bounded vesicle	-	IPR007217 (PFAM); IPR007217 (PANTHER); PTHR13148:SF1 (PANTHER)
comp14773_c0_seq1	143.78	0	-9.68116	5.93678	7.97305e-09	1.82423e-06	---NA---	237	0	-	-	-	-	-	no IPS match
comp14866_c0_seq1	143.78	0	-9.68116	5.93678	7.97305e-09	1.82423e-06	---NA---	227	0	-	-	-	-	-	no IPS match
comp18660_c0_seq1	143.78	0	-9.68116	5.93678	7.97305e-09	1.82423e-06	PREDICTED: uncharacterized protein LOC105038370	264	3	3.2e-12	0.7633	-	-	-	SIGNAL_PEPTIDE_H_REGION (PHOBIUS); SIGNAL_PEPTIDE (PHOBIUS); NON_CYTOPLASMIC_DOMAIN (PHOBIUS); SIGNAL_PEPTIDE_C_REGION (PHOBIUS); SIGNAL_PEPTIDE_N_REGION (PHOBIUS)
comp5143_c0_seq10	143.78	0	-9.68116	5.93678	7.97305e-09	1.82423e-06	PREDICTED: uncharacterized protein LOC103702681	264	20	1.4e-48	0.783	-	-	-	TRANSMEMBRANE (PHOBIUS); NON_CYTOPLASMIC_DOMAIN (PHOBIUS); CYTOPLASMIC_DOMAIN (PHOBIUS)
comp16476_c0_seq1	142.01	0	-9.66331	5.92066	8.7999e-09	1.99233e-06	armadillo repeat-containing kinesin-like protein 1 isoform x1	271	20	2.6e-53	0.923	9	F:ATP binding; F:microtubule motor activity; C:tubulin complex; P:metabolic process; C:kinesin complex; P:microtubule-based movement; C:plastid; C:microtubule; F:microtubule binding	EC:3.6.1; EC:3.6.1.15	IPR011989 (G3DSA:1.25.10.GENE3D); IPR016024 (SUPERFAMILY)
comp16674_c0_seq1	140.59	0	-9.64883	5.9076	9.72108e-09	2.18942e-06	nodulation expressed	234	20	1.1e-45	0.8775	-	-	-	no IPS match
comp28168_c0_seq1	138.46	0	-9.62684	5.88777	1.07483e-08	2.38354e-06	protein far1-related sequence 5-like isoform x2	265	2	1.3e-12	1	-	-	-	SIGNAL_PEPTIDE (PHOBIUS); SIGNAL_PEPTIDE_C_REGION (PHOBIUS); SIGNAL_PEPTIDE_H_REGION (PHOBIUS); SIGNAL_PEPTIDE_N_REGION (PHOBIUS); NON_CYTOPLASMIC_DOMAIN (PHOBIUS); SignalP-noTM (SIGNALP_EUK)
comp3155_c0_seq1	137.39	0	-9.61566	5.8777	1.1895e-08	2.60329e-06	---NA---	236	0	-	-	-	-	-	no IPS match
comp11044_c0_seq1	134.2	0	-9.58181	5.84722	1.46095e-08	3.05198e-06	PREDICTED: UPF0553 protein-like	207	1	1.5e-28	1	-	-	-	SIGNAL_PEPTIDE_C_REGION (PHOBIUS); SIGNAL_PEPTIDE_H_REGION (PHOBIUS); SIGNAL_PEPTIDE (PHOBIUS); NON_CYTOPLASMIC_DOMAIN (PHOBIUS); SIGNAL_PEPTIDE_N_REGION (PHOBIUS)
comp15619_c0_seq1	134.2	0	-9.58181	5.84722	1.46095e-08	3.05198e-06	dna repair protein rhp26 isoform x1	229	20	1.1e-44	0.9475	3	F:ATP binding; P:metabolic process; F:transferase activity	-	IPR001650 (PFAM); IPR027417 (G3DSA:3.40.50.GENE3D); PTHR10799:SF624 (PANTHER); PTHR10799 (PANTHER); IPR001650 (PROSITE_PROFILES); IPR027417 (SUPERFAMILY)
comp1692_c0_seq1	134.2	0	-9.58181	5.84722	1.46095e-08	3.05198e-06	signal transducer and transcription activator isoform 1	220	20	2.4e-39	0.8185	1	C:nucleus	-	no IPS match
comp17115_c0_seq1	134.2	0	-9.58181	5.84722	1.46095e-08	3.05198e-06	---NA---	225	0	-	-	-	-	-	CYTOPLASMIC_DOMAIN (PHOBIUS); NON_CYTOPLASMIC_DOMAIN (PHOBIUS); TRANSMEMBRANE (PHOBIUS); SIGNAL_PEPTIDE_C_REGION (PHOBIUS); SIGNAL_PEPTIDE_N_REGION (PHOBIUS); SIGNAL_PEPTIDE (PHOBIUS); SIGNAL_PEPTIDE_H_REGION (PHOBIUS)
comp3413_c1_seq7	134.2	0	-9.58181	5.84722	1.46095e-08	3.05198e-06	calcium-dependent protein kinase 26	246	20	1.7e-49	0.973	4	F:ATP binding; F:calcium ion binding; F:protein kinase activity; P:protein phosphorylation	-	no IPS match
comp731_c0_seq5	134.2	0	-9.58181	5.84722	1.46095e-08	3.05198e-06	polyadenylate-binding protein rbp45	224	20	8e-44	0.925	2	F:nucleotide binding; F:nucleic acid binding	-	IPR000504 (SMART); IPR000504 (PFAM); IPR012677 (G3DSA:3.30.70.GENE3D); PTHR24012:SF333 (PANTHER); PTHR24012 (PANTHER); IPR000504 (PROSITE_PROFILES); SSF54928 (SUPERFAMILY)
comp4058_c0_seq10	133.13	0	-9.57028	5.83685	1.62143e-08	3.33883e-06	protein dek-like	268	20	1.9e-51	0.909	1	F:DNA binding	-	Coil (COILS); IPR009057 (G3DSA:1.10.10.GENE3D); IPR014876 (PFAM); PTHR13468:SF1 (PANTHER); PTHR13468 (PANTHER); SSF109715 (SUPERFAMILY)
comp19339_c0_seq1	132.37	0	-9.56203	5.82943	1.62143e-08	3.33883e-06	nicotinamide adenine dinucleotide transporter chloroplastic-like	269	4	4.5e-05	0.7275	4	P:transmembrane transport; C:membrane; C:integral component of membrane; P:transport	-	no IPS match
comp10310_c0_seq1	131	0	-9.54704	5.81596	1.80131e-08	3.6399e-06	---NA---	228	0	-	-	-	-	-	no IPS match
comp17400_c0_seq1	131	0	-9.54704	5.81596	1.80131e-08	3.6399e-06	endonuclease reverse transcriptase	209	20	7.5e-34	0.9665	22	P:nucleic acid phosphodiester bond hydrolysis; P:multicellular organismal development; P:positive regulation of release of cytochrome c from mitochondria; P:DNA recombination; P:nucleotide-excision repair; P:DNA strand renaturation; F:Type II site-specific deoxyribonuclease activity; P:detection of virus; C:nucleolus; P:DNA restriction-modification system; P:cell aging; P:oligodendrocyte apoptoti…	EC:3.1.30; EC:3.1.21; EC:3.1; EC:2.7.7.49; EC:3.1.21.4	PTHR25952 (PANTHER)
comp9886_c0_seq1	131	0	-9.54704	5.81596	1.80131e-08	3.6399e-06	---NA---	221	0	-	-	-	-	-	NON_CYTOPLASMIC_DOMAIN (PHOBIUS); SIGNAL_PEPTIDE_C_REGION (PHOBIUS); SIGNAL_PEPTIDE_N_REGION (PHOBIUS); SIGNAL_PEPTIDE (PHOBIUS); SIGNAL_PEPTIDE_H_REGION (PHOBIUS); SignalP-noTM (SIGNALP_EUK); TMhelix (TMHMM)
comp16592_c0_seq1	127.81	0	-9.51152	5.78405	2.22989e-08	4.28565e-06	---NA---	266	0	-	-	-	-	-	SIGNAL_PEPTIDE_N_REGION (PHOBIUS); TRANSMEMBRANE (PHOBIUS); SIGNAL_PEPTIDE (PHOBIUS); SIGNAL_PEPTIDE_H_REGION (PHOBIUS); SIGNAL_PEPTIDE_C_REGION (PHOBIUS); CYTOPLASMIC_DOMAIN (PHOBIUS); NON_CYTOPLASMIC_DOMAIN (PHOBIUS); SignalP-noTM (SIGNALP_EUK)
comp16917_c0_seq1	127.81	0	-9.51152	5.78405	2.22989e-08	4.28565e-06	---NA---	270	0	-	-	-	-	-	no IPS match
comp20430_c0_seq1	127.81	0	-9.51152	5.78405	2.22989e-08	4.28565e-06	---NA---	263	0	-	-	-	-	-	no IPS match
comp24651_c0_seq1	127.81	0	-9.51152	5.78405	2.22989e-08	4.28565e-06	protein iq-domain 14-like	267	20	1.2e-50	0.699	-	-	-	Coil (COILS); PTHR32295 (PANTHER)
comp2799_c0_seq6	127.81	0	-9.51152	5.78405	2.22989e-08	4.28565e-06	coatomer subunit alpha-1	254	20	2.7e-45	0.817	9	C:myosin complex; F:protein binding; P:vesicle-mediated transport; F:myosin heavy chain kinase activity; F:structural molecule activity; P:serine family amino acid metabolic process; P:protein phosphorylation; P:intracellular protein transport; C:COPI vesicle coat	EC:2.7.11; EC:2.7.11.17; EC:2.7.11.7	IPR010714 (PFAM); PTHR19876:SF7 (PANTHER); PTHR19876 (PANTHER)
comp34964_c0_seq1	127.81	0	-9.51152	5.78405	2.22989e-08	4.28565e-06	pentatricopeptide repeat-containing protein	263	20	4.5e-47	0.6815	1	F:catalytic activity	-	no IPS match
comp14901_c0_seq1	124.61	0	-9.47499	5.75128	2.77199e-08	5.23446e-06	---NA---	235	0	-	-	-	-	-	no IPS match
comp19951_c0_seq1	122.48	0	-9.45015	5.72903	3.46087e-08	6.28816e-06	phytochrome partial	268	20	3e-50	0.9565	17	F:protein homodimerization activity; P:red, far-red light phototransduction; C:protein histidine kinase complex; F:photoreceptor activity; P:detection of visible light; P:regulation of transcription, DNA-templated; P:protein autophosphorylation; P:gravitropism; P:circadian rhythm; P:signal transduction by protein phosphorylation; C:intracellular; F:phosphorelay sensor kinase activity; P:phosphore…	EC:2.7.3; EC:2.7.13.3	IPR013654 (PFAM); PTHR24423 (PANTHER); PTHR24423:SF493 (PANTHER); IPR000014 (SUPERFAMILY)
comp11526_c0_seq1	121.42	0	-9.43763	5.71781	3.46087e-08	6.28816e-06	---NA---	255	0	-	-	-	-	-	no IPS match
comp15283_c0_seq1	121.42	0	-9.43763	5.71781	3.46087e-08	6.28816e-06	zinc finger bed domain-containing protein ricesleeper 2-like	245	20	1.9e-49	0.768	2	F:DNA binding; F:protein dimerization activity	-	no IPS match
comp1571_c0_seq1	121.42	0	-9.43763	5.71781	3.46087e-08	6.28816e-06	60s ribosomal protein l18-2	251	20	6.5e-48	0.97	4	F:structural constituent of ribosome; P:ribosome biogenesis; C:ribosome; P:translation	-	G3DSA:3.100.10.10 (GENE3D); PTHR10934:SF3 (PANTHER); IPR000039 (PANTHER); IPR021132 (PROSITE_PATTERNS); IPR021131 (SUPERFAMILY)
comp17289_c0_seq1	121.42	0	-9.43763	5.71781	3.46087e-08	6.28816e-06	protein root initiation defective 3	242	20	9.2e-47	0.848	3	F:protein binding; P:negative regulation of shoot apical meristem development; C:Cul4-RING E3 ubiquitin ligase complex	-	IPR015943 (G3DSA:2.130.10.GENE3D); PTHR18763 (PANTHER); IPR017986 (PROSITE_PROFILES); IPR001680 (PROSITE_PROFILES); IPR017986 (SUPERFAMILY)
comp9256_c0_seq1	121.42	0	-9.43763	5.71781	3.46087e-08	6.28816e-06	40s ribosomal protein s14	205	20	3.8e-38	1	4	F:structural constituent of ribosome; P:ribosome biogenesis; C:ribosome; P:translation	-	IPR001971 (PFAM); IPR001971 (G3DSA:3.30.420.GENE3D); PTHR11759:SF12 (PANTHER); IPR001971 (PANTHER); IPR018102 (PROSITE_PATTERNS); SSF53137 (SUPERFAMILY)
comp13738_c0_seq1	118.22	0	-9.39915	5.68339	4.34049e-08	7.56839e-06	protein yls7-like	235	2	1.1e-42	0.925	-	-	-	no IPS match
comp14343_c0_seq1	118.22	0	-9.39915	5.68339	4.34049e-08	7.56839e-06	tata-box-binding isoform x1	212	20	2.6e-42	1	4	C:nucleus; F:DNA binding; P:regulation of transcription, DNA-templated; P:DNA-templated transcription, initiation	-	IPR000814 (PFAM); IPR012295 (G3DSA:3.30.310.GENE3D); IPR012295 (G3DSA:3.30.310.GENE3D); IPR000814 (PANTHER); PTHR10126:SF23 (PANTHER); SSF55945 (SUPERFAMILY); SSF55945 (SUPERFAMILY)
comp16703_c0_seq1	118.22	0	-9.39915	5.68339	4.34049e-08	7.56839e-06	staphylococcal nuclease domain-containing protein 1-like	228	20	3.3e-40	0.9185	5	C:transcription factor complex; F:transcription cofactor activity; P:posttranscriptional gene silencing by RNA; C:RISC complex; P:regulation of transcription, DNA-templated	-	IPR016071 (G3DSA:2.40.50.GENE3D); PTHR12302 (PANTHER); IPR030481 (PTHR12302:PANTHER); IPR016071 (SUPERFAMILY)
comp17892_c0_seq1	118.22	0	-9.39915	5.68339	4.34049e-08	7.56839e-06	uncharacterized mitochondrial protein g00810-like	219	20	7.3e-16	0.7805	4	F:nucleic acid binding; P:signal transduction; P:DNA integration; F:ADP binding	-	IPR013103 (PFAM); PTHR11439 (PANTHER); PTHR11439:SF191 (PANTHER)
comp8634_c0_seq1	118.22	0	-9.39915	5.68339	4.34049e-08	7.56839e-06	---NA---	208	0	-	-	-	-	-	NON_CYTOPLASMIC_DOMAIN (PHOBIUS); TRANSMEMBRANE (PHOBIUS); CYTOPLASMIC_DOMAIN (PHOBIUS); TMhelix (TMHMM)
comp20313_c0_seq1	117.16	0	-9.38618	5.67179	4.86942e-08	8.38917e-06	casein kinase i-like isoform x1	268	20	3.7e-55	0.9855	4	F:ATP binding; P:serine family amino acid metabolic process; F:protein serine/threonine kinase activity; P:protein phosphorylation	EC:2.7.11	G3DSA:1.10.510.10 (GENE3D); G3DSA:3.30.200.20 (GENE3D); PTHR11909 (PANTHER); PTHR11909:SF114 (PANTHER); IPR000719 (PROSITE_PROFILES); IPR011009 (SUPERFAMILY)
comp16940_c0_seq1	115.03	0	-9.35975	5.64818	6.15074e-08	1.00932e-05	myb family transcription factor apl-like	262	6	7.7e-16	0.9617	-	-	-	no IPS match
comp18367_c0_seq1	115.03	0	-9.35975	5.64818	6.15074e-08	1.00932e-05	katanin p80 wd40 repeat-containing subunit b1 homolog isoform x1	227	20	3.6e-41	0.786	4	C:microtubule cytoskeleton; C:cytoplasm; C:cytoskeletal part; C:protein complex	-	no IPS match
comp18747_c0_seq1	115.03	0	-9.35975	5.64818	6.15074e-08	1.00932e-05	---NA---	231	0	-	-	-	-	-	no IPS match
comp22092_c0_seq1	115.03	0	-9.35975	5.64818	6.15074e-08	1.00932e-05	pentatricopeptide repeat-containing protein at1g20230	234	20	1.1e-43	0.902	1	P:biological_process	-	IPR002885 (PFAM); IPR002885 (TIGRFAM); PTHR24015 (PANTHER); PTHR24015:SF781 (PANTHER); IPR002885 (PROSITE_PROFILES)
comp23502_c0_seq1	115.03	0	-9.35975	5.64818	6.15074e-08	1.00932e-05	---NA---	205	0	-	-	-	-	-	no IPS match
comp6726_c0_seq1	115.03	0	-9.35975	5.64818	6.15074e-08	1.00932e-05	far upstream element-binding protein 2-like	248	20	1.9e-39	0.6905	3	F:nucleic acid binding; F:RNA binding; C:cytosol	-	no IPS match
comp1089_c0_seq4	111.83	0	-9.31911	5.61192	7.80822e-08	1.2323e-05	---NA---	210	0	-	-	-	-	-	NON_CYTOPLASMIC_DOMAIN (PHOBIUS); CYTOPLASMIC_DOMAIN (PHOBIUS); TRANSMEMBRANE (PHOBIUS); TMhelix (TMHMM)
comp13898_c0_seq1	111.83	0	-9.31911	5.61192	7.80822e-08	1.2323e-05	---NA---	205	0	-	-	-	-	-	no IPS match
comp14375_c0_seq1	111.83	0	-9.31911	5.61192	7.80822e-08	1.2323e-05	testis-expressed sequence 2	206	20	3.4e-35	0.782	2	C:integral component of membrane; C:cytoplasmic membrane-bounded vesicle	-	PTHR13466:SF6 (PANTHER); PTHR13466 (PANTHER)
comp18914_c0_seq1	111.83	0	-9.31911	5.61192	7.80822e-08	1.2323e-05	---NA---	209	0	-	-	-	-	-	no IPS match
comp35039_c0_seq1	111.83	0	-9.31911	5.61192	7.80822e-08	1.2323e-05	---NA---	264	0	-	-	-	-	-	no IPS match
comp6009_c0_seq1	111.83	0	-9.31911	5.61192	7.80822e-08	1.2323e-05	---NA---	203	0	-	-	-	-	-	no IPS match
comp15444_c0_seq1	108.64	0	-9.27742	5.57478	9.96428e-08	1.47563e-05	protein casc3-like isoform x1	225	7	7.3e-36	0.8	-	-	-	no IPS match
comp18885_c0_seq1	108.64	0	-9.27742	5.57478	9.96428e-08	1.47563e-05	type i inositol -trisphosphate 5-phosphatase 2 isoform x3	229	20	1.5e-44	0.914	3	C:mitochondrion; F:hydrolase activity; P:phosphatidylinositol dephosphorylation	-	IPR005135 (G3DSA:3.60.10.GENE3D); PTHR11200:SF107 (PANTHER); PTHR11200 (PANTHER); IPR005135 (SUPERFAMILY)
comp18975_c0_seq1	108.64	0	-9.27742	5.57478	9.96428e-08	1.47563e-05	ubiquitin-like partial	238	20	2e-48	1	1	F:protein binding	-	IPR019956 (PRINTS); IPR000626 (SMART); IPR000626 (PFAM); G3DSA:3.10.20.90 (GENE3D); G3DSA:3.10.20.90 (GENE3D); PTHR10666 (PANTHER); IPR000626 (PROSITE_PROFILES); IPR000626 (PROSITE_PROFILES); IPR029071 (SUPERFAMILY); IPR029071 (SUPERFAMILY)
comp19076_c0_seq1	108.64	0	-9.27742	5.57478	9.96428e-08	1.47563e-05	e3 ubiquitin-protein ligase fancl isoform x1	230	20	5e-14	0.7505	5	P:DNA repair; F:ubiquitin-protein transferase activity; F:zinc ion binding; C:Fanconi anaemia nuclear complex; P:protein ubiquitination	-	no IPS match
comp20107_c0_seq1	108.64	0	-9.27742	5.57478	9.96428e-08	1.47563e-05	something about silencing protein 10	257	20	2e-48	0.8175	-	-	-	PTHR13237:SF8 (PANTHER); PTHR13237 (PANTHER)
comp20643_c0_seq1	108.64	0	-9.27742	5.57478	9.96428e-08	1.47563e-05	autophagy-related protein 18f-like	237	20	1.4e-43	0.7935	3	P:galactolipid biosynthetic process; P:cellular response to phosphate starvation; P:cellular response to water deprivation	-	no IPS match
comp20667_c0_seq1	108.64	0	-9.27742	5.57478	9.96428e-08	1.47563e-05	u-box domain-containing protein 42	220	20	1.3e-37	0.826	5	F:ubiquitin-protein transferase activity; P:phosphorylation; F:kinase activity; F:ligase activity; P:protein ubiquitination	-	IPR011989 (G3DSA:1.25.10.GENE3D); PTHR22849:SF3 (PANTHER); PTHR22849 (PANTHER)
comp23217_c0_seq1	108.64	0	-9.27742	5.57478	9.96428e-08	1.47563e-05	neurochondrin family protein isoform 1	233	20	8e-43	0.821	1	P:regulation of mitotic cell cycle	-	IPR008709 (PFAM); IPR008709 (PANTHER)
comp26886_c0_seq1	108.64	0	-9.27742	5.57478	9.96428e-08	1.47563e-05	PREDICTED: uncharacterized protein LOC103720464	207	7	8.7e-35	0.74	-	-	-	no IPS match
comp26821_c0_seq1	106.51	0	-9.2489	5.5494	1.12791e-07	1.64168e-05	cytochrome dm13 and domon domain-containing protein at5g54830	265	20	4.4e-52	0.8825	6	C:trans-Golgi network; C:endosome; C:integral component of membrane; P:oxidation-reduction process; P:cytochrome complex assembly; F:heme binding	-	PTHR23130:SF84 (PANTHER); PTHR23130 (PANTHER)
comp14522_c0_seq1	105.44	0	-9.23436	5.53647	1.27853e-07	1.80678e-05	---NA---	240	0	-	-	-	-	-	no IPS match
comp17911_c0_seq1	105.44	0	-9.23436	5.53647	1.27853e-07	1.80678e-05	---NA---	229	0	-	-	-	-	-	no IPS match
comp23984_c0_seq1	105.44	0	-9.23436	5.53647	1.27853e-07	1.80678e-05	eukaryotic initiation factor 4a-14-like	224	20	2.7e-16	0.6875	2	F:nucleic acid binding; P:metabolic process	-	no IPS match
comp24964_c0_seq1	105.44	0	-9.23436	5.53647	1.27853e-07	1.80678e-05	thyroid adenoma-associated protein homolog	225	20	2.5e-40	0.679	-	-	-	no IPS match
comp5448_c1_seq1	102.96	0	-9.20008	5.50601	1.45132e-07	2.0051e-05	---NA---	271	0	-	-	-	-	-	no IPS match
comp17390_c0_seq1	102.25	0	-9.19011	5.49717	1.64988e-07	2.25066e-05	probable phosphomevalonate kinase	243	20	2.9e-39	0.969	5	F:ATP binding; P:phosphorylation; P:sterol biosynthetic process; F:phosphomevalonate kinase activity; P:pentacyclic triterpenoid biosynthetic process	EC:2.7.4.2	no IPS match
comp20078_c0_seq1	102.25	0	-9.19011	5.49717	1.64988e-07	2.25066e-05	PREDICTED: uncharacterized protein At1g51745-like	243	6	1.3e-44	0.7383	-	-	-	no IPS match
comp22479_c0_seq1	102.25	0	-9.19011	5.49717	1.64988e-07	2.25066e-05	phagocyte signaling-impaired protein isoform x1	258	20	1.4e-49	0.8	3	P:biological_process; C:plasmodesma; C:cytosol	-	no IPS match
comp24976_c0_seq1	102.25	0	-9.19011	5.49717	1.64988e-07	2.25066e-05	nuclear matrix constituent protein 1-like protein	203	14	5.9e-31	0.6214	-	-	-	Coil (COILS)
comp16720_c0_seq1	101.18	0	-9.17496	5.48372	1.87841e-07	2.5148e-05	---NA---	268	0	-	-	-	-	-	no IPS match
comp30184_c0_seq1	101.18	0	-9.17496	5.48372	1.87841e-07	2.5148e-05	probable lrr receptor-like serine threonine-protein kinase at1g53440	268	20	7.1e-50	0.8405	4	F:ATP binding; F:protein binding; F:protein kinase activity; P:protein phosphorylation	-	IPR001611 (PFAM); G3DSA:3.80.10.10 (GENE3D); PTHR27006:SF37 (PANTHER); PTHR27006 (PANTHER); SSF52058 (SUPERFAMILY)
comp21651_c0_seq1	99.85	0	-9.15591	5.46683	1.87841e-07	2.5148e-05	sphingoid long-chain bases kinase 1-like	270	20	7.3e-52	0.9085	3	P:phosphorylation; F:kinase activity; C:plastid	-	no IPS match
comp19996_c0_seq1	99.05	0	-9.14432	5.45656	2.14186e-07	2.76664e-05	heavy metal-associated isoprenylated plant protein 26-like	208	17	8.5e-15	0.8406	2	F:metal ion binding; P:metal ion transport	-	no IPS match
comp20156_c0_seq1	99.05	0	-9.14432	5.45656	2.14186e-07	2.76664e-05	transcriptional regulator atrx-like	256	20	4.7e-48	0.7655	2	P:metabolic process; F:ligase activity	-	no IPS match
comp20334_c0_seq1	99.05	0	-9.14432	5.45656	2.14186e-07	2.76664e-05	---NA---	219	0	-	-	-	-	-	no IPS match
comp23807_c0_seq1	99.05	0	-9.14432	5.45656	2.14186e-07	2.76664e-05	protein set domain group 41 isoform x2	236	8	8.5e-47	0.8238	1	P:biological_process	-	no IPS match
comp6221_c0_seq2	99.05	0	-9.14432	5.45656	2.14186e-07	2.76664e-05	polyadenylate-binding protein rbp47b	225	20	1.3e-16	0.884	7	F:nucleotide binding; C:nucleus; C:cytoplasmic stress granule; P:cellular response to heat; F:poly(A) binding; C:mitochondrion; P:vernalization response	-	no IPS match
comp7846_c0_seq2	99.05	0	-9.14432	5.45656	2.14186e-07	2.76664e-05	---NA---	254	0	-	-	-	-	-	no IPS match
comp19096_c0_seq1	98.52	0	-9.13659	5.44971	2.14186e-07	2.76664e-05	---NA---	274	0	-	-	-	-	-	no IPS match
comp11430_c0_seq1	95.85	0	-9.09703	5.41469	2.79799e-07	3.33316e-05	e3 ubiquitin-protein ligase ring1-like	251	7	5.9e-44	0.7643	-	-	-	IPR010543 (PFAM)
comp13809_c0_seq1	95.85	0	-9.09703	5.41469	2.79799e-07	3.33316e-05	---NA---	238	0	-	-	-	-	-	no IPS match
comp14956_c0_seq1	95.85	0	-9.09703	5.41469	2.79799e-07	3.33316e-05	PREDICTED: uncharacterized protein LOC103702340	210	4	9.4e-40	0.865	-	-	-	no IPS match
comp17609_c0_seq1	95.85	0	-9.09703	5.41469	2.79799e-07	3.33316e-05	ribonuclease 3-like isoform x2	209	3	1.2e-33	0.82	-	-	-	no IPS match
comp18227_c0_seq1	95.85	0	-9.09703	5.41469	2.79799e-07	3.33316e-05	ap2-associated protein kinase 1-like	220	20	3.3e-40	0.83	3	F:ATP binding; F:protein kinase activity; P:protein phosphorylation	-	no IPS match
comp18364_c0_seq1	95.85	0	-9.09703	5.41469	2.79799e-07	3.33316e-05	---NA---	254	0	-	-	-	-	-	CYTOPLASMIC_DOMAIN (PHOBIUS); TRANSMEMBRANE (PHOBIUS); NON_CYTOPLASMIC_DOMAIN (PHOBIUS)
comp19655_c0_seq1	95.85	0	-9.09703	5.41469	2.79799e-07	3.33316e-05	serine threonine-protein kinase atr isoform x1	231	20	2e-47	0.9695	16	P:sister chromatid cohesion; P:response to aluminum ion; P:reciprocal meiotic recombination; P:telomere maintenance via telomerase; P:serine family amino acid metabolic process; F:protein serine/threonine kinase activity; P:double-strand break repair via nonhomologous end joining; P:protein phosphorylation; P:synapsis; P:telomere maintenance in response to DNA damage; P:meiotic DNA double-strand …	EC:2.7.11	IPR000403 (G3DSA:1.10.1070.GENE3D); PTHR11139 (PANTHER); PTHR11139:SF69 (PANTHER); IPR011009 (SUPERFAMILY)
comp20020_c0_seq1	95.85	0	-9.09703	5.41469	2.79799e-07	3.33316e-05	proton-coupled amino acid transporter 3-like	263	20	2.1e-23	0.728	1	C:integral component of membrane	-	no IPS match
comp20581_c0_seq1	95.85	0	-9.09703	5.41469	2.79799e-07	3.33316e-05	calcineurin-like metallo-phosphoesterase superfamily	203	20	2.1e-33	0.885	2	P:metabolic process; F:hydrolase activity	-	PTHR34211 (PANTHER); PTHR34211:SF1 (PANTHER); NON_CYTOPLASMIC_DOMAIN (PHOBIUS); TRANSMEMBRANE (PHOBIUS); TRANSMEMBRANE (PHOBIUS); NON_CYTOPLASMIC_DOMAIN (PHOBIUS); CYTOPLASMIC_DOMAIN (PHOBIUS); TMhelix (TMHMM); TMhelix (TMHMM)
comp21458_c0_seq1	95.85	0	-9.09703	5.41469	2.79799e-07	3.33316e-05	---NA---	238	0	-	-	-	-	-	no IPS match
comp27375_c0_seq1	95.85	0	-9.09703	5.41469	2.79799e-07	3.33316e-05	phospholipid-transporting atpase 1-like	258	20	6e-49	0.803	12	F:magnesium ion binding; F:ATP binding; P:cation transport; P:phospholipid translocation; P:aminophospholipid transport; C:mitochondrion; C:integral component of membrane; C:endoplasmic reticulum; C:cytoplasmic membrane-bounded vesicle; F:phospholipid-translocating ATPase activity; P:intracellular protein transport; C:plasma membrane	EC:3.6.1; EC:3.6.1.3; EC:3.6.3.1; EC:3.6.1.15	IPR023299 (G3DSA:3.40.1110.GENE3D); PTHR24092:SF74 (PANTHER); IPR006539 (PANTHER); IPR023299 (SUPERFAMILY)
comp28801_c0_seq1	95.85	0	-9.09703	5.41469	2.79799e-07	3.33316e-05	protein photoperiod-independent early flowering 1 isoform x1	264	20	1.3e-51	0.8975	19	C:SWI/SNF complex; P:embryo development ending in seed dormancy; P:metabolic process; F:helicase activity; P:cell adhesion; P:trichome morphogenesis; P:root hair cell differentiation; P:regionalization; P:defense response to bacterium; P:mitotic cell cycle; P:negative regulation of flower development; F:ATP binding; P:petal formation; P:chromatin remodeling; P:actin nucleation; C:cell wall; P:sep…	EC:3.6.1; EC:3.6.1.15	no IPS match
comp30805_c0_seq1	95.85	0	-9.09703	5.41469	2.79799e-07	3.33316e-05	serine threonine-protein kinase ctr1	267	20	4.7e-53	0.9525	14	P:response to fructose; P:sugar mediated signaling pathway; P:protein autophosphorylation; P:gibberellin biosynthetic process; P:serine family amino acid metabolic process; F:protein serine/threonine kinase activity; P:response to sucrose; C:endoplasmic reticulum membrane; F:ATP binding; F:protein serine/threonine/tyrosine kinase activity; P:regulation of timing of transition from vegetative to r…	EC:2.7.11; EC:2.7.12.1	G3DSA:3.30.200.20 (GENE3D); IPR001245 (PFAM); IPR028324 (PTHR23257:PANTHER); PTHR23257 (PANTHER); IPR000719 (PROSITE_PROFILES); IPR011009 (SUPERFAMILY)
comp31360_c0_seq1	95.85	0	-9.09703	5.41469	2.79799e-07	3.33316e-05	nitrilase and fragile histidine triad fusion protein hit-like	263	17	2.3e-22	0.6506	6	C:peroxisome; P:purine ribonucleotide metabolic process; P:sulfur compound metabolic process; F:catalytic activity; P:metabolic process; F:adenylylsulfatase activity	-	no IPS match
comp35394_c0_seq1	95.85	0	-9.09703	5.41469	2.79799e-07	3.33316e-05	---NA---	264	0	-	-	-	-	-	no IPS match
comp36152_c0_seq1	95.85	0	-9.09703	5.41469	2.79799e-07	3.33316e-05	PREDICTED: uncharacterized protein LOC103709238 isoform X3	264	8	1.3e-49	0.9188	-	-	-	no IPS match
comp37576_c0_seq1	95.85	0	-9.09703	5.41469	2.79799e-07	3.33316e-05	---NA---	264	0	-	-	-	-	-	no IPS match
comp3999_c0_seq1	95.85	0	-9.09703	5.41469	2.79799e-07	3.33316e-05	probable calcium-binding protein cml7	244	20	4.6e-49	0.9295	3	F:calcium ion binding; P:phosphorylation; F:kinase activity	-	IPR002048 (SMART); IPR002048 (PFAM); IPR011992 (G3DSA:1.10.238.GENE3D); PTHR23050 (PANTHER); PTHR23050:SF214 (PANTHER); IPR018247 (PROSITE_PATTERNS); IPR002048 (PROSITE_PROFILES); SSF47473 (SUPERFAMILY)
comp4546_c1_seq3	95.85	0	-9.09703	5.41469	2.79799e-07	3.33316e-05	---NA---	266	0	-	-	-	-	-	no IPS match
comp9976_c0_seq1	95.85	0	-9.09703	5.41469	2.79799e-07	3.33316e-05	---NA---	235	0	-	-	-	-	-	no IPS match
comp2091_c0_seq1	132.08	0.03	-9.0715	5.82713	1.62143e-08	3.33883e-06	---NA---	741	0	-	-	-	-	-	no IPS match
comp14878_c0_seq1	92.66	0	-9.04829	5.37161	3.6792e-07	4.04834e-05	---NA---	244	0	-	-	-	-	-	no IPS match
comp16452_c0_seq1	92.66	0	-9.04829	5.37161	3.6792e-07	4.04834e-05	---NA---	247	0	-	-	-	-	-	CYTOPLASMIC_DOMAIN (PHOBIUS); TRANSMEMBRANE (PHOBIUS); TRANSMEMBRANE (PHOBIUS); NON_CYTOPLASMIC_DOMAIN (PHOBIUS); NON_CYTOPLASMIC_DOMAIN (PHOBIUS); TMhelix (TMHMM); TMhelix (TMHMM)
comp17587_c0_seq1	92.66	0	-9.04829	5.37161	3.6792e-07	4.04834e-05	nucleolar proteingar2-related	209	20	1.6e-38	0.9605	-	-	-	no IPS match
comp20067_c0_seq1	92.66	0	-9.04829	5.37161	3.6792e-07	4.04834e-05	---NA---	204	0	-	-	-	-	-	no IPS match
comp21503_c0_seq1	92.66	0	-9.04829	5.37161	3.6792e-07	4.04834e-05	uncharacterized loc100502194	231	20	1.4e-43	0.9665	2	P:biological_process; F:molecular_function	-	IPR021910 (PFAM); PTHR14319 (PANTHER); PTHR14319:SF3 (PANTHER); NON_CYTOPLASMIC_DOMAIN (PHOBIUS); CYTOPLASMIC_DOMAIN (PHOBIUS); TRANSMEMBRANE (PHOBIUS); TMhelix (TMHMM)
comp22432_c0_seq1	92.66	0	-9.04829	5.37161	3.6792e-07	4.04834e-05	dentin sialophospho	234	9	9.2e-43	0.7267	-	-	-	no IPS match
comp23686_c0_seq1	92.66	0	-9.04829	5.37161	3.6792e-07	4.04834e-05	---NA---	229	0	-	-	-	-	-	no IPS match
comp3257_c0_seq1	92.66	0	-9.04829	5.37161	3.6792e-07	4.04834e-05	---NA---	218	0	-	-	-	-	-	SIGNAL_PEPTIDE_N_REGION (PHOBIUS); SIGNAL_PEPTIDE (PHOBIUS); SIGNAL_PEPTIDE_C_REGION (PHOBIUS); SIGNAL_PEPTIDE_H_REGION (PHOBIUS); NON_CYTOPLASMIC_DOMAIN (PHOBIUS)
comp20195_c0_seq2	91.77	0	-9.03439	5.35934	4.22981e-07	4.63063e-05	lysine-specific demethylase 5b isoform x1	281	20	9.2e-56	0.642	5	F:zinc ion binding; F:protein binding; P:cellular macromolecule metabolic process; P:primary metabolic process; P:single-organism process	-	IPR001965 (SMART); IPR019787 (PFAM); IPR013083 (G3DSA:3.30.40.GENE3D); IPR011011 (SUPERFAMILY)
comp21782_c0_seq1	91.29	0	-9.02684	5.35267	4.22981e-07	4.63063e-05	---NA---	269	0	-	-	-	-	-	no IPS match
comp2130_c0_seq6	90.53	0	-9.0148	5.34206	4.87142e-07	5.11298e-05	PREDICTED: uncharacterized protein LOC103708360	292	4	2.5e-30	0.8475	-	-	-	no IPS match
comp26272_c0_seq1	90.53	0	-9.0148	5.34206	4.87142e-07	5.11298e-05	---NA---	268	0	-	-	-	-	-	no IPS match
comp10994_c0_seq1	89.46	0	-8.99768	5.32696	4.87142e-07	5.11298e-05	uncharacterized loc100277579	256	20	1.5e-51	0.7375	1	C:membrane	-	SignalP-noTM (SIGNALP_EUK)
comp13378_c0_seq1	89.46	0	-8.99768	5.32696	4.87142e-07	5.11298e-05	transcription factor bim2-like isoform x1	206	20	3.1e-37	0.8535	-	-	-	no IPS match
comp14864_c0_seq1	89.46	0	-8.99768	5.32696	4.87142e-07	5.11298e-05	---NA---	228	0	-	-	-	-	-	no IPS match
comp18810_c0_seq1	89.46	0	-8.99768	5.32696	4.87142e-07	5.11298e-05	---NA---	214	0	-	-	-	-	-	no IPS match
comp19174_c0_seq1	89.46	0	-8.99768	5.32696	4.87142e-07	5.11298e-05	---NA---	242	0	-	-	-	-	-	TMhelix (TMHMM)
comp21078_c0_seq1	89.46	0	-8.99768	5.32696	4.87142e-07	5.11298e-05	polycomb group protein embryonic flower 2-like isoform x1	239	20	1.1e-43	0.901	-	-	-	PTHR22597 (PANTHER)
comp21417_c0_seq1	89.46	0	-8.99768	5.32696	4.87142e-07	5.11298e-05	---NA---	209	0	-	-	-	-	-	no IPS match
comp21473_c0_seq1	89.46	0	-8.99768	5.32696	4.87142e-07	5.11298e-05	pentatricopeptide repeat-containing protein mitochondrial	232	20	1.7e-45	0.88	1	P:biological_process	-	IPR002885 (PFAM); PTHR24015 (PANTHER); PTHR24015:SF365 (PANTHER); SIGNAL_PEPTIDE_N_REGION (PHOBIUS); SIGNAL_PEPTIDE_C_REGION (PHOBIUS); SIGNAL_PEPTIDE_H_REGION (PHOBIUS); SIGNAL_PEPTIDE (PHOBIUS); NON_CYTOPLASMIC_DOMAIN (PHOBIUS)
comp22376_c0_seq1	89.46	0	-8.99768	5.32696	4.87142e-07	5.11298e-05	nucleolar protein 10	235	20	1.3e-49	0.955	6	P:mRNA export from nucleus; P:protein import into nucleus; P:embryo sac egg cell differentiation; C:nucleolus; P:karyogamy; F:ligase activity	-	PTHR14927:SF0 (PANTHER); PTHR14927 (PANTHER)
comp24969_c0_seq1	89.46	0	-8.99768	5.32696	4.87142e-07	5.11298e-05	PREDICTED: uncharacterized protein LOC103706863	230	2	6e-42	0.91	-	-	-	no IPS match
comp3103_c0_seq1	89.46	0	-8.99768	5.32696	4.87142e-07	5.11298e-05	protein thylakoid chloroplastic-like	277	19	8.1e-36	0.6958	14	P:regulation of macromolecule metabolic process; P:organic substance biosynthetic process; C:chloroplast part; P:single-organism cellular process; P:cellular biosynthetic process; P:single-organism biosynthetic process; C:plastid envelope; P:plastid organization; P:RNA metabolic process; P:photosynthesis; P:establishment of localization in cell; P:regulation of primary metabolic process; P:regula…	-	no IPS match
comp5543_c0_seq1	89.46	0	-8.99768	5.32696	4.87142e-07	5.11298e-05	heat shock cognate 70 kda protein 2-like	230	20	1.6e-44	0.9885	1	F:ATP binding	-	IPR019651 (PFAM)
comp8274_c0_seq1	89.46	0	-8.99768	5.32696	4.87142e-07	5.11298e-05	probable identified by gene- microarray-based expression analysis	207	12	6.4e-16	0.8183	-	-	-	no IPS match
comp11617_c0_seq2	86.27	0	-8.9454	5.28092	6.49689e-07	6.34188e-05	nac domain-containing protein 68-like	239	20	3.7e-30	0.958	3	C:nucleus; F:DNA binding; P:regulation of transcription, DNA-templated	-	no IPS match
comp11825_c0_seq1	86.27	0	-8.9454	5.28092	6.49689e-07	6.34188e-05	---NA---	224	0	-	-	-	-	-	NON_CYTOPLASMIC_DOMAIN (PHOBIUS); TRANSMEMBRANE (PHOBIUS); CYTOPLASMIC_DOMAIN (PHOBIUS)
comp14923_c0_seq1	86.27	0	-8.9454	5.28092	6.49689e-07	6.34188e-05	---NA---	236	0	-	-	-	-	-	no IPS match
comp18366_c0_seq1	86.27	0	-8.9454	5.28092	6.49689e-07	6.34188e-05	dentin sialophospho	217	20	1.5e-38	0.759	1	C:intracellular membrane-bounded organelle	-	PTHR15141 (PANTHER); PTHR15141:SF48 (PANTHER)
comp18830_c0_seq1	86.27	0	-8.9454	5.28092	6.49689e-07	6.34188e-05	---NA---	245	0	-	-	-	-	-	no IPS match
comp19458_c0_seq1	86.27	0	-8.9454	5.28092	6.49689e-07	6.34188e-05	transcription factor gte9-like isoform x1	227	20	7.8e-39	0.834	1	F:protein binding	-	IPR001487 (PFAM); IPR001487 (G3DSA:1.20.920.GENE3D); PTHR22880 (PANTHER); PTHR22880:SF134 (PANTHER); IPR001487 (SUPERFAMILY)
comp20494_c0_seq1	86.27	0	-8.9454	5.28092	6.49689e-07	6.34188e-05	cytokinin riboside 5 -monophosphate phosphoribohydrolase log1-like	208	20	6.3e-41	0.9345	3	P:metabolic process; F:lyase activity; F:hydrolase activity	-	G3DSA:3.40.50.450 (GENE3D); IPR031100 (PFAM); PTHR31223:SF19 (PANTHER); PTHR31223 (PANTHER); SSF102405 (SUPERFAMILY)
comp22706_c0_seq1	86.27	0	-8.9454	5.28092	6.49689e-07	6.34188e-05	disease resistance protein rga3	246	20	7.9e-45	0.677	1	F:ADP binding	-	PTHR23155:SF520 (PANTHER); PTHR23155 (PANTHER)
comp23465_c0_seq1	86.27	0	-8.9454	5.28092	6.49689e-07	6.34188e-05	PREDICTED: uncharacterized protein LOC103710036 isoform X1	204	20	1.9e-36	0.842	5	C:nucleus; F:DNA binding; P:transcription, DNA-templated; F:chromatin binding; C:chromatin	-	PTHR15141 (PANTHER); PTHR15141:SF52 (PANTHER)
comp23533_c0_seq1	86.27	0	-8.9454	5.28092	6.49689e-07	6.34188e-05	PREDICTED: uncharacterized protein LOC103718455	257	11	9.1e-39	0.7445	-	-	-	no IPS match
comp24483_c0_seq1	86.27	0	-8.9454	5.28092	6.49689e-07	6.34188e-05	---NA---	247	0	-	-	-	-	-	no IPS match
comp25806_c0_seq1	86.27	0	-8.9454	5.28092	6.49689e-07	6.34188e-05	---NA---	232	0	-	-	-	-	-	no IPS match
comp28711_c0_seq1	86.27	0	-8.9454	5.28092	6.49689e-07	6.34188e-05	low quality protein: gamma-glutamyl hydrolase 2-like	255	7	1.3e-14	0.64	5	F:catalytic activity; F:omega peptidase activity; P:proteolysis; P:glutamine metabolic process; F:hydrolase activity	-	no IPS match
comp4647_c0_seq1	86.27	0	-8.9454	5.28092	6.49689e-07	6.34188e-05	---NA---	256	0	-	-	-	-	-	no IPS match
comp6439_c0_seq1	86.27	0	-8.9454	5.28092	6.49689e-07	6.34188e-05	PREDICTED: uncharacterized protein LOC103705411 isoform X2	211	5	7.4e-16	0.772	-	-	-	SIGNAL_PEPTIDE_N_REGION (PHOBIUS); SIGNAL_PEPTIDE_H_REGION (PHOBIUS); SIGNAL_PEPTIDE (PHOBIUS); NON_CYTOPLASMIC_DOMAIN (PHOBIUS); SIGNAL_PEPTIDE_C_REGION (PHOBIUS)
comp7237_c0_seq1	86.27	0	-8.9454	5.28092	6.49689e-07	6.34188e-05	---NA---	205	0	-	-	-	-	-	SignalP-TM (SIGNALP_GRAM_POSITIVE)
comp789_c0_seq4	86.27	0	-8.9454	5.28092	6.49689e-07	6.34188e-05	nucleic acid- ob-fold-like protein	229	20	4.6e-19	0.9705	1	F:DNA binding	-	IPR012340 (G3DSA:2.40.50.GENE3D); PTHR31472 (PANTHER); IPR012340 (SUPERFAMILY)
comp33217_c0_seq1	85.2	0	-8.92743	5.26512	7.52425e-07	7.10417e-05	---NA---	265	0	-	-	-	-	-	CYTOPLASMIC_DOMAIN (PHOBIUS); TRANSMEMBRANE (PHOBIUS); NON_CYTOPLASMIC_DOMAIN (PHOBIUS); PS51257 (PROSITE_PROFILES)
comp14718_c0_seq2	83.07	0	-8.89098	5.2331	1.0152e-06	9.14589e-05	formin-like protein 8	224	20	1.4e-40	0.8755	2	C:integral component of membrane; C:cytoplasmic membrane-bounded vesicle	-	Coil (COILS); IPR015425 (PFAM); PTHR23213 (PANTHER); PTHR23213:SF256 (PANTHER); IPR015425 (PROSITE_PROFILES); SSF101447 (SUPERFAMILY)
comp15470_c0_seq1	83.07	0	-8.89098	5.2331	1.0152e-06	9.14589e-05	PREDICTED: uncharacterized protein LOC103706201	232	14	1e-45	0.7579	-	-	-	no IPS match
comp15542_c0_seq1	83.07	0	-8.89098	5.2331	1.0152e-06	9.14589e-05	3beta-hydroxysteroid-dehydrogenase decarboxylase isoform 3	218	20	1.9e-39	0.8395	10	F:3-beta-hydroxy-delta5-steroid dehydrogenase activity; P:androgen metabolic process; C:plasmodesma; P:estrogen metabolic process; F:sterol-4-alpha-carboxylate 3-dehydrogenase (decarboxylating) activity; P:oxidation-reduction process; P:steroid biosynthetic process; P:C21-steroid hormone metabolic process; C:plasma membrane; F:isomerase activity	EC:1.1.1.170; EC:1.1.1; EC:1.1.1.145	PTHR10366:SF386 (PANTHER); PTHR10366 (PANTHER)
comp19363_c0_seq1	83.07	0	-8.89098	5.2331	1.0152e-06	9.14589e-05	---NA---	208	0	-	-	-	-	-	no IPS match
comp19374_c0_seq1	83.07	0	-8.89098	5.2331	1.0152e-06	9.14589e-05	pentatricopeptide repeat-containing protein mitochondrial-like	258	20	1.1e-48	0.6685	-	-	-	PTHR24015 (PANTHER); CYTOPLASMIC_DOMAIN (PHOBIUS); TRANSMEMBRANE (PHOBIUS); NON_CYTOPLASMIC_DOMAIN (PHOBIUS)
comp19468_c0_seq1	83.07	0	-8.89098	5.2331	1.0152e-06	9.14589e-05	hypothetical protein L484_027865	235	1	2.8e-08	0.85	-	-	-	no IPS match
comp21605_c0_seq1	83.07	0	-8.89098	5.2331	1.0152e-06	9.14589e-05	gdsl esterase lipase at1g31550-like	219	20	1.1e-41	0.76	2	F:hydrolase activity, acting on ester bonds; P:metabolic process	-	IPR013830 (G3DSA:3.40.50.GENE3D); PTHR22835 (PANTHER); PTHR22835:SF189 (PANTHER)
comp22764_c0_seq1	83.07	0	-8.89098	5.2331	1.0152e-06	9.14589e-05	ccr4-not transcription complex subunit 10-like	206	19	1.7e-18	0.6905	3	P:biological_process; C:cellular_component; P:glucose catabolic process	-	no IPS match
comp24364_c0_seq1	83.07	0	-8.89098	5.2331	1.0152e-06	9.14589e-05	protein stichel-like 2	225	20	4.8e-42	0.6965	6	F:DNA binding; C:DNA polymerase III complex; F:ATP binding; F:DNA-directed DNA polymerase activity; P:DNA replication; P:DNA biosynthetic process	-	no IPS match
comp26360_c0_seq1	83.07	0	-8.89098	5.2331	1.0152e-06	9.14589e-05	---NA---	258	0	-	-	-	-	-	NON_CYTOPLASMIC_DOMAIN (PHOBIUS); TRANSMEMBRANE (PHOBIUS); CYTOPLASMIC_DOMAIN (PHOBIUS)
comp3707_c0_seq1	83.07	0	-8.89098	5.2331	1.0152e-06	9.14589e-05	---NA---	228	0	-	-	-	-	-	no IPS match
comp529_c0_seq4	83.07	0	-8.89098	5.2331	1.0152e-06	9.14589e-05	---NA---	214	0	-	-	-	-	-	no IPS match
comp5331_c0_seq1	83.07	0	-8.89098	5.2331	1.0152e-06	9.14589e-05	polyadenylate-binding protein rbp47-like	249	20	7.4e-48	0.931	2	F:nucleotide binding; F:nucleic acid binding	-	IPR000504 (SMART); IPR000504 (PFAM); IPR012677 (G3DSA:3.30.70.GENE3D); PTHR24012 (PANTHER); PTHR24012:SF352 (PANTHER); IPR000504 (PROSITE_PROFILES); SSF54928 (SUPERFAMILY)
comp6881_c0_seq1	83.07	0	-8.89098	5.2331	1.0152e-06	9.14589e-05	PREDICTED: uncharacterized protein LOC103711999	232	4	1.5e-42	0.8025	-	-	-	no IPS match
comp790_c0_seq2	82.55	0	-8.88194	5.22516	1.0152e-06	9.14589e-05	histone h1-like	778	20	1.3e-136	0.8415	4	C:nucleus; F:DNA binding; C:nucleosome; P:nucleosome assembly	-	no IPS match
comp19179_c0_seq1	81.48	0	-8.86316	5.20868	1.18285e-06	0.000104175	---NA---	282	0	-	-	-	-	-	no IPS match
comp19320_c0_seq2	80.52	0	-8.8461	5.19372	1.18285e-06	0.000104175	pentatricopeptide repeat-containing protein at1g71490-like	250	20	3e-44	0.7825	-	-	-	IPR002885 (TIGRFAM); IPR002885 (PFAM); PTHR24015:SF665 (PANTHER); PTHR24015 (PANTHER); IPR002885 (PROSITE_PROFILES); IPR002885 (PROSITE_PROFILES)
comp13501_c0_seq1	79.88	0	-8.83461	5.18365	1.38111e-06	0.000112262	---NA---	247	0	-	-	-	-	-	no IPS match
comp14677_c0_seq1	79.88	0	-8.83461	5.18365	1.38111e-06	0.000112262	ribosome biogenesis protein bop1 homolog	213	20	2.2e-39	0.913	7	P:maturation of LSU-rRNA from tricistronic rRNA transcript (SSU-rRNA, 5.8S rRNA, LSU-rRNA); F:ribonucleoprotein complex binding; P:protein maturation; C:nucleolus; P:maturation of 5.8S rRNA from tricistronic rRNA transcript (SSU-rRNA, 5.8S rRNA, LSU-rRNA); C:nucleoplasm; C:preribosome, large subunit precursor	-	IPR012953 (PFAM); PTHR17605 (PANTHER)
comp15489_c0_seq1	79.88	0	-8.83461	5.18365	1.38111e-06	0.000112262	---NA---	226	0	-	-	-	-	-	no IPS match
comp1606_c1_seq4	79.88	0	-8.83461	5.18365	1.38111e-06	0.000112262	mitochondrial carnitine acylcarnitine carrier-like protein	233	20	1.1e-27	0.9125	4	C:chloroplast; P:mitochondrial transport; C:mitochondrion; C:integral component of membrane	-	IPR023395 (G3DSA:1.50.40.GENE3D); IPR018108 (PFAM); PTHR24089 (PANTHER); PTHR24089:SF341 (PANTHER); IPR023395 (SUPERFAMILY); TMhelix (TMHMM)
comp18346_c0_seq1	79.88	0	-8.83461	5.18365	1.38111e-06	0.000112262	PREDICTED: uncharacterized protein LOC103712139 isoform X5	232	20	1.4e-45	0.756	1	P:biological_process	-	no IPS match
comp22495_c0_seq1	79.88	0	-8.83461	5.18365	1.38111e-06	0.000112262	---NA---	264	0	-	-	-	-	-	SIGNAL_PEPTIDE_N_REGION (PHOBIUS); SIGNAL_PEPTIDE_H_REGION (PHOBIUS); CYTOPLASMIC_DOMAIN (PHOBIUS); SIGNAL_PEPTIDE_C_REGION (PHOBIUS); NON_CYTOPLASMIC_DOMAIN (PHOBIUS); SIGNAL_PEPTIDE (PHOBIUS); TRANSMEMBRANE (PHOBIUS); SignalP-noTM (SIGNALP_EUK); TMhelix (TMHMM); TMhelix (TMHMM)
comp22504_c0_seq1	79.88	0	-8.83461	5.18365	1.38111e-06	0.000112262	---NA---	252	0	-	-	-	-	-	no IPS match
comp22952_c0_seq1	79.88	0	-8.83461	5.18365	1.38111e-06	0.000112262	mediator of dna damage checkpoint protein 1	254	1	4e-39	0.89	-	-	-	no IPS match
comp24732_c0_seq1	79.88	0	-8.83461	5.18365	1.38111e-06	0.000112262	pentatricopeptide repeat-containing protein chloroplastic	246	20	5e-48	0.8355	1	F:metal ion binding	-	Coil (COILS); IPR002885 (TIGRFAM); IPR002885 (PFAM); PTHR24015 (PANTHER); IPR002885 (PROSITE_PROFILES); IPR002885 (PROSITE_PROFILES)
comp24815_c0_seq1	79.88	0	-8.83461	5.18365	1.38111e-06	0.000112262	calcium homeostasis endoplasmic reticulum isoform x1	231	20	1.2e-30	0.6925	2	F:RNA binding; P:RNA processing	-	no IPS match
comp27218_c0_seq1	79.88	0	-8.83461	5.18365	1.38111e-06	0.000112262	---NA---	220	0	-	-	-	-	-	no IPS match
comp2776_c0_seq1	79.88	0	-8.83461	5.18365	1.38111e-06	0.000112262	ras-related protein rab7-like	244	20	5.5e-50	0.974	8	F:GTP binding; P:nucleocytoplasmic transport; P:small GTPase mediated signal transduction; F:GTPase activity; C:membrane; P:metabolic process; P:intracellular protein transport; C:intracellular	EC:3.6.1; EC:3.6.1.15	PR00449 (PRINTS); IPR003579 (SMART); IPR001806 (PFAM); IPR027417 (G3DSA:3.40.50.GENE3D); PTHR24073 (PANTHER); PTHR24073:SF502 (PANTHER); PS51419 (PROSITE_PROFILES); IPR027417 (SUPERFAMILY)
comp5219_c0_seq3	79.88	0	-8.83461	5.18365	1.38111e-06	0.000112262	actin-7- partial	219	20	2.2e-43	0.98	1	F:ATP binding	-	IPR004000 (PRINTS); G3DSA:3.30.420.40 (GENE3D); IPR004000 (PFAM); G3DSA:2.30.36.70 (GENE3D); IPR004000 (PANTHER); PTHR11937:SF255 (PANTHER); IPR004001 (PROSITE_PATTERNS); SSF53067 (SUPERFAMILY)
comp7847_c0_seq1	79.88	0	-8.83461	5.18365	1.38111e-06	0.000112262	e3 ubiquitin-protein ligase sinat5-like	261	20	7.1e-57	0.9805	8	C:nucleus; F:ubiquitin-protein transferase activity; F:zinc ion binding; F:protein binding; P:multicellular organismal development; F:ligase activity; P:ubiquitin-dependent protein catabolic process; P:protein ubiquitination	-	IPR018121 (PFAM); IPR008974 (G3DSA:2.60.210.GENE3D); IPR004162 (PANTHER); PTHR10315:SF34 (PANTHER); IPR008974 (SUPERFAMILY); TMhelix (TMHMM)
comp8858_c0_seq2	79.88	0	-8.83461	5.18365	1.38111e-06	0.000112262	senescence-associated protein	260	18	4.9e-21	0.77	-	-	-	no IPS match
comp9406_c0_seq8	79.88	0	-8.83461	5.18365	1.38111e-06	0.000112262	senescence-specific cysteine protease sag39-like	203	20	5.3e-38	0.846	2	P:proteolysis; F:cysteine-type peptidase activity	EC:3.4	G3DSA:3.90.70.10 (GENE3D); IPR000668 (PFAM); IPR013128 (PANTHER); PTHR12411:SF297 (PANTHER); SSF54001 (SUPERFAMILY)
comp9524_c0_seq3	79.88	0	-8.83461	5.18365	1.38111e-06	0.000112262	r3h domain-containing protein 1-like	237	20	7.4e-46	0.896	1	F:nucleic acid binding	-	PTHR15672 (PANTHER)
comp5678_c0_seq2	78.65	0	-8.81227	5.16409	1.38111e-06	0.000112262	histone h1-like	275	20	9.7e-42	0.737	4	C:nucleus; F:DNA binding; C:nucleosome; P:nucleosome assembly	-	TRANSMEMBRANE (PHOBIUS); CYTOPLASMIC_DOMAIN (PHOBIUS); NON_CYTOPLASMIC_DOMAIN (PHOBIUS)
comp15291_c0_seq1	78.28	0	-8.80548	5.15815	1.61613e-06	0.000127066	---NA---	282	0	-	-	-	-	-	no IPS match
comp5408_c0_seq2	78.17	0	-8.80346	5.15638	1.61613e-06	0.000127066	---NA---	285	0	-	-	-	-	-	no IPS match
comp27223_c0_seq1	77.6	0	-8.79293	5.14716	1.61613e-06	0.000127066	PREDICTED: uncharacterized protein LOC103707490	269	2	2.1e-49	0.935	-	-	-	no IPS match
comp4058_c0_seq13	77.55	0	-8.792	5.14635	1.61613e-06	0.000127066	---NA---	209	0	-	-	-	-	-	no IPS match
comp21058_c0_seq1	77.22	0	-8.78586	5.14098	1.61613e-06	0.000127066	PREDICTED: uncharacterized protein LOC105060374	274	20	1.8e-44	0.886	2	C:membrane; C:plastid	-	PTHR35313 (PANTHER); PTHR35313:SF1 (PANTHER); TRANSMEMBRANE (PHOBIUS); SIGNAL_PEPTIDE_H_REGION (PHOBIUS); SIGNAL_PEPTIDE (PHOBIUS); TRANSMEMBRANE (PHOBIUS); NON_CYTOPLASMIC_DOMAIN (PHOBIUS); CYTOPLASMIC_DOMAIN (PHOBIUS); SIGNAL_PEPTIDE_C_REGION (PHOBIUS); NON_CYTOPLASMIC_DOMAIN (PHOBIUS); SIGNAL_PEPTIDE_N_REGION (PHOBIUS); TMhelix (TMHMM); TMhelix (TMHMM)
comp10142_c0_seq1	76.68	0	-8.77576	5.13215	1.89539e-06	0.000144046	PREDICTED: uncharacterized protein LOC103706459	217	20	1.1e-43	0.7635	-	-	-	PTHR33168:SF8 (PANTHER); PTHR33168 (PANTHER)
comp11936_c0_seq3	76.68	0	-8.77576	5.13215	1.89539e-06	0.000144046	phytochrome partial	257	20	5.8e-55	0.981	13	F:protein homodimerization activity; P:red, far-red light phototransduction; C:protein histidine kinase complex; F:photoreceptor activity; P:detection of visible light; P:regulation of transcription, DNA-templated; P:signal transduction by protein phosphorylation; C:intracellular; F:phosphorelay sensor kinase activity; P:phosphorelay signal transduction system; C:membrane; P:protein-chromophore l…	EC:2.7.3; EC:2.7.13.3	G3DSA:3.30.450.20 (GENE3D); IPR013767 (PFAM); IPR000014 (PROSITE_PROFILES); IPR000014 (SUPERFAMILY)
comp14030_c0_seq1	76.68	0	-8.77576	5.13215	1.89539e-06	0.000144046	phosphatidylinositol 3- root isoform isoform x1	225	20	4.2e-42	0.9385	16	P:response to salt stress; P:protein desumoylation; P:phosphatidylinositol-3-phosphate biosynthetic process; P:protein N-linked glycosylation; P:phosphatidylinositol phosphorylation; P:endocytosis; C:intracellular; P:inositol phosphate dephosphorylation; F:GTP binding; P:inositol trisphosphate metabolic process; F:ATP binding; P:phosphatidylinositol-mediated signaling; P:microgametogenesis; P:veg…	EC:2.7.1; EC:2.7.1.137	no IPS match
comp19321_c0_seq1	76.68	0	-8.77576	5.13215	1.89539e-06	0.000144046	zinc finger protein stop1 homolog	202	4	1.1e-37	0.83	-	-	-	no IPS match
comp19716_c0_seq1	76.68	0	-8.77576	5.13215	1.89539e-06	0.000144046	protein sym-1-like	234	3	7e-41	0.8667	-	-	-	no IPS match
comp25505_c0_seq1	76.68	0	-8.77576	5.13215	1.89539e-06	0.000144046	---NA---	206	0	-	-	-	-	-	no IPS match
comp25663_c0_seq1	76.68	0	-8.77576	5.13215	1.89539e-06	0.000144046	---NA---	237	0	-	-	-	-	-	no IPS match
comp27781_c0_seq1	76.68	0	-8.77576	5.13215	1.89539e-06	0.000144046	pentatricopeptide repeat-containing protein at3g47530	254	20	2.3e-29	0.8765	2	P:biological_process; F:molecular_function	-	PF14432 (PFAM)
comp30738_c0_seq1	76.68	0	-8.77576	5.13215	1.89539e-06	0.000144046	callose synthase 9	201	20	1.1e-37	0.923	6	F:1,3-beta-D-glucan synthase activity; P:(1->3)-beta-D-glucan biosynthetic process; C:mitochondrion; C:1,3-beta-D-glucan synthase complex; P:starch metabolic process; P:sucrose metabolic process	EC:2.4.1.34; EC:2.4.1	PTHR12741:SF5 (PANTHER); PTHR12741 (PANTHER); CYTOPLASMIC_DOMAIN (PHOBIUS); TRANSMEMBRANE (PHOBIUS); NON_CYTOPLASMIC_DOMAIN (PHOBIUS)
comp35695_c0_seq1	76.68	0	-8.77576	5.13215	1.89539e-06	0.000144046	omega-3 fatty acid endoplasmic reticulum-like	267	20	5.2e-53	0.9055	7	F:oxidoreductase activity, acting on paired donors, with oxidation of a pair of donors resulting in the reduction of molecular oxygen to two molecules of water; C:mitochondrion; C:membrane; P:lipid metabolic process; C:chloroplast envelope; P:oxidation-reduction process; F:omega-3 fatty acid desaturase activity	EC:1.14.99; EC:1.14.19	PTHR32100 (PANTHER); PTHR32100:SF17 (PANTHER); NON_CYTOPLASMIC_DOMAIN (PHOBIUS); CYTOPLASMIC_DOMAIN (PHOBIUS); TRANSMEMBRANE (PHOBIUS); CYTOPLASMIC_DOMAIN (PHOBIUS); TRANSMEMBRANE (PHOBIUS); TMhelix (TMHMM)
comp4265_c0_seq1	76.68	0	-8.77576	5.13215	1.89539e-06	0.000144046	40s ribosomal protein s18	232	20	1.7e-24	0.9645	5	F:RNA binding; F:structural constituent of ribosome; P:ribosome biogenesis; C:ribosome; P:translation	-	IPR001892 (PFAM); G3DSA:1.10.8.50 (GENE3D); PTHR10871 (PANTHER); IPR001892 (PROSITE_PROFILES); IPR010979 (SUPERFAMILY)
comp1532_c0_seq2	76.23	0	-8.76729	5.12474	1.89539e-06	0.000144046	probable aldo-keto reductase 1	816	20	8.8e-160	0.913	3	P:vitamin B6 metabolic process; P:oxidation-reduction process; F:pyridoxine:NADP 4-dehydrogenase activity	EC:1.1.1.65; EC:1.1.1	IPR023210 (PFAM); IPR023210 (G3DSA:3.20.20.GENE3D); IPR001395 (PANTHER); PTHR11732:SF253 (PANTHER); IPR023210 (SUPERFAMILY)
comp27858_c0_seq1	75.89	0	-8.76085	5.11912	1.89539e-06	0.000144046	suppressor protein srp40	270	20	1.4e-53	0.738	1	P:response to oxidative stress	-	PTHR34466:SF2 (PANTHER); PTHR34466 (PANTHER)
comp13989_c0_seq3	75.52	0	-8.75382	5.11297	1.89539e-06	0.000144046	vacuolar-sorting receptor 3-like	273	20	3.3e-54	0.9545	1	F:calcium ion binding	-	PTHR22765:SF54 (PANTHER); PTHR22765 (PANTHER)
comp18690_c0_seq1	75.18	0	-8.74732	5.1073	2.22803e-06	0.000163023	eukaryotic translation initiation factor 4g-like	279	12	7.3e-50	0.7467	-	-	-	no IPS match
comp9980_c0_seq3	74.8	0	-8.74003	5.10093	2.22803e-06	0.000163023	alcohol dehydrogenase 1b	212	20	3e-38	0.9265	4	F:zinc ion binding; F:oxidoreductase activity; P:oxidation-reduction process; F:cobalt ion binding	-	IPR002085 (PANTHER); PTHR11695:SF555 (PANTHER)
comp9980_c0_seq4	74.8	0	-8.74003	5.10093	2.22803e-06	0.000163023	alcohol dehydrogenase 1b	212	20	7.2e-37	0.9505	4	F:zinc ion binding; F:oxidoreductase activity; P:oxidation-reduction process; F:cobalt ion binding	-	no IPS match
comp26427_c0_seq1	74.55	0	-8.73521	5.09672	2.22803e-06	0.000163023	---NA---	265	0	-	-	-	-	-	no IPS match
comp31478_c0_seq1	74.55	0	-8.73521	5.09672	2.22803e-06	0.000163023	---NA---	265	0	-	-	-	-	-	PS51257 (PROSITE_PROFILES)
comp8482_c0_seq1	74.55	0	-8.73521	5.09672	2.22803e-06	0.000163023	---NA---	271	0	-	-	-	-	-	no IPS match
comp10055_c0_seq1	73.49	0	-8.7146	5.07874	2.62529e-06	0.000182224	---NA---	219	0	-	-	-	-	-	no IPS match
comp15260_c0_seq1	73.49	0	-8.7146	5.07874	2.62529e-06	0.000182224	probable glutathione peroxidase 2	224	20	3.6e-43	0.8965	10	C:trans-Golgi network; P:abscisic acid-activated signaling pathway; C:endosome; F:glutathione peroxidase activity; P:toxin catabolic process; P:glutathione metabolic process; P:obsolete peroxidase reaction; P:oxidation-reduction process; P:response to hydrogen peroxide; P:cellular response to water deprivation	EC:1.11.1.9; EC:1.11.1.7	IPR000889 (PRINTS); IPR000889 (PFAM); IPR012336 (G3DSA:3.40.30.GENE3D); PTHR11592:SF33 (PANTHER); IPR000889 (PANTHER); IPR029759 (PROSITE_PATTERNS); IPR000889 (PROSITE_PROFILES); IPR012336 (SUPERFAMILY)
comp15634_c0_seq1	73.49	0	-8.7146	5.07874	2.62529e-06	0.000182224	---NA---	203	0	-	-	-	-	-	no IPS match
comp17414_c0_seq1	73.49	0	-8.7146	5.07874	2.62529e-06	0.000182224	protein tesmin tso1-like cxc 5	248	20	2.1e-50	0.7935	-	-	-	IPR028307 (PANTHER)
comp18336_c0_seq1	73.49	0	-8.7146	5.07874	2.62529e-06	0.000182224	btb poz domain-containing protein at5g47800-like	242	5	6e-41	0.854	-	-	-	SIGNAL_PEPTIDE_C_REGION (PHOBIUS); NON_CYTOPLASMIC_DOMAIN (PHOBIUS); SIGNAL_PEPTIDE_N_REGION (PHOBIUS); SIGNAL_PEPTIDE (PHOBIUS); SIGNAL_PEPTIDE_H_REGION (PHOBIUS); SignalP-noTM (SIGNALP_EUK)
comp18709_c0_seq1	73.49	0	-8.7146	5.07874	2.62529e-06	0.000182224	PREDICTED: pectinesterase-like	224	3	7.7e-11	0.66	-	-	-	SIGNAL_PEPTIDE_N_REGION (PHOBIUS); SIGNAL_PEPTIDE (PHOBIUS); SIGNAL_PEPTIDE_H_REGION (PHOBIUS); SIGNAL_PEPTIDE_C_REGION (PHOBIUS); NON_CYTOPLASMIC_DOMAIN (PHOBIUS); SignalP-TM (SIGNALP_GRAM_POSITIVE)
comp18971_c0_seq1	73.49	0	-8.7146	5.07874	2.62529e-06	0.000182224	---NA---	219	0	-	-	-	-	-	SIGNAL_PEPTIDE_C_REGION (PHOBIUS); SIGNAL_PEPTIDE_N_REGION (PHOBIUS); NON_CYTOPLASMIC_DOMAIN (PHOBIUS); SIGNAL_PEPTIDE_H_REGION (PHOBIUS); SIGNAL_PEPTIDE (PHOBIUS); SignalP-noTM (SIGNALP_EUK); TMhelix (TMHMM)
comp20178_c0_seq1	73.49	0	-8.7146	5.07874	2.62529e-06	0.000182224	pentatricopeptide repeat-containing protein chloroplastic	211	8	1.7e-07	0.7125	8	P:aromatic amino acid family biosynthetic process; P:embryo development ending in seed dormancy; P:protein targeting to chloroplast; P:transport; C:intracellular; P:stomatal complex morphogenesis; C:plastid; P:iron-sulfur cluster assembly	-	no IPS match
comp20933_c0_seq1	73.49	0	-8.7146	5.07874	2.62529e-06	0.000182224	---NA---	221	0	-	-	-	-	-	no IPS match
comp21009_c0_seq1	73.49	0	-8.7146	5.07874	2.62529e-06	0.000182224	cellulose synthase-like protein g3	255	20	2.3e-55	0.833	9	C:integral component of membrane; C:Golgi membrane; F:cellulose synthase (UDP-forming) activity; P:cellulose biosynthetic process; P:UDP-glucose metabolic process; P:cell wall organization; P:starch metabolic process; C:plasma membrane; P:sucrose metabolic process	EC:2.4.1.12; EC:2.4.1	IPR005150 (PFAM); PTHR13301 (PANTHER); PTHR13301:SF51 (PANTHER)
comp23047_c0_seq1	73.49	0	-8.7146	5.07874	2.62529e-06	0.000182224	serine carboxypeptidase-like 45	248	20	1.2e-50	0.926	2	P:proteolysis; F:serine-type carboxypeptidase activity	EC:3.4.21; EC:3.4.16	IPR001563 (PRINTS); IPR029058 (G3DSA:3.40.50.GENE3D); IPR001563 (PFAM); PTHR11802:SF22 (PANTHER); IPR001563 (PANTHER); IPR018202 (PROSITE_PATTERNS); IPR029058 (SUPERFAMILY)
comp23725_c0_seq1	73.49	0	-8.7146	5.07874	2.62529e-06	0.000182224	PREDICTED: uncharacterized protein LOC105032330 isoform X2	245	4	5.3e-14	0.8025	-	-	-	no IPS match
comp23893_c0_seq1	73.49	0	-8.7146	5.07874	2.62529e-06	0.000182224	---NA---	229	0	-	-	-	-	-	no IPS match
comp27388_c0_seq1	73.49	0	-8.7146	5.07874	2.62529e-06	0.000182224	inactive protein kinase selmodraft_444075-like	216	20	5.9e-42	0.8805	12	F:peptide receptor activity; F:ATP binding; P:peptidyl-tyrosine phosphorylation; F:protein tyrosine kinase activity; C:plasmodesma; F:ubiquitin protein ligase binding; P:protein autophosphorylation; P:transmembrane receptor protein serine/threonine kinase signaling pathway; P:serine family amino acid metabolic process; C:plasma membrane; F:transmembrane receptor protein serine/threonine kinase ac…	EC:2.7.10; EC:2.7.11	PTHR27001 (PANTHER); PTHR27001:SF231 (PANTHER)
comp28329_c0_seq1	73.49	0	-8.7146	5.07874	2.62529e-06	0.000182224	---NA---	262	0	-	-	-	-	-	no IPS match
comp28416_c0_seq1	73.49	0	-8.7146	5.07874	2.62529e-06	0.000182224	PREDICTED: uncharacterized protein LOC103699525 isoform X2	220	14	6.7e-10	0.8243	-	-	-	PTHR31358:SF1 (PANTHER); PTHR31358 (PANTHER)
comp31352_c0_seq1	73.49	0	-8.7146	5.07874	2.62529e-06	0.000182224	---NA---	223	0	-	-	-	-	-	no IPS match
comp31819_c0_seq1	73.49	0	-8.7146	5.07874	2.62529e-06	0.000182224	low quality protein: fip1	257	7	3.1e-52	0.9214	-	-	-	no IPS match
comp5377_c0_seq1	73.49	0	-8.7146	5.07874	2.62529e-06	0.000182224	---NA---	254	0	-	-	-	-	-	no IPS match
comp6734_c0_seq1	73.49	0	-8.7146	5.07874	2.62529e-06	0.000182224	auxin response factor 23-like	229	11	1.8e-42	0.7045	6	F:DNA binding; C:nucleus; P:transcription, DNA-templated; P:regulation of transcription, DNA-templated; P:response to hormone; P:auxin-activated signaling pathway	-	no IPS match
comp6942_c0_seq2	73.49	0	-8.7146	5.07874	2.62529e-06	0.000182224	zinc finger (c3hc4-type ring finger)	202	20	7.8e-31	0.8325	13	F:zinc ion binding; P:pentose-phosphate shunt; P:valine catabolic process; P:leucine catabolic process; P:isoleucine catabolic process; F:3-hydroxyisobutyrate dehydrogenase activity; C:plastid; F:phosphogluconate dehydrogenase (decarboxylating) activity; F:NAD binding; C:membrane; P:oxidation-reduction process; P:D-gluconate metabolic process; F:ligase activity	EC:1.1.1.44; EC:1.1.1.31	no IPS match
comp8771_c0_seq1	73.49	0	-8.7146	5.07874	2.62529e-06	0.000182224	integrin beta-1-binding protein 2	218	20	3.6e-44	0.843	8	P:defense response to fungus, incompatible interaction; P:defense response to bacterium, incompatible interaction; F:zinc ion binding; P:integrin-mediated signaling pathway; P:respiratory burst involved in defense response; F:Hsp90 protein binding; P:plant-type hypersensitive response; P:protein stabilization	-	no IPS match
comp8799_c0_seq2	73.49	0	-8.7146	5.07874	2.62529e-06	0.000182224	pyruvate dehydrogenase e1 component subunit beta- mitochondrial	227	5	3.1e-18	0.874	-	-	-	TRANSMEMBRANE (PHOBIUS); NON_CYTOPLASMIC_DOMAIN (PHOBIUS); CYTOPLASMIC_DOMAIN (PHOBIUS)
comp20799_c0_seq1	73.03	0	-8.70556	5.07086	2.62529e-06	0.000182224	---NA---	276	0	-	-	-	-	-	CYTOPLASMIC_DOMAIN (PHOBIUS); NON_CYTOPLASMIC_DOMAIN (PHOBIUS); TRANSMEMBRANE (PHOBIUS); TMhelix (TMHMM)
comp15325_c0_seq2	70.77	0	-8.66032	5.03145	3.67204e-06	0.000232489	---NA---	256	0	-	-	-	-	-	no IPS match
comp12867_c0_seq1	70.29	0	-8.65053	5.02292	3.67204e-06	0.000232489	---NA---	267	0	-	-	-	-	-	TRANSMEMBRANE (PHOBIUS); CYTOPLASMIC_DOMAIN (PHOBIUS); NON_CYTOPLASMIC_DOMAIN (PHOBIUS); TMhelix (TMHMM)
comp13651_c0_seq1	70.29	0	-8.65053	5.02292	3.67204e-06	0.000232489	---NA---	261	0	-	-	-	-	-	no IPS match
comp15873_c0_seq2	70.29	0	-8.65053	5.02292	3.67204e-06	0.000232489	myb-related protein 308-like	239	20	3e-15	0.9925	1	F:DNA binding	-	TRANSMEMBRANE (PHOBIUS); NON_CYTOPLASMIC_DOMAIN (PHOBIUS); CYTOPLASMIC_DOMAIN (PHOBIUS); TMhelix (TMHMM)
comp16888_c0_seq1	70.29	0	-8.65053	5.02292	3.67204e-06	0.000232489	---NA---	228	0	-	-	-	-	-	no IPS match
comp20990_c0_seq1	70.29	0	-8.65053	5.02292	3.67204e-06	0.000232489	---NA---	206	0	-	-	-	-	-	no IPS match
comp21133_c0_seq1	70.29	0	-8.65053	5.02292	3.67204e-06	0.000232489	---NA---	262	0	-	-	-	-	-	NON_CYTOPLASMIC_DOMAIN (PHOBIUS); CYTOPLASMIC_DOMAIN (PHOBIUS); TRANSMEMBRANE (PHOBIUS); TMhelix (TMHMM)
comp21579_c0_seq1	70.29	0	-8.65053	5.02292	3.67204e-06	0.000232489	---NA---	243	0	-	-	-	-	-	no IPS match
comp21612_c0_seq1	70.29	0	-8.65053	5.02292	3.67204e-06	0.000232489	tetraspanin-10 isoform x1	239	20	2.2e-44	0.9375	1	C:integral component of membrane	-	IPR000301 (PRINTS); IPR018499 (PFAM); PTHR32191:SF22 (PANTHER); PTHR32191 (PANTHER); TRANSMEMBRANE (PHOBIUS); TRANSMEMBRANE (PHOBIUS); NON_CYTOPLASMIC_DOMAIN (PHOBIUS); TRANSMEMBRANE (PHOBIUS); NON_CYTOPLASMIC_DOMAIN (PHOBIUS); CYTOPLASMIC_DOMAIN (PHOBIUS); CYTOPLASMIC_DOMAIN (PHOBIUS); TMhelix (TMHMM); TMhelix (TMHMM); TMhelix (TMHMM)
comp21695_c0_seq1	70.29	0	-8.65053	5.02292	3.67204e-06	0.000232489	ubiquitin carboxyl-terminal hydrolase 18-like	216	2	1.8e-37	0.935	-	-	-	no IPS match
comp21744_c0_seq1	70.29	0	-8.65053	5.02292	3.67204e-06	0.000232489	cellulose synthase-like protein e6	209	20	1.4e-42	0.9145	6	C:integral component of membrane; F:cellulose synthase (UDP-forming) activity; P:cellulose biosynthetic process; P:UDP-glucose metabolic process; P:starch metabolic process; P:sucrose metabolic process	EC:2.4.1.12; EC:2.4.1	IPR005150 (PFAM); PTHR13301:SF67 (PANTHER); PTHR13301 (PANTHER)
comp23415_c0_seq1	70.29	0	-8.65053	5.02292	3.67204e-06	0.000232489	u-box domain-containing protein 33-like	204	18	3.6e-37	0.64	8	F:nucleotide binding; F:ATP binding; F:ubiquitin-protein transferase activity; F:protein kinase activity; F:protein serine/threonine kinase activity; P:protein phosphorylation; F:ligase activity; P:protein ubiquitination	-	no IPS match
comp23710_c0_seq1	70.29	0	-8.65053	5.02292	3.67204e-06	0.000232489	e3 ubiquitin-protein ligase chfr	208	20	3.1e-41	0.905	9	P:sister chromatid cohesion; F:zinc ion binding; F:protein binding; P:reciprocal meiotic recombination; P:meiotic chromosome segregation; P:response to gamma radiation; P:telomere maintenance in response to DNA damage; P:meiotic DNA double-strand break formation; P:regulation of telomere maintenance	-	IPR001841 (SMART); IPR013083 (G3DSA:3.30.40.GENE3D); IPR018957 (PFAM); PTHR16079 (PANTHER); IPR001841 (PROSITE_PROFILES); SSF57850 (SUPERFAMILY)
comp23989_c0_seq1	70.29	0	-8.65053	5.02292	3.67204e-06	0.000232489	PREDICTED: uncharacterized protein LOC103720151 isoform X2	221	11	5.3e-39	0.7973	-	-	-	no IPS match
comp24275_c0_seq1	70.29	0	-8.65053	5.02292	3.67204e-06	0.000232489	PREDICTED: LOW QUALITY PROTEIN: uncharacterized protein LOC103705318	212	7	3.1e-39	0.7671	-	-	-	no IPS match
comp24837_c0_seq1	70.29	0	-8.65053	5.02292	3.67204e-06	0.000232489	calcium homeostasis endoplasmic reticulum	222	20	4.1e-39	0.801	2	F:RNA binding; P:RNA processing	-	PTHR12323 (PANTHER)
comp26207_c0_seq1	70.29	0	-8.65053	5.02292	3.67204e-06	0.000232489	---NA---	248	0	-	-	-	-	-	SignalP-noTM (SIGNALP_EUK)
comp27141_c0_seq1	70.29	0	-8.65053	5.02292	3.67204e-06	0.000232489	f-box protein skip14-like	234	20	9.6e-44	0.8535	1	F:protein binding	-	G3DSA:1.20.1280.50 (GENE3D); IPR001810 (PFAM); IPR001810 (SUPERFAMILY)
comp27794_c0_seq1	70.29	0	-8.65053	5.02292	3.67204e-06	0.000232489	---NA---	215	0	-	-	-	-	-	NON_CYTOPLASMIC_DOMAIN (PHOBIUS); TRANSMEMBRANE (PHOBIUS); CYTOPLASMIC_DOMAIN (PHOBIUS); TMhelix (TMHMM)
comp28817_c0_seq1	70.29	0	-8.65053	5.02292	3.67204e-06	0.000232489	aldehyde dehydrogenase family protein	227	20	7.9e-30	0.7	3	P:metabolic process; C:mitochondrion; F:ligase activity	-	no IPS match
comp30829_c0_seq1	70.29	0	-8.65053	5.02292	3.67204e-06	0.000232489	---NA---	228	0	-	-	-	-	-	no IPS match
comp32557_c0_seq1	70.29	0	-8.65053	5.02292	3.67204e-06	0.000232489	---NA---	267	0	-	-	-	-	-	no IPS match
comp3397_c0_seq2	70.29	0	-8.65053	5.02292	3.67204e-06	0.000232489	probable signal peptidase complex subunit 1	211	20	4.4e-28	0.8365	8	F:structural constituent of ribosome; C:integral component of membrane; P:signal peptide processing; P:ribosome biogenesis; C:large ribosomal subunit; F:peptidase activity; C:signal peptidase complex; P:translation	-	no IPS match
comp6440_c0_seq1	70.29	0	-8.65053	5.02292	3.67204e-06	0.000232489	---NA---	243	0	-	-	-	-	-	no IPS match
comp7139_c0_seq1	70.29	0	-8.65053	5.02292	3.67204e-06	0.000232489	PREDICTED: uncharacterized protein At1g47420, mitochondrial-like	240	20	1.8e-48	0.897	6	C:nucleus; C:mitochondrial respiratory chain complex II, succinate dehydrogenase complex (ubiquinone); P:photorespiration; P:proteasome core complex assembly; P:ubiquitin-dependent protein catabolic process; P:response to misfolded protein	-	IPR025397 (PFAM); PTHR36139:SF1 (PANTHER); PTHR36139 (PANTHER)
comp9088_c0_seq3	70.29	0	-8.65053	5.02292	3.67204e-06	0.000232489	serine threonine-protein phosphatase pp1	239	20	4.8e-49	0.968	4	F:protein serine/threonine phosphatase activity; C:protein phosphatase type 1 complex; P:protein dephosphorylation; P:N-terminal protein myristoylation	EC:3.1.3.16; EC:3.1; EC:3.1.3.41	IPR006186 (PRINTS); IPR029052 (G3DSA:3.60.21.GENE3D); IPR004843 (PFAM); PTHR11668:SF259 (PANTHER); PTHR11668 (PANTHER); IPR029052 (SUPERFAMILY)
comp27353_c0_seq1	69.23	0	-8.62866	5.0039	4.3596e-06	0.000274015	pyridine nucleotide-disulfide oxidoreductase domain-containing protein 2	268	20	2.6e-53	0.8825	6	F:copper ion binding; F:oxidoreductase activity; C:mitochondrion; P:isopentenyl diphosphate biosynthetic process, methylerythritol 4-phosphate pathway; P:oxidation-reduction process; P:hydrogen peroxide catabolic process	-	PTHR10668:SF83 (PANTHER); PTHR10668 (PANTHER)
comp10530_c0_seq1	67.1	0	-8.58369	4.96485	5.18978e-06	0.000310403	cytoplasmic 2	209	20	1.8e-19	0.9395	3	F:magnesium ion binding; P:carbohydrate metabolic process; F:intramolecular transferase activity, phosphotransferases	-	IPR016055 (G3DSA:3.40.120.GENE3D); PTHR22573 (PANTHER); PTHR22573:SF47 (PANTHER)
comp12416_c0_seq1	67.1	0	-8.58369	4.96485	5.18978e-06	0.000310403	40s ribosomal protein s3-1-like	222	20	6.2e-26	1	5	F:RNA binding; F:structural constituent of ribosome; P:ribosome biogenesis; C:small ribosomal subunit; P:translation	-	no IPS match
comp12600_c0_seq3	67.1	0	-8.58369	4.96485	5.18978e-06	0.000310403	e3 ubiquitin-protein ligase keg	245	20	2.7e-44	0.9145	15	F:zinc ion binding; P:late endosome to vacuole transport; F:protein kinase activity; P:developmental growth; P:protein phosphorylation; P:defense response; F:protein self-association; P:negative regulation of abscisic acid-activated signaling pathway; F:ubiquitin-protein transferase activity; F:ATP binding; C:early endosome; C:trans-Golgi network; F:ligase activity; P:secretion by cell; P:protein…	-	PTHR22967 (PANTHER); PTHR22967:SF69 (PANTHER)
comp14535_c0_seq1	67.1	0	-8.58369	4.96485	5.18978e-06	0.000310403	---NA---	208	0	-	-	-	-	-	no IPS match
comp18570_c0_seq1	67.1	0	-8.58369	4.96485	5.18978e-06	0.000310403	serine arginine-rich splicing factor sr45-like	255	20	2.4e-47	0.8245	15	P:multicellular organismal reproductive process; P:embryo development ending in seed dormancy; P:DNA recombination; P:gametophyte development; C:plastid; P:double-strand break repair; P:meiosis I; F:nucleotide binding; F:nucleic acid binding; P:chromosome organization; P:leaf development; P:meiotic chromosome segregation; P:regulation of gene expression; C:macromolecular complex; P:regulation of …	-	PTHR15481 (PANTHER)
comp20354_c0_seq1	67.1	0	-8.58369	4.96485	5.18978e-06	0.000310403	---NA---	245	0	-	-	-	-	-	NON_CYTOPLASMIC_DOMAIN (PHOBIUS); TRANSMEMBRANE (PHOBIUS); CYTOPLASMIC_DOMAIN (PHOBIUS)
comp22440_c0_seq1	67.1	0	-8.58369	4.96485	5.18978e-06	0.000310403	protein tify 8 isoform x1	241	20	1.5e-41	0.7695	1	P:biological_process	-	no IPS match
comp23157_c0_seq1	67.1	0	-8.58369	4.96485	5.18978e-06	0.000310403	---NA---	259	0	-	-	-	-	-	no IPS match
comp23158_c0_seq1	67.1	0	-8.58369	4.96485	5.18978e-06	0.000310403	sister chromatid cohesion protein pds5 homolog a isoform x1	212	20	9.1e-42	0.9075	5	C:nucleus; C:chloroplast; C:mitochondrion; C:cytosol; P:mitotic nuclear division	-	PTHR12663:SF0 (PANTHER); PTHR12663 (PANTHER)
comp24643_c0_seq1	67.1	0	-8.58369	4.96485	5.18978e-06	0.000310403	---NA---	204	0	-	-	-	-	-	NON_CYTOPLASMIC_DOMAIN (PHOBIUS); TRANSMEMBRANE (PHOBIUS); CYTOPLASMIC_DOMAIN (PHOBIUS); TMhelix (TMHMM)
comp24784_c0_seq1	67.1	0	-8.58369	4.96485	5.18978e-06	0.000310403	---NA---	218	0	-	-	-	-	-	no IPS match
comp24814_c0_seq1	67.1	0	-8.58369	4.96485	5.18978e-06	0.000310403	PREDICTED: uncharacterized protein LOC103702708 isoform X3	216	18	4.5e-38	0.7761	-	-	-	NON_CYTOPLASMIC_DOMAIN (PHOBIUS); TRANSMEMBRANE (PHOBIUS); CYTOPLASMIC_DOMAIN (PHOBIUS); TMhelix (TMHMM)
comp2631_c0_seq1	67.1	0	-8.58369	4.96485	5.18978e-06	0.000310403	---NA---	226	0	-	-	-	-	-	no IPS match
comp28216_c0_seq1	67.1	0	-8.58369	4.96485	5.18978e-06	0.000310403	pentatricopeptide repeat-containing protein mitochondrial	252	20	3.2e-42	0.739	-	-	-	no IPS match
comp28492_c0_seq1	67.1	0	-8.58369	4.96485	5.18978e-06	0.000310403	pentatricopeptide repeat-containing protein mitochondrial	246	20	8.9e-49	0.7345	-	-	-	PTHR24015:SF316 (PANTHER); PTHR24015 (PANTHER)
comp30440_c0_seq1	67.1	0	-8.58369	4.96485	5.18978e-06	0.000310403	---NA---	260	0	-	-	-	-	-	TRANSMEMBRANE (PHOBIUS); CYTOPLASMIC_DOMAIN (PHOBIUS); NON_CYTOPLASMIC_DOMAIN (PHOBIUS); TMhelix (TMHMM)
comp30588_c0_seq1	67.1	0	-8.58369	4.96485	5.18978e-06	0.000310403	---NA---	206	0	-	-	-	-	-	no IPS match
comp31353_c0_seq1	67.1	0	-8.58369	4.96485	5.18978e-06	0.000310403	peptide-n -(n-acetyl-beta-glucosaminyl)asparagine amidase	272	20	2.5e-54	0.871	8	C:nucleus; F:metal ion binding; C:cytosol; P:nucleotide-excision repair; C:cytoplasmic membrane-bounded vesicle; F:peptide-N4-(N-acetyl-beta-glucosaminyl)asparagine amidase activity; F:damaged DNA binding; P:N-terminal protein myristoylation	EC:3.5.1.52	PTHR12143 (PANTHER); PTHR12143:SF19 (PANTHER); SSF54001 (SUPERFAMILY)
comp4633_c0_seq1	67.1	0	-8.58369	4.96485	5.18978e-06	0.000310403	---NA---	203	0	-	-	-	-	-	NON_CYTOPLASMIC_DOMAIN (PHOBIUS); CYTOPLASMIC_DOMAIN (PHOBIUS); CYTOPLASMIC_DOMAIN (PHOBIUS); TRANSMEMBRANE (PHOBIUS); TRANSMEMBRANE (PHOBIUS); TMhelix (TMHMM); TMhelix (TMHMM)
comp9555_c0_seq6	67.1	0	-8.58369	4.96485	5.18978e-06	0.000310403	swi snf complex subunit swi3c-like	272	20	1.4e-52	0.8675	8	C:SWI/SNF complex; F:DNA binding; P:sister chromatid cohesion; F:zinc ion binding; P:chromatin remodeling; P:positive regulation of transcription, DNA-templated; P:meiotic chromosome segregation; P:chromatin silencing by small RNA	-	SSF57850 (SUPERFAMILY)
comp105_c0_seq3	158.47	0.11	-8.51476	6.06536	3.11019e-09	8.56648e-07	frigida-like protein 4a	1275	20	0	0.811	-	-	-	IPR012474 (PFAM); PTHR31791 (PANTHER); PTHR31791:SF2 (PANTHER)
comp10479_c0_seq8	63.9	0	-8.51338	4.90391	7.41628e-06	0.000410105	---NA---	203	0	-	-	-	-	-	no IPS match
comp11336_c0_seq3	63.9	0	-8.51338	4.90391	7.41628e-06	0.000410105	cytochrome b-c1 complex subunit rieske- mitochondrial-like	245	20	3.1e-09	0.8875	9	P:obsolete electron transport; P:oxidative phosphorylation; F:ubiquinol-cytochrome-c reductase activity; F:metal ion binding; C:respiratory chain complex III; P:hydrogen ion transmembrane transport; P:oxidation-reduction process; F:2 iron, 2 sulfur cluster binding; C:mitochondrial inner membrane	EC:1.10.2; EC:1.10.2.2	no IPS match
comp12227_c0_seq1	63.9	0	-8.51338	4.90391	7.41628e-06	0.000410105	PREDICTED: uncharacterized protein LOC103714466	266	4	2.6e-45	0.7875	-	-	-	no IPS match
comp12875_c0_seq1	63.9	0	-8.51338	4.90391	7.41628e-06	0.000410105	PREDICTED: LOW QUALITY PROTEIN: uncharacterized protein LOC103703444	253	20	5.7e-47	0.972	-	-	-	no IPS match
comp13094_c0_seq2	63.9	0	-8.51338	4.90391	7.41628e-06	0.000410105	e3 ubiquitin-protein ligase praja-2-like	264	3	5.9e-53	0.7967	-	-	-	no IPS match
comp13161_c0_seq1	63.9	0	-8.51338	4.90391	7.41628e-06	0.000410105	serine threonine-protein kinase bck1 slk1 ssp31-like	231	20	1.4e-42	0.8715	10	F:phosphorelay sensor kinase activity; F:ATP binding; P:activation of MAPKK activity; C:protein histidine kinase complex; P:phosphorelay signal transduction system; P:regulation of transcription, DNA-templated; F:MAP kinase kinase kinase activity; P:transmembrane receptor protein serine/threonine kinase signaling pathway; P:serine family amino acid metabolic process; C:intracellular	EC:2.7.11.25; EC:2.7.11; EC:2.7.3; EC:2.7.13.3	G3DSA:3.30.200.20 (GENE3D); PTHR23257:SF485 (PANTHER); PTHR23257 (PANTHER)
comp13906_c0_seq1	63.9	0	-8.51338	4.90391	7.41628e-06	0.000410105	---NA---	268	0	-	-	-	-	-	CYTOPLASMIC_DOMAIN (PHOBIUS); NON_CYTOPLASMIC_DOMAIN (PHOBIUS); TRANSMEMBRANE (PHOBIUS)
comp14125_c0_seq1	63.9	0	-8.51338	4.90391	7.41628e-06	0.000410105	---NA---	217	0	-	-	-	-	-	no IPS match
comp15782_c0_seq2	63.9	0	-8.51338	4.90391	7.41628e-06	0.000410105	---NA---	265	0	-	-	-	-	-	no IPS match
comp17623_c0_seq2	63.9	0	-8.51338	4.90391	7.41628e-06	0.000410105	sorting nexin 2b-like	271	20	4.5e-53	0.9305	9	P:vesicle-mediated transport; F:protein heterodimerization activity; C:retromer complex; F:phosphatidylinositol binding; P:late endosome to vacuole transport; P:seedling development; C:cytosol; P:protein maturation; C:multivesicular body membrane	-	no IPS match
comp18080_c0_seq1	63.9	0	-8.51338	4.90391	7.41628e-06	0.000410105	coatomer subunit gamma	203	20	3.1e-36	0.989	13	P:gluconeogenesis; P:cytoskeleton organization; F:structural molecule activity; P:protein N-linked glycosylation; P:intracellular protein transport; C:plasma membrane; C:chloroplast; C:plasmodesma; P:vesicle-mediated transport; C:cytosol; C:COPI vesicle coat; F:hydrolase activity; P:proteasomal protein catabolic process	-	IPR011989 (G3DSA:1.25.10.GENE3D); IPR017106 (PANTHER); PTHR10261:SF5 (PANTHER)
comp1826_c0_seq2	63.9	0	-8.51338	4.90391	7.41628e-06	0.000410105	---NA---	252	0	-	-	-	-	-	SIGNAL_PEPTIDE_H_REGION (PHOBIUS); SIGNAL_PEPTIDE_N_REGION (PHOBIUS); SIGNAL_PEPTIDE (PHOBIUS); SIGNAL_PEPTIDE_C_REGION (PHOBIUS); NON_CYTOPLASMIC_DOMAIN (PHOBIUS)
comp20388_c0_seq1	63.9	0	-8.51338	4.90391	7.41628e-06	0.000410105	two-component response regulator-like aprr1	266	6	7.8e-24	0.805	-	-	-	no IPS match
comp20819_c0_seq1	63.9	0	-8.51338	4.90391	7.41628e-06	0.000410105	---NA---	208	0	-	-	-	-	-	no IPS match
comp20948_c0_seq1	63.9	0	-8.51338	4.90391	7.41628e-06	0.000410105	---NA---	267	0	-	-	-	-	-	no IPS match
comp24641_c0_seq1	63.9	0	-8.51338	4.90391	7.41628e-06	0.000410105	---NA---	265	0	-	-	-	-	-	TMhelix (TMHMM)
comp24853_c0_seq1	63.9	0	-8.51338	4.90391	7.41628e-06	0.000410105	---NA---	268	0	-	-	-	-	-	NON_CYTOPLASMIC_DOMAIN (PHOBIUS); CYTOPLASMIC_DOMAIN (PHOBIUS); TRANSMEMBRANE (PHOBIUS)
comp25167_c0_seq1	63.9	0	-8.51338	4.90391	7.41628e-06	0.000410105	nudix hydrolase 8-like	234	20	6.1e-47	0.8915	2	P:metabolic process; F:hydrolase activity	-	IPR003293 (PRINTS); PTHR13994:SF9 (PANTHER); PTHR13994 (PANTHER)
comp25413_c0_seq1	63.9	0	-8.51338	4.90391	7.41628e-06	0.000410105	---NA---	226	0	-	-	-	-	-	no IPS match
comp25602_c0_seq1	63.9	0	-8.51338	4.90391	7.41628e-06	0.000410105	dol-p-man:man c -pp-dol alpha- -mannosyltransferase	268	20	4.7e-51	0.885	8	F:alpha-1,3-mannosyltransferase activity; P:mannosylation; P:protein glycosylation; C:endoplasmic reticulum; F:small protein activating enzyme activity; P:cellulose biosynthetic process; C:alpha-1,6-mannosyltransferase complex; P:Golgi vesicle transport	EC:2.4.1	IPR007873 (PFAM); PTHR12646:SF0 (PANTHER); IPR007873 (PANTHER); NON_CYTOPLASMIC_DOMAIN (PHOBIUS); CYTOPLASMIC_DOMAIN (PHOBIUS); TRANSMEMBRANE (PHOBIUS); CYTOPLASMIC_DOMAIN (PHOBIUS); TRANSMEMBRANE (PHOBIUS); TMhelix (TMHMM); TMhelix (TMHMM)
comp26451_c0_seq1	63.9	0	-8.51338	4.90391	7.41628e-06	0.000410105	peptidyl-prolyl cis-trans isomerase cyp95-like	201	20	3.4e-38	0.9265	8	C:nucleus; F:peptidyl-prolyl cis-trans isomerase activity; C:cytoplasm; P:protein import into nucleus; F:protein transporter activity; P:protein peptidyl-prolyl isomerization; P:protein folding; P:mRNA splicing, via spliceosome	EC:5.2.1.8	IPR002130 (PRINTS); IPR029000 (G3DSA:2.40.100.GENE3D); IPR002130 (PFAM); PTHR11071:SF297 (PANTHER); IPR024936 (PANTHER); IPR020892 (PROSITE_PATTERNS); IPR002130 (PROSITE_PROFILES); IPR029000 (SUPERFAMILY)
comp2685_c0_seq11	63.9	0	-8.51338	4.90391	7.41628e-06	0.000410105	---NA---	274	0	-	-	-	-	-	no IPS match
comp27702_c0_seq1	63.9	0	-8.51338	4.90391	7.41628e-06	0.000410105	potassium channel kat3-like	211	20	4.9e-39	0.9395	3	F:voltage-gated potassium channel activity; P:potassium ion transmembrane transport; C:voltage-gated potassium channel complex	-	IPR005821 (PFAM); G3DSA:1.10.287.70 (GENE3D); PTHR10217 (PANTHER); PTHR10217:SF520 (PANTHER); NON_CYTOPLASMIC_DOMAIN (PHOBIUS); TRANSMEMBRANE (PHOBIUS); TRANSMEMBRANE (PHOBIUS); CYTOPLASMIC_DOMAIN (PHOBIUS); CYTOPLASMIC_DOMAIN (PHOBIUS); SSF81324 (SUPERFAMILY); TMhelix (TMHMM); TMhelix (TMHMM)
comp29195_c0_seq1	63.9	0	-8.51338	4.90391	7.41628e-06	0.000410105	splicing factor u2af large subunit a-like isoform x1	244	20	2.8e-48	0.825	2	F:nucleotide binding; F:nucleic acid binding	-	IPR000504 (SMART); IPR000504 (PFAM); IPR012677 (G3DSA:3.30.70.GENE3D); PTHR23139 (PANTHER); PTHR23139:SF56 (PANTHER); IPR000504 (PROSITE_PROFILES); SSF54928 (SUPERFAMILY)
comp3028_c0_seq8	63.9	0	-8.51338	4.90391	7.41628e-06	0.000410105	alanine aminotransferase 2	262	20	1.6e-52	0.949	7	F:pyridoxal phosphate binding; C:mitochondrion; F:L-alanine:2-oxoglutarate aminotransferase activity; P:aspartate metabolic process; P:biosynthetic process; P:carbon utilization; P:alanine metabolic process	EC:2.6.1.12; EC:2.6.1.2	PTHR11751:SF393 (PANTHER); PTHR11751 (PANTHER)
comp35592_c0_seq1	63.9	0	-8.51338	4.90391	7.41628e-06	0.000410105	autophagy-related protein 11	264	20	8.1e-52	0.7765	1	C:plasmodesma	-	PTHR13222 (PANTHER); PTHR13222:SF1 (PANTHER)
comp1475_c0_seq3	63.23	0	-8.49822	4.89079	8.90431e-06	0.000484949	cfe protein	1139	20	0	0.655	2	P:phosphorylation; F:kinase activity	-	IPR008480 (PFAM); IPR025520 (PFAM); PTHR33098 (PANTHER); PTHR33098:SF11 (PANTHER); CYTOPLASMIC_DOMAIN (PHOBIUS); TRANSMEMBRANE (PHOBIUS); TRANSMEMBRANE (PHOBIUS); NON_CYTOPLASMIC_DOMAIN (PHOBIUS); CYTOPLASMIC_DOMAIN (PHOBIUS); TMhelix (TMHMM); TMhelix (TMHMM)
comp20041_c0_seq1	61.62	0	-8.46111	4.85873	1.07234e-05	0.000565503	succinate dehydrogenase	276	20	4.6e-20	0.877	15	F:succinate dehydrogenase (ubiquinone) activity; F:electron carrier activity; P:ribosome biogenesis; P:tricarboxylic acid cycle; C:ribosome; C:mitochondrial inner membrane; P:translation; C:succinate dehydrogenase complex; P:obsolete electron transport; P:oxidative phosphorylation; F:structural constituent of ribosome; F:metal ion binding; F:3 iron, 4 sulfur cluster binding; F:4 iron, 4 sulfur cl…	EC:1.3.99.1; EC:1.3.5.1	no IPS match
comp21057_c0_seq1	61.62	0	-8.46111	4.85873	1.07234e-05	0.000565503	---NA---	276	0	-	-	-	-	-	no IPS match
comp10392_c0_seq1	60.71	0	-8.43971	4.84025	1.07234e-05	0.000565503	---NA---	237	0	-	-	-	-	-	no IPS match
comp11619_c0_seq1	60.71	0	-8.43971	4.84025	1.07234e-05	0.000565503	PREDICTED: uncharacterized protein LOC103722446	217	20	1.6e-42	0.71	-	-	-	PTHR33974:SF2 (PANTHER); PTHR33974 (PANTHER)
comp13074_c0_seq5	60.71	0	-8.43971	4.84025	1.07234e-05	0.000565503	PREDICTED: uncharacterized protein LOC103720334	236	20	8.8e-47	0.81	1	C:mitochondrion	-	PTHR37222 (PANTHER); PTHR37222:SF1 (PANTHER); CYTOPLASMIC_DOMAIN (PHOBIUS); TRANSMEMBRANE (PHOBIUS); TRANSMEMBRANE (PHOBIUS); NON_CYTOPLASMIC_DOMAIN (PHOBIUS); CYTOPLASMIC_DOMAIN (PHOBIUS); TMhelix (TMHMM); TMhelix (TMHMM)
comp13292_c0_seq1	60.71	0	-8.43971	4.84025	1.07234e-05	0.000565503	---NA---	240	0	-	-	-	-	-	no IPS match
comp15059_c0_seq1	60.71	0	-8.43971	4.84025	1.07234e-05	0.000565503	---NA---	224	0	-	-	-	-	-	no IPS match
comp16577_c0_seq1	60.71	0	-8.43971	4.84025	1.07234e-05	0.000565503	---NA---	251	0	-	-	-	-	-	no IPS match
comp18439_c0_seq2	60.71	0	-8.43971	4.84025	1.07234e-05	0.000565503	---NA---	219	0	-	-	-	-	-	Coil (COILS)
comp20095_c0_seq1	60.71	0	-8.43971	4.84025	1.07234e-05	0.000565503	---NA---	235	0	-	-	-	-	-	no IPS match
comp21122_c0_seq1	60.71	0	-8.43971	4.84025	1.07234e-05	0.000565503	low quality protein: serine arginine repetitive matrix protein 5-like	215	13	6.9e-40	0.6946	-	-	-	no IPS match
comp21333_c0_seq1	60.71	0	-8.43971	4.84025	1.07234e-05	0.000565503	pentatricopeptide repeat-containing protein chloroplastic	223	20	7.2e-44	0.7335	1	P:chloroplast RNA processing	-	PTHR24015:SF558 (PANTHER); PTHR24015 (PANTHER)
comp24562_c0_seq1	60.71	0	-8.43971	4.84025	1.07234e-05	0.000565503	PREDICTED: uncharacterized protein LOC103718539	241	1	2.6e-44	0.97	-	-	-	no IPS match
comp25749_c0_seq1	60.71	0	-8.43971	4.84025	1.07234e-05	0.000565503	protein chromatin remodeling 5	211	20	1.7e-37	0.875	5	C:nucleus; F:DNA binding; F:ATP binding; P:metabolic process; F:helicase activity	EC:3.6.1; EC:3.6.1.15	IPR025260 (PFAM)
comp25783_c0_seq1	60.71	0	-8.43971	4.84025	1.07234e-05	0.000565503	pentatricopeptide repeat-containing protein at1g26500	214	20	1.5e-36	0.841	1	F:ADP binding	-	no IPS match
comp25820_c0_seq1	60.71	0	-8.43971	4.84025	1.07234e-05	0.000565503	receptor-like protein kinase hsl1	240	20	3.1e-40	0.836	7	F:ATP binding; F:protein binding; C:integral component of membrane; C:cytoplasmic membrane-bounded vesicle; P:serine family amino acid metabolic process; F:protein serine/threonine kinase activity; P:protein phosphorylation	EC:2.7.11	PR00019 (PRINTS); G3DSA:3.80.10.10 (GENE3D); IPR001611 (PFAM); PTHR27000 (PANTHER); PTHR27000:SF97 (PANTHER); IPR001611 (PROSITE_PROFILES); IPR001611 (PROSITE_PROFILES); SSF52058 (SUPERFAMILY)
comp25989_c0_seq1	60.71	0	-8.43971	4.84025	1.07234e-05	0.000565503	---NA---	207	0	-	-	-	-	-	no IPS match
comp26441_c0_seq1	60.71	0	-8.43971	4.84025	1.07234e-05	0.000565503	---NA---	250	0	-	-	-	-	-	no IPS match
comp28250_c0_seq1	60.71	0	-8.43971	4.84025	1.07234e-05	0.000565503	---NA---	229	0	-	-	-	-	-	CYTOPLASMIC_DOMAIN (PHOBIUS); TRANSMEMBRANE (PHOBIUS); NON_CYTOPLASMIC_DOMAIN (PHOBIUS); TMhelix (TMHMM)
comp4355_c0_seq6	60.71	0	-8.43971	4.84025	1.07234e-05	0.000565503	---NA---	251	0	-	-	-	-	-	no IPS match
comp5390_c0_seq3	60.71	0	-8.43971	4.84025	1.07234e-05	0.000565503	phosphatidylinositol phosphatidylcholine transfer protein sfh8-like	259	20	3.1e-51	0.885	3	P:transport; C:intracellular; F:transporter activity	-	no IPS match
comp8812_c0_seq6	60.71	0	-8.43971	4.84025	1.07234e-05	0.000565503	ctd small phosphatase-like protein 2 isoform x1	212	8	5.9e-41	0.88	-	-	-	no IPS match
comp8923_c0_seq1	60.71	0	-8.43971	4.84025	1.07234e-05	0.000565503	cop9 signalosome complex subunit 1	211	20	9.9e-41	0.9145	26	P:seed dormancy process; P:lipid storage; P:reciprocal meiotic recombination; P:protein complex assembly; P:regulation of chromosome organization; P:sugar mediated signaling pathway; P:cell division; P:regulation of flower development; P:regulation of cell differentiation; P:positive regulation of transcription, DNA-templated; P:positive regulation of organelle organization; P:histone methylation…	-	IPR019585 (PFAM); PTHR14145:SF2 (PANTHER); PTHR14145 (PANTHER); SignalP-noTM (SIGNALP_EUK)
comp26413_c0_seq1	59.91	0	-8.42063	4.82379	1.29547e-05	0.000660615	abc transporter g family member 25-like	270	20	1.1e-49	0.9205	7	F:ATP binding; F:ATPase activity, coupled to transmembrane movement of substances; P:response to abscisic acid; P:transmembrane transport; P:metabolic process; P:abscisic acid transport; C:plasma membrane	EC:3.6.1; EC:3.6.1.3; EC:3.6.1.15	IPR013525 (PFAM); PTHR19241:SF225 (PANTHER); PTHR19241 (PANTHER); CYTOPLASMIC_DOMAIN (PHOBIUS); NON_CYTOPLASMIC_DOMAIN (PHOBIUS); CYTOPLASMIC_DOMAIN (PHOBIUS); TRANSMEMBRANE (PHOBIUS); TRANSMEMBRANE (PHOBIUS); TMhelix (TMHMM); TMhelix (TMHMM)
comp33878_c0_seq1	59.91	0	-8.42063	4.82379	1.29547e-05	0.000660615	---NA---	270	0	-	-	-	-	-	no IPS match
comp5408_c0_seq3	59.85	0	-8.41918	4.82255	1.29547e-05	0.000660615	---NA---	244	0	-	-	-	-	-	no IPS match
comp530_c0_seq1	59.7	0	-8.41557	4.81944	1.29547e-05	0.000660615	oxygen-evolving enhancer protein chloroplastic	300	8	1e-16	0.8675	7	P:photosystem II stabilization; F:calcium ion binding; C:integral component of membrane; C:photosystem II; C:photosystem II oxygen evolving complex; P:photosynthesis; C:extrinsic component of membrane	-	no IPS match
comp18753_c0_seq1	59.34	0	-8.40687	4.81194	1.29547e-05	0.000660615	pentatricopeptide repeat-containing protein at3g11460	276	20	1.5e-55	0.81	2	P:metabolic process; F:microtubule-severing ATPase activity	EC:3.6.1; EC:3.6.1.3; EC:3.6.1.15; EC:3.6.4.3	IPR002885 (TIGRFAM); IPR002885 (PFAM); PTHR24015 (PANTHER)
comp21277_c0_seq1	58.58	0	-8.38833	4.79597	1.57012e-05	0.000756931	homeobox-leucine zipper protein roc5-like	268	20	5.1e-50	0.844	1	F:DNA binding	-	no IPS match
comp28_c0_seq3	57.86	0	-8.37054	4.78066	1.57012e-05	0.000756931	polyubiquitin partial	289	20	4e-61	1	1	F:protein binding	-	IPR019956 (PRINTS); IPR000626 (SMART); IPR000626 (PFAM); G3DSA:3.10.20.90 (GENE3D); G3DSA:3.10.20.90 (GENE3D); PTHR10666 (PANTHER); IPR019954 (PROSITE_PATTERNS); IPR000626 (PROSITE_PROFILES); IPR000626 (PROSITE_PROFILES); IPR029071 (SUPERFAMILY); IPR029071 (SUPERFAMILY)
comp9412_c0_seq3	57.7	0	-8.36656	4.77723	1.57012e-05	0.000756931	pentatricopeptide repeat-containing protein at1g25360-like	276	20	2.8e-39	0.82	2	P:biological_process; F:molecular_function	-	PF14432 (PFAM)
comp11054_c0_seq4	57.51	0	-8.36182	4.77315	1.57012e-05	0.000756931	---NA---	245	0	-	-	-	-	-	no IPS match
comp11831_c0_seq5	57.51	0	-8.36182	4.77315	1.57012e-05	0.000756931	squamosa promoter-binding-like protein 6	245	20	4.6e-47	0.6765	2	F:DNA binding; C:nucleus	-	no IPS match
comp1205_c0_seq1	57.51	0	-8.36182	4.77315	1.57012e-05	0.000756931	ribosomal protein s27a	212	9	4.8e-10	0.7656	4	F:structural constituent of ribosome; P:ribosome biogenesis; C:ribosome; P:translation	-	CYTOPLASMIC_DOMAIN (PHOBIUS); NON_CYTOPLASMIC_DOMAIN (PHOBIUS); TRANSMEMBRANE (PHOBIUS); TMhelix (TMHMM)
comp12791_c0_seq1	57.51	0	-8.36182	4.77315	1.57012e-05	0.000756931	---NA---	235	0	-	-	-	-	-	no IPS match
comp13097_c0_seq1	57.51	0	-8.36182	4.77315	1.57012e-05	0.000756931	---NA---	245	0	-	-	-	-	-	no IPS match
comp16430_c0_seq1	57.51	0	-8.36182	4.77315	1.57012e-05	0.000756931	---NA---	216	0	-	-	-	-	-	CYTOPLASMIC_DOMAIN (PHOBIUS); TRANSMEMBRANE (PHOBIUS); NON_CYTOPLASMIC_DOMAIN (PHOBIUS); TMhelix (TMHMM)
comp16554_c0_seq3	57.51	0	-8.36182	4.77315	1.57012e-05	0.000756931	---NA---	251	0	-	-	-	-	-	no IPS match
comp18519_c0_seq1	57.51	0	-8.36182	4.77315	1.57012e-05	0.000756931	ubiquitin-like modifier-activating enzyme atg7	231	20	6e-42	0.827	4	P:autophagy; P:leaf senescence; C:cytosol; F:small protein activating enzyme activity	-	no IPS match
comp18584_c0_seq1	57.51	0	-8.36182	4.77315	1.57012e-05	0.000756931	serine threonine-protein kinase ppk5-like	251	20	1.1e-44	0.8615	3	F:ATP binding; F:protein serine/threonine/tyrosine kinase activity; P:protein phosphorylation	EC:2.7.12.1	PTHR24058 (PANTHER); PTHR24058:SF23 (PANTHER)
comp2197_c0_seq1	57.51	0	-8.36182	4.77315	1.57012e-05	0.000756931	universal stress protein a-like protein	255	20	4.1e-47	0.857	3	C:plasmodesma; C:plasma membrane; P:response to stress	-	no IPS match
comp25636_c0_seq1	57.51	0	-8.36182	4.77315	1.57012e-05	0.000756931	ap-1 complex subunit sigma-1	207	20	1.3e-25	0.91	4	C:membrane coat; P:vesicle-mediated transport; F:protein transporter activity; P:intracellular protein transport	-	no IPS match
comp26377_c0_seq1	57.51	0	-8.36182	4.77315	1.57012e-05	0.000756931	protein spt2 partial	245	1	0.00038	0.76	-	-	-	no IPS match
comp26545_c0_seq1	57.51	0	-8.36182	4.77315	1.57012e-05	0.000756931	---NA---	201	0	-	-	-	-	-	no IPS match
comp26606_c0_seq1	57.51	0	-8.36182	4.77315	1.57012e-05	0.000756931	atp synthase subunit b chloroplastic-like	224	20	1.1e-35	0.919	31	P:regulation of multi-organism process; P:regulation of plant-type hypersensitive response; F:hydrogen ion transmembrane transporter activity; P:detection of biotic stimulus; P:photorespiration; P:salicylic acid biosynthetic process; P:rRNA processing; P:response to cytokinin; P:plastid organization; C:chloroplast thylakoid membrane; F:ATP binding; P:MAPK cascade; P:response to cold; P:glucosinol…	-	IPR002146 (PFAM); SignalP-noTM (SIGNALP_EUK)
comp26779_c0_seq1	57.51	0	-8.36182	4.77315	1.57012e-05	0.000756931	pentatricopeptide repeat-containing protein chloroplastic	262	20	2.8e-51	0.745	1	P:biological_process	-	IPR002885 (PFAM); IPR002885 (TIGRFAM); PTHR24015 (PANTHER)
comp27053_c0_seq1	57.51	0	-8.36182	4.77315	1.57012e-05	0.000756931	---NA---	212	0	-	-	-	-	-	no IPS match
comp27076_c0_seq1	57.51	0	-8.36182	4.77315	1.57012e-05	0.000756931	---NA---	223	0	-	-	-	-	-	no IPS match
comp27548_c0_seq1	57.51	0	-8.36182	4.77315	1.57012e-05	0.000756931	ribonuclease h protein at1g65750	227	2	9.7e-07	0.61	-	-	-	no IPS match
comp27600_c0_seq1	57.51	0	-8.36182	4.77315	1.57012e-05	0.000756931	18 kda seed maturation	250	20	5.1e-44	0.8595	6	P:embryo development; P:response to cold; P:response to osmotic stress; C:cytosol; P:seed development; P:response to water deprivation	-	CYTOPLASMIC_DOMAIN (PHOBIUS); TRANSMEMBRANE (PHOBIUS); TRANSMEMBRANE (PHOBIUS); NON_CYTOPLASMIC_DOMAIN (PHOBIUS); CYTOPLASMIC_DOMAIN (PHOBIUS); SignalP-TM (SIGNALP_GRAM_POSITIVE); TMhelix (TMHMM)
comp27740_c0_seq1	57.51	0	-8.36182	4.77315	1.57012e-05	0.000756931	PREDICTED: uncharacterized protein LOC103711850	257	12	1.2e-49	0.6325	-	-	-	no IPS match
comp28092_c0_seq1	57.51	0	-8.36182	4.77315	1.57012e-05	0.000756931	---NA---	230	0	-	-	-	-	-	no IPS match
comp28697_c0_seq1	57.51	0	-8.36182	4.77315	1.57012e-05	0.000756931	---NA---	256	0	-	-	-	-	-	no IPS match
comp28784_c0_seq1	57.51	0	-8.36182	4.77315	1.57012e-05	0.000756931	PREDICTED: uncharacterized protein LOC103701131	217	1	1.8e-44	1	-	-	-	no IPS match
comp30522_c0_seq1	57.51	0	-8.36182	4.77315	1.57012e-05	0.000756931	calpain-type cysteine protease dek1	217	20	2.7e-38	0.9895	26	P:regulation of multicellular organism growth; P:cell adhesion; P:regulation of meristem structural organization; P:sepal giant cell differentiation; C:endoplasmic reticulum membrane; P:cell division; C:integral component of plasma membrane; P:self proteolysis; P:regulation of cell differentiation; P:actin nucleation; P:regulation of endosperm development; P:cell wall organization; P:seed maturat…	EC:3.4.22; EC:3.4	IPR022684 (PRINTS); IPR001300 (PFAM); PTHR10183 (PANTHER); IPR001300 (PROSITE_PROFILES); SSF54001 (SUPERFAMILY)
comp30782_c0_seq1	57.51	0	-8.36182	4.77315	1.57012e-05	0.000756931	uncharacterised protein	254	20	2.3e-40	0.7075	-	-	-	no IPS match
comp30971_c0_seq1	57.51	0	-8.36182	4.77315	1.57012e-05	0.000756931	uncharacterised protein	210	20	2.4e-20	0.822	-	-	-	no IPS match
comp31842_c0_seq1	57.51	0	-8.36182	4.77315	1.57012e-05	0.000756931	---NA---	210	0	-	-	-	-	-	no IPS match
comp31979_c0_seq1	57.51	0	-8.36182	4.77315	1.57012e-05	0.000756931	abc transporter a family member 7-like	211	20	1.4e-32	0.9225	9	F:ATPase activity; F:ATP binding; P:response to cyclopentenone; C:plasmodesma; P:toxin catabolic process; C:integral component of membrane; P:transport; C:plasma membrane; F:transporter activity	EC:3.6.1; EC:3.6.1.3; EC:3.6.1.15	IPR027417 (G3DSA:3.40.50.GENE3D); IPR026082 (PANTHER); PTHR19229:SF127 (PANTHER); IPR027417 (SUPERFAMILY)
comp3496_c0_seq4	57.51	0	-8.36182	4.77315	1.57012e-05	0.000756931	---NA---	250	0	-	-	-	-	-	NON_CYTOPLASMIC_DOMAIN (PHOBIUS); SIGNAL_PEPTIDE_H_REGION (PHOBIUS); SIGNAL_PEPTIDE (PHOBIUS); SIGNAL_PEPTIDE_N_REGION (PHOBIUS); SIGNAL_PEPTIDE_C_REGION (PHOBIUS); SignalP-noTM (SIGNALP_EUK)
comp5605_c0_seq8	57.51	0	-8.36182	4.77315	1.57012e-05	0.000756931	l-type lectin-domain containing receptor kinase -like	255	20	4.8e-49	0.946	5	F:ATP binding; P:serine family amino acid metabolic process; F:protein serine/threonine kinase activity; F:carbohydrate binding; P:protein phosphorylation	EC:2.7.11	G3DSA:1.10.510.10 (GENE3D); IPR000719 (PFAM); PTHR27007 (PANTHER); IPR000719 (PROSITE_PROFILES); IPR011009 (SUPERFAMILY)
comp6700_c0_seq1	57.51	0	-8.36182	4.77315	1.57012e-05	0.000756931	mitogen-activated protein kinase 3-like	238	20	7.9e-47	0.9755	6	F:ATP binding; P:MAPK cascade; F:MAP kinase activity; P:transmembrane receptor protein serine/threonine kinase signaling pathway; P:serine family amino acid metabolic process; C:intracellular	EC:2.7.11; EC:2.7.11.24	G3DSA:1.10.510.10 (GENE3D); PTHR24055:SF216 (PANTHER); PTHR24055 (PANTHER); IPR011009 (SUPERFAMILY)
comp6727_c0_seq3	57.51	0	-8.36182	4.77315	1.57012e-05	0.000756931	---NA---	215	0	-	-	-	-	-	no IPS match
comp7519_c0_seq1	57.51	0	-8.36182	4.77315	1.57012e-05	0.000756931	---NA---	222	0	-	-	-	-	-	no IPS match
comp8234_c0_seq1	57.51	0	-8.36182	4.77315	1.57012e-05	0.000756931	senescence-associated protein	206	20	1.4e-32	0.8755	-	-	-	no IPS match
comp9448_c0_seq6	57.51	0	-8.36182	4.77315	1.57012e-05	0.000756931	protein trichome birefringence-like 14	255	20	1.6e-51	0.9235	-	-	-	IPR026057 (PFAM); PTHR13533:SF5 (PANTHER); PTHR13533 (PANTHER)
comp23673_c0_seq1	56.8	0	-8.34395	4.75779	1.90939e-05	0.000903366	serine racemase	271	20	1.5e-30	0.8485	14	P:gluconeogenesis; F:pyridoxal phosphate binding; P:L-serine metabolic process; P:cysteine metabolic process; F:L-threonine ammonia-lyase activity; F:protein self-association; F:D-serine ammonia-lyase activity; P:glycine metabolic process; P:threonine metabolic process; F:L-serine ammonia-lyase activity; F:ATP binding; F:metal ion binding; P:D-serine metabolic process; F:serine racemase activity	EC:4.3.1.17; EC:4.3.1.18; EC:4.3.1.19; EC:5.1.1.10	PTHR10314 (PANTHER); PTHR10314:SF36 (PANTHER); IPR001926 (SUPERFAMILY)
comp24352_c0_seq1	56.8	0	-8.34395	4.75779	1.90939e-05	0.000903366	calcium-transporting atpase plasma membrane-type-like	271	20	1.3e-32	0.667	2	P:ion transport; F:binding	-	no IPS match
comp20752_c0_seq1	55.92	0	-8.32149	4.7385	1.90939e-05	0.000903366	chaperone protein 1	266	20	8.9e-51	0.7255	1	F:ATP binding	-	PTHR11638 (PANTHER); PTHR11638:SF68 (PANTHER)
comp3579_c0_seq3	55.85	0	-8.31969	4.73695	1.90939e-05	0.000903366	proline-rich protein prcc	222	1	1.1e-21	0.89	-	-	-	no IPS match
comp3376_c0_seq1	55.49	0	-8.31039	4.72897	2.33004e-05	0.00100257	mitoferrin-like	281	20	5.2e-56	0.889	2	P:transmembrane transport; C:integral component of membrane	-	IPR018108 (PFAM); IPR023395 (G3DSA:1.50.40.GENE3D); PTHR24089 (PANTHER); PTHR24089:SF308 (PANTHER); IPR018108 (PROSITE_PROFILES); IPR023395 (SUPERFAMILY)
comp1833_c0_seq5	54.37	0	-8.28107	4.70382	2.33004e-05	0.00100257	transcription factor pif4-like isoform x1	1984	20	0	0.827	-	-	-	no IPS match
comp13825_c0_seq1	54.32	0	-8.27975	4.70268	2.33004e-05	0.00100257	peptide deformylase chloroplastic	249	20	4.3e-52	0.885	6	C:chloroplast; F:iron ion binding; P:thylakoid membrane organization; P:isopentenyl diphosphate biosynthetic process, methylerythritol 4-phosphate pathway; F:peptide deformylase activity; P:translation	EC:3.5.1.88	IPR000181 (PRINTS); IPR023635 (PFAM); IPR023635 (G3DSA:3.90.45.GENE3D); PTHR10458:SF2 (PANTHER); IPR000181 (PANTHER); IPR023635 (SUPERFAMILY)
comp14432_c0_seq1	54.32	0	-8.27975	4.70268	2.33004e-05	0.00100257	---NA---	230	0	-	-	-	-	-	no IPS match
comp15956_c0_seq1	54.32	0	-8.27975	4.70268	2.33004e-05	0.00100257	protein far1-related sequence 5-like	282	20	7.9e-47	0.659	2	F:zinc ion binding; P:regulation of transcription, DNA-templated	-	no IPS match
comp16342_c0_seq2	54.32	0	-8.27975	4.70268	2.33004e-05	0.00100257	leucine rich protein	244	20	9.8e-11	0.689	-	-	-	no IPS match
comp16782_c0_seq1	54.32	0	-8.27975	4.70268	2.33004e-05	0.00100257	PREDICTED: uncharacterized protein LOC103715645	224	20	2.3e-32	0.8605	-	-	-	no IPS match
comp17232_c0_seq1	54.32	0	-8.27975	4.70268	2.33004e-05	0.00100257	---NA---	218	0	-	-	-	-	-	no IPS match
comp17345_c0_seq1	54.32	0	-8.27975	4.70268	2.33004e-05	0.00100257	stomatal closure-related actin-binding protein 1	203	20	2.1e-38	0.87	-	-	-	IPR032015 (PFAM); PTHR31172:SF2 (PANTHER); PTHR31172 (PANTHER)
comp19034_c0_seq1	54.32	0	-8.27975	4.70268	2.33004e-05	0.00100257	---NA---	225	0	-	-	-	-	-	no IPS match
comp19064_c0_seq1	54.32	0	-8.27975	4.70268	2.33004e-05	0.00100257	dna-directed rna polymerase v subunit 1	202	3	6.5e-37	0.93	9	F:DNA binding; P:pyrimidine nucleobase metabolic process; F:DNA-directed RNA polymerase activity; P:amine metabolic process; F:copper ion binding; F:quinone binding; P:transcription, DNA-templated; P:purine nucleobase metabolic process; C:nucleolus	EC:2.7.7.6	no IPS match
comp20192_c0_seq1	54.32	0	-8.27975	4.70268	2.33004e-05	0.00100257	---NA---	259	0	-	-	-	-	-	no IPS match
comp20393_c0_seq1	54.32	0	-8.27975	4.70268	2.33004e-05	0.00100257	---NA---	208	0	-	-	-	-	-	no IPS match
comp21262_c0_seq1	54.32	0	-8.27975	4.70268	2.33004e-05	0.00100257	---NA---	228	0	-	-	-	-	-	no IPS match
comp21759_c0_seq1	54.32	0	-8.27975	4.70268	2.33004e-05	0.00100257	---NA---	247	0	-	-	-	-	-	no IPS match
comp24171_c0_seq1	54.32	0	-8.27975	4.70268	2.33004e-05	0.00100257	serine arginine repetitive matrix protein 3-like	206	7	3.9e-27	0.6686	-	-	-	no IPS match
comp24934_c0_seq1	54.32	0	-8.27975	4.70268	2.33004e-05	0.00100257	chitinase 2-like	250	20	8.7e-35	0.8125	2	P:carbohydrate metabolic process; F:hydrolase activity, hydrolyzing O-glycosyl compounds	-	PTHR11177 (PANTHER); PTHR11177:SF186 (PANTHER); SIGNAL_PEPTIDE_H_REGION (PHOBIUS); SIGNAL_PEPTIDE_C_REGION (PHOBIUS); SIGNAL_PEPTIDE_N_REGION (PHOBIUS); NON_CYTOPLASMIC_DOMAIN (PHOBIUS); SIGNAL_PEPTIDE (PHOBIUS); SignalP-TM (SIGNALP_GRAM_POSITIVE); SignalP-noTM (SIGNALP_EUK); TMhelix (TMHMM)
comp25141_c0_seq1	54.32	0	-8.27975	4.70268	2.33004e-05	0.00100257	---NA---	206	0	-	-	-	-	-	no IPS match
comp25355_c0_seq1	54.32	0	-8.27975	4.70268	2.33004e-05	0.00100257	ethylene-responsive transcription factor 3-like	243	2	2.6e-44	0.9	-	-	-	no IPS match
comp25717_c0_seq1	54.32	0	-8.27975	4.70268	2.33004e-05	0.00100257	serine threonine-protein kinase 24 isoform 1	211	20	2.3e-37	0.841	6	F:nucleotide binding; F:ATP binding; F:protein kinase activity; P:phosphorylation; P:protein phosphorylation; F:kinase activity	-	no IPS match
comp25918_c0_seq1	54.32	0	-8.27975	4.70268	2.33004e-05	0.00100257	---NA---	220	0	-	-	-	-	-	NON_CYTOPLASMIC_DOMAIN (PHOBIUS); TRANSMEMBRANE (PHOBIUS); CYTOPLASMIC_DOMAIN (PHOBIUS); TMhelix (TMHMM)
comp2596_c1_seq1	54.32	0	-8.27975	4.70268	2.33004e-05	0.00100257	PREDICTED: uncharacterized protein LOC104443350	250	1	4.3e-08	0.91	-	-	-	no IPS match
comp27296_c0_seq1	54.32	0	-8.27975	4.70268	2.33004e-05	0.00100257	monothiol glutaredoxin-s9-like	210	20	9.1e-16	0.9685	9	C:nucleus; P:obsolete electron transport; F:protein disulfide oxidoreductase activity; C:cytoplasm; F:metal ion binding; F:electron carrier activity; P:cell redox homeostasis; P:oxidation-reduction process; F:2 iron, 2 sulfur cluster binding	-	IPR012336 (G3DSA:3.40.30.GENE3D); PTHR10168 (PANTHER); PTHR10168:SF111 (PANTHER); IPR002109 (PROSITE_PROFILES); IPR012336 (SUPERFAMILY)
comp27860_c0_seq1	54.32	0	-8.27975	4.70268	2.33004e-05	0.00100257	ring-h2 finger protein atl52	228	1	9.4e-34	1	-	-	-	no IPS match
comp27870_c0_seq1	54.32	0	-8.27975	4.70268	2.33004e-05	0.00100257	probable u3 small nucleolar rna-associated protein 7	227	20	6.1e-42	0.889	2	P:pyrimidine ribonucleotide biosynthetic process; C:Cul4-RING E3 ubiquitin ligase complex	-	PTHR14085:SF3 (PANTHER); PTHR14085 (PANTHER)
comp28840_c0_seq1	54.32	0	-8.27975	4.70268	2.33004e-05	0.00100257	---NA---	216	0	-	-	-	-	-	CYTOPLASMIC_DOMAIN (PHOBIUS); TRANSMEMBRANE (PHOBIUS); NON_CYTOPLASMIC_DOMAIN (PHOBIUS); TMhelix (TMHMM)
comp28891_c0_seq1	54.32	0	-8.27975	4.70268	2.33004e-05	0.00100257	PREDICTED: uncharacterized protein LOC103715088	214	20	9e-40	0.9275	2	F:ATP binding; C:plastid	-	PTHR23074 (PANTHER); PTHR23074:SF70 (PANTHER)
comp29763_c0_seq1	54.32	0	-8.27975	4.70268	2.33004e-05	0.00100257	pentatricopeptide repeat-containing protein at1g08070-like	215	20	5.4e-41	0.7125	2	P:biological_process; F:molecular_function	-	no IPS match
comp31474_c0_seq1	54.32	0	-8.27975	4.70268	2.33004e-05	0.00100257	uncharacterized loc100383327	221	20	1.5e-42	0.8885	5	C:spindle microtubule; P:spindle assembly; F:microtubule minus-end binding; C:tubulin complex; C:HAUS complex	-	IPR029131 (PFAM); PTHR34968 (PANTHER)
comp31546_c0_seq1	54.32	0	-8.27975	4.70268	2.33004e-05	0.00100257	dna repair protein uvh3	218	1	4.8e-21	0.83	-	-	-	no IPS match
comp32351_c0_seq1	54.32	0	-8.27975	4.70268	2.33004e-05	0.00100257	---NA---	239	0	-	-	-	-	-	NON_CYTOPLASMIC_DOMAIN (PHOBIUS); SIGNAL_PEPTIDE_C_REGION (PHOBIUS); SIGNAL_PEPTIDE (PHOBIUS); SIGNAL_PEPTIDE_N_REGION (PHOBIUS); SIGNAL_PEPTIDE_H_REGION (PHOBIUS); SignalP-TM (SIGNALP_GRAM_POSITIVE); SignalP-noTM (SIGNALP_EUK)
comp34384_c0_seq1	54.32	0	-8.27975	4.70268	2.33004e-05	0.00100257	hepatoma-derived growth factor-related protein 2-like	244	3	2.4e-45	0.78	-	-	-	no IPS match
comp5219_c0_seq2	54.32	0	-8.27975	4.70268	2.33004e-05	0.00100257	actin 7 isoform 1	245	20	8.6e-17	0.9955	3	F:ATP binding; P:metabolic process; F:helicase activity	EC:3.6.1; EC:3.6.1.15	no IPS match
comp6826_c0_seq6	54.32	0	-8.27975	4.70268	2.33004e-05	0.00100257	atp-dependent clp protease atp-binding subunit clpx- mitochondrial	282	20	1.2e-54	0.9125	6	F:ATP binding; C:mitochondrion; P:proteolysis; F:unfolded protein binding; F:peptidase activity; P:protein folding	-	IPR027417 (G3DSA:3.40.50.GENE3D); PTHR11262 (PANTHER); PTHR11262:SF4 (PANTHER); IPR027417 (SUPERFAMILY)
comp6853_c0_seq2	54.32	0	-8.27975	4.70268	2.33004e-05	0.00100257	negatively light-regulated protein	240	18	1e-29	0.84	-	-	-	PTHR10358 (PANTHER); PTHR10358:SF10 (PANTHER)
comp769_c0_seq7	54.32	0	-8.27975	4.70268	2.33004e-05	0.00100257	syntaxin-52-like	260	20	1.9e-24	0.9135	3	F:protein binding; P:vesicle-mediated transport; C:membrane	-	IPR000727 (PFAM); NON_CYTOPLASMIC_DOMAIN (PHOBIUS); TRANSMEMBRANE (PHOBIUS); CYTOPLASMIC_DOMAIN (PHOBIUS); TMhelix (TMHMM)
comp9998_c0_seq1	54.32	0	-8.27975	4.70268	2.33004e-05	0.00100257	ring zinc finger domain superfamily protein	228	20	7.9e-45	0.8145	5	P:petal formation; F:zinc ion binding; P:sepal formation; P:cytokinesis by cell plate formation; P:regulation of cell proliferation	-	PTHR31150 (PANTHER); PTHR31150:SF9 (PANTHER)
comp4974_c0_seq7	53.89	0	-8.26832	4.69289	2.85362e-05	0.00121336	transmembrane and coiled-coil domain-containing protein 1	432	20	9.5e-48	0.782	2	C:mitochondrion; C:membrane	-	no IPS match
comp15388_c0_seq2	53.45	0	-8.25653	4.68279	2.85362e-05	0.00121336	carbonic chloroplastic-like isoform x2	289	20	1.9e-42	0.892	5	F:zinc ion binding; P:nitrogen compound metabolic process; F:carbonate dehydratase activity; P:carbon utilization; P:one-carbon metabolic process	EC:4.2.1.1	no IPS match
comp13724_c0_seq1	53.25	0	-8.25114	4.67818	2.85362e-05	0.00121336	---NA---	277	0	-	-	-	-	-	TRANSMEMBRANE (PHOBIUS); SIGNAL_PEPTIDE_H_REGION (PHOBIUS); SIGNAL_PEPTIDE_N_REGION (PHOBIUS); SIGNAL_PEPTIDE_C_REGION (PHOBIUS); SIGNAL_PEPTIDE (PHOBIUS); NON_CYTOPLASMIC_DOMAIN (PHOBIUS); CYTOPLASMIC_DOMAIN (PHOBIUS); TMhelix (TMHMM)
comp147_c0_seq1	53.25	0	-8.25114	4.67818	2.85362e-05	0.00121336	ubiquitin-domain-containing protein	268	20	9.2e-32	0.9265	8	F:protein binding; F:structural constituent of ribosome; P:ribosome biogenesis; F:protein tag; C:extracellular region; C:ribosome; P:translation; P:protein ubiquitination	-	IPR019956 (PRINTS); IPR000626 (SMART); IPR000626 (PFAM); G3DSA:3.10.20.90 (GENE3D); PTHR10666 (PANTHER); IPR019954 (PROSITE_PATTERNS); IPR000626 (PROSITE_PROFILES); IPR029071 (SUPERFAMILY)
comp30124_c0_seq1	53.25	0	-8.25114	4.67818	2.85362e-05	0.00121336	g-box-binding factor 1-like isoform x3	274	9	3.3e-13	0.9067	-	-	-	TMhelix (TMHMM)
comp7896_c0_seq2	52.72	0	-8.23675	4.66587	3.50789e-05	0.00146279	cold-regulated 413 inner membrane protein chloroplastic-like	212	6	4.7e-28	0.8417	-	-	-	no IPS match
comp17500_c0_seq2	51.92	0	-8.21477	4.64707	3.50789e-05	0.00146279	disease resistance protein rga2-like isoform x1	270	1	2.8e-21	0.97	-	-	-	no IPS match
comp7575_c0_seq1	51.78	0	-8.21089	4.64375	3.50789e-05	0.00146279	histone h1	494	13	1e-44	0.6515	3	F:DNA binding; C:nucleosome; P:nucleosome assembly	-	IPR005819 (PRINTS)
comp11829_c0_seq1	51.12	0	-8.19244	4.628	4.32886e-05	0.00167736	---NA---	256	0	-	-	-	-	-	no IPS match
comp11872_c0_seq1	51.12	0	-8.19244	4.628	4.32886e-05	0.00167736	60s ribosomal protein l18a-like protein isoform x1	205	3	3.1e-18	0.94	-	-	-	CYTOPLASMIC_DOMAIN (PHOBIUS); NON_CYTOPLASMIC_DOMAIN (PHOBIUS); TRANSMEMBRANE (PHOBIUS); CYTOPLASMIC_DOMAIN (PHOBIUS); TRANSMEMBRANE (PHOBIUS); SignalP-TM (SIGNALP_GRAM_POSITIVE); TMhelix (TMHMM); TMhelix (TMHMM)
comp11922_c0_seq1	51.12	0	-8.19244	4.628	4.32886e-05	0.00167736	PREDICTED: uncharacterized protein LOC103722633	206	20	7.3e-37	0.7515	2	P:biological_process; F:molecular_function	-	PTHR37745 (PANTHER)
comp13432_c0_seq6	51.12	0	-8.19244	4.628	4.32886e-05	0.00167736	protein phosphatase methylesterase 1	259	20	8.2e-54	0.9465	5	P:methionine biosynthetic process; P:RNA splicing, via endonucleolytic cleavage and ligation; P:protein demethylation; C:vacuole; F:carboxylic ester hydrolase activity	EC:3.1.1.1	IPR029058 (G3DSA:3.40.50.GENE3D); IPR016812 (PANTHER); IPR029058 (SUPERFAMILY); TMhelix (TMHMM)
comp14829_c0_seq1	51.12	0	-8.19244	4.628	4.32886e-05	0.00167736	---NA---	261	0	-	-	-	-	-	no IPS match
comp1493_c0_seq1	51.12	0	-8.19244	4.628	4.32886e-05	0.00167736	glycine dehydrogenase mitochondrial-like	204	20	6.5e-38	0.909	5	P:L-serine metabolic process; F:glycine dehydrogenase (decarboxylating) activity; P:oxidation-reduction process; P:glycine catabolic process; P:threonine metabolic process	EC:1.4.4.2	IPR020580 (PFAM); PTHR11773:SF4 (PANTHER); IPR020581 (PANTHER)
comp18771_c0_seq1	51.12	0	-8.19244	4.628	4.32886e-05	0.00167736	golgin candidate 5	220	20	1.5e-19	0.8165	-	-	-	no IPS match
comp19160_c0_seq1	51.12	0	-8.19244	4.628	4.32886e-05	0.00167736	probable serine threonine-protein kinase at1g01540	203	20	1.3e-39	0.716	3	F:nucleotide binding; F:protein kinase activity; P:protein phosphorylation	-	CYTOPLASMIC_DOMAIN (PHOBIUS); NON_CYTOPLASMIC_DOMAIN (PHOBIUS); TRANSMEMBRANE (PHOBIUS); TMhelix (TMHMM)
comp20340_c0_seq1	51.12	0	-8.19244	4.628	4.32886e-05	0.00167736	pre-mrna-processing protein 40c isoform x1	235	20	4.5e-31	0.7785	-	-	-	PTHR15377 (PANTHER); PTHR15377:SF3 (PANTHER)
comp20876_c0_seq1	51.12	0	-8.19244	4.628	4.32886e-05	0.00167736	serine arginine repetitive matrix protein 2	222	20	2e-40	0.8565	1	P:response to oxidative stress	-	Coil (COILS); PTHR34466 (PANTHER); PTHR34466:SF2 (PANTHER)
comp21864_c0_seq1	51.12	0	-8.19244	4.628	4.32886e-05	0.00167736	PREDICTED: uncharacterized protein LOC103706972 isoform X3	249	20	8.1e-42	0.7375	-	-	-	no IPS match
comp22760_c0_seq1	51.12	0	-8.19244	4.628	4.32886e-05	0.00167736	abc transporter g family member 15-like	254	20	2e-48	0.9395	4	F:ATPase activity; F:ATP binding; P:metabolic process; C:integral component of membrane	EC:3.6.1; EC:3.6.1.3; EC:3.6.1.15	IPR013525 (PFAM); PTHR19241 (PANTHER); PTHR19241:SF271 (PANTHER); NON_CYTOPLASMIC_DOMAIN (PHOBIUS); CYTOPLASMIC_DOMAIN (PHOBIUS); NON_CYTOPLASMIC_DOMAIN (PHOBIUS); TRANSMEMBRANE (PHOBIUS); TRANSMEMBRANE (PHOBIUS); TMhelix (TMHMM); TMhelix (TMHMM); TMhelix (TMHMM)
comp22869_c0_seq1	51.12	0	-8.19244	4.628	4.32886e-05	0.00167736	---NA---	251	0	-	-	-	-	-	NON_CYTOPLASMIC_DOMAIN (PHOBIUS); CYTOPLASMIC_DOMAIN (PHOBIUS); TRANSMEMBRANE (PHOBIUS); TMhelix (TMHMM)
comp24428_c0_seq1	51.12	0	-8.19244	4.628	4.32886e-05	0.00167736	e3 ubiquitin-protein ligase bre1-like 1 isoform x1	214	20	1.6e-40	0.773	13	P:embryo development; P:macromolecular complex subunit organization; P:single-organism organelle organization; P:seed development; P:anatomical structure morphogenesis; F:binding; P:single-organism metabolic process; P:meristem development; P:regulation of cellular process; P:shoot system development; P:chromosome organization; P:protein modification by small protein conjugation or removal; P:res…	-	Coil (COILS); PTHR23163:SF3 (PANTHER); PTHR23163 (PANTHER)
comp24614_c0_seq1	51.12	0	-8.19244	4.628	4.32886e-05	0.00167736	gamma-tubulin complex component 4 isoform x1	210	20	1.9e-36	0.84	11	C:plasmodesma; C:microtubule organizing center; C:tubulin complex; P:regulation of flower development; P:microtubule nucleation; P:histone modification; C:spindle pole; P:floral organ formation; P:cortical microtubule organization; P:response to nematode; P:growth	-	no IPS match
comp25049_c0_seq1	51.12	0	-8.19244	4.628	4.32886e-05	0.00167736	auxin response factor 16 isoform x2	236	20	5.6e-44	0.732	2	P:regulation of cellular process; P:response to hormone	-	no IPS match
comp25990_c0_seq1	51.12	0	-8.19244	4.628	4.32886e-05	0.00167736	PREDICTED: branchpoint-bridging protein-like	251	3	3.7e-49	0.7867	6	F:nucleotide binding; F:nucleic acid binding; F:zinc ion binding; F:RNA binding; F:pre-mRNA branch point binding; P:mRNA splicing, via spliceosome	-	no IPS match
comp26408_c0_seq1	51.12	0	-8.19244	4.628	4.32886e-05	0.00167736	low quality protein: terminal uridylyltransferase 7-like	236	3	5.5e-43	0.8267	-	-	-	no IPS match
comp27133_c0_seq1	51.12	0	-8.19244	4.628	4.32886e-05	0.00167736	low-temperature-induced 65 kda protein	231	20	5.3e-43	0.7095	1	P:cellular component organization	-	no IPS match
comp27742_c0_seq1	51.12	0	-8.19244	4.628	4.32886e-05	0.00167736	probable lrr receptor-like serine threonine-protein kinase at3g47570	207	20	3.2e-33	0.863	5	F:ATP binding; C:integral component of membrane; P:serine family amino acid metabolic process; F:protein serine/threonine kinase activity; P:protein phosphorylation	EC:2.7.11	G3DSA:3.30.200.20 (GENE3D); IPR000719 (PFAM); PTHR27000 (PANTHER); PTHR27000:SF114 (PANTHER); IPR000719 (PROSITE_PROFILES); IPR011009 (SUPERFAMILY)
comp28063_c0_seq1	51.12	0	-8.19244	4.628	4.32886e-05	0.00167736	---NA---	206	0	-	-	-	-	-	no IPS match
comp28137_c0_seq1	51.12	0	-8.19244	4.628	4.32886e-05	0.00167736	---NA---	229	0	-	-	-	-	-	no IPS match
comp28564_c0_seq1	51.12	0	-8.19244	4.628	4.32886e-05	0.00167736	---NA---	224	0	-	-	-	-	-	no IPS match
comp2873_c0_seq12	51.12	0	-8.19244	4.628	4.32886e-05	0.00167736	slt1 protein	239	20	7.6e-47	0.9495	-	-	-	PTHR33981 (PANTHER); PTHR33981:SF3 (PANTHER)
comp28944_c0_seq1	51.12	0	-8.19244	4.628	4.32886e-05	0.00167736	pentatricopeptide repeat-containing protein at2g13600-like	210	20	8.8e-39	0.739	-	-	-	IPR002885 (TIGRFAM); IPR002885 (PFAM); PTHR24015 (PANTHER); PTHR24015:SF904 (PANTHER); IPR002885 (PROSITE_PROFILES); IPR002885 (PROSITE_PROFILES)
comp29654_c0_seq1	51.12	0	-8.19244	4.628	4.32886e-05	0.00167736	PREDICTED: uncharacterized protein LOC103710642	245	4	5.8e-44	0.85	-	-	-	no IPS match
comp29698_c0_seq1	51.12	0	-8.19244	4.628	4.32886e-05	0.00167736	trichome birefringence-like 18 isoform 1	244	20	2.2e-27	0.746	-	-	-	NON_CYTOPLASMIC_DOMAIN (PHOBIUS); CYTOPLASMIC_DOMAIN (PHOBIUS); TRANSMEMBRANE (PHOBIUS); TMhelix (TMHMM)
comp29719_c0_seq1	51.12	0	-8.19244	4.628	4.32886e-05	0.00167736	zinc finger ccch domain-containing protein 33-like isoform x1	214	20	2.4e-42	0.9345	1	F:metal ion binding	-	IPR000571 (SMART); IPR000571 (G3DSA:4.10.1000.GENE3D); IPR000571 (PFAM); PTHR12506:SF24 (PANTHER); PTHR12506 (PANTHER); IPR000571 (PROSITE_PROFILES); IPR000571 (PROSITE_PROFILES); SSF90229 (SUPERFAMILY); SSF90229 (SUPERFAMILY)
comp30072_c0_seq1	51.12	0	-8.19244	4.628	4.32886e-05	0.00167736	pentatricopeptide repeat-containing protein chloroplastic	207	3	2.3e-38	0.8233	-	-	-	no IPS match
comp30195_c0_seq1	51.12	0	-8.19244	4.628	4.32886e-05	0.00167736	PREDICTED: uncharacterized protein LOC103722538	215	20	4.3e-37	0.7205	-	-	-	no IPS match
comp30864_c0_seq1	51.12	0	-8.19244	4.628	4.32886e-05	0.00167736	protein notum homolog isoform x1	236	20	5e-46	0.8685	2	P:metabolic process; F:carboxylic ester hydrolase activity	EC:3.1.1.1	IPR004963 (PFAM); IPR004963 (PANTHER); PTHR21562:SF4 (PANTHER)
comp32736_c0_seq1	51.12	0	-8.19244	4.628	4.32886e-05	0.00167736	probable transporter mch1	221	20	1.9e-39	0.796	-	-	-	PTHR21576 (PANTHER); PTHR21576:SF44 (PANTHER); NON_CYTOPLASMIC_DOMAIN (PHOBIUS); TRANSMEMBRANE (PHOBIUS); CYTOPLASMIC_DOMAIN (PHOBIUS); TMhelix (TMHMM)
comp33557_c0_seq1	51.12	0	-8.19244	4.628	4.32886e-05	0.00167736	transcription factor rf2b-like isoform x2	216	7	1.5e-19	0.8543	-	-	-	no IPS match
comp33927_c0_seq1	51.12	0	-8.19244	4.628	4.32886e-05	0.00167736	fimbrin-like protein 2	231	20	1.3e-42	0.981	1	F:actin binding	-	IPR001715 (G3DSA:1.10.418.GENE3D); PTHR19961:SF25 (PANTHER); PTHR19961 (PANTHER); IPR001715 (SUPERFAMILY)
comp5091_c0_seq1	51.12	0	-8.19244	4.628	4.32886e-05	0.00167736	---NA---	208	0	-	-	-	-	-	no IPS match
comp5315_c0_seq5	51.12	0	-8.19244	4.628	4.32886e-05	0.00167736	ap-4 complex subunit mu-like	235	20	1.9e-39	0.92	4	P:vesicle-mediated transport; C:cytosol; C:clathrin adaptor complex; P:intracellular protein transport	-	G3DSA:3.30.450.60 (GENE3D); PTHR10529:SF242 (PANTHER); PTHR10529 (PANTHER); IPR011012 (SUPERFAMILY)
comp5594_c0_seq1	51.12	0	-8.19244	4.628	4.32886e-05	0.00167736	---NA---	224	0	-	-	-	-	-	NON_CYTOPLASMIC_DOMAIN (PHOBIUS); CYTOPLASMIC_DOMAIN (PHOBIUS); TRANSMEMBRANE (PHOBIUS); TMhelix (TMHMM)
comp6352_c0_seq1	51.12	0	-8.19244	4.628	4.32886e-05	0.00167736	---NA---	243	0	-	-	-	-	-	no IPS match
comp6387_c0_seq4	51.12	0	-8.19244	4.628	4.32886e-05	0.00167736	serine carboxypeptidase-like 34	205	20	1.7e-21	0.912	5	P:proteolysis; F:serine-type carboxypeptidase activity; C:cytoplasmic membrane-bounded vesicle; C:plant-type cell wall; C:vacuole	EC:3.4.21; EC:3.4.16	IPR001563 (PFAM); IPR029058 (G3DSA:3.40.50.GENE3D); IPR001563 (PANTHER); PTHR11802:SF31 (PANTHER); IPR029058 (SUPERFAMILY)
comp6461_c0_seq5	51.12	0	-8.19244	4.628	4.32886e-05	0.00167736	f-box only protein 6-like isoform x1	251	20	1.5e-47	0.674	3	P:regulation of auxin mediated signaling pathway; P:leaf vascular tissue pattern formation; P:simple leaf morphogenesis	-	no IPS match
comp25399_c0_seq1	50.21	0	-8.16662	4.60596	4.32886e-05	0.00167736	sugar transporter erd6-like 5	276	20	3.2e-40	0.7965	6	F:substrate-specific transmembrane transporter activity; P:transmembrane transport; F:2-alkenal reductase [NAD(P)] activity; C:integral component of membrane; P:carbohydrate transport; P:oxidation-reduction process	EC:1.3.1.74	no IPS match
comp3292_c0_seq5	50.21	0	-8.16662	4.60596	4.32886e-05	0.00167736	rna-binding family protein isoform 4	269	20	3.4e-54	0.946	2	F:nucleotide binding; F:nucleic acid binding	-	IPR000504 (SMART); IPR003954 (SMART); IPR000504 (PFAM); IPR012677 (G3DSA:3.30.70.GENE3D); PTHR24012:SF356 (PANTHER); PTHR24012 (PANTHER); IPR000504 (PROSITE_PROFILES); SSF54928 (SUPERFAMILY)
comp6550_c0_seq1	50.21	0	-8.16662	4.60596	4.32886e-05	0.00167736	double clp-n motif-containing p-loop nucleoside triphosphate hydrolases superfamily	269	20	1.2e-53	0.7725	4	F:ATP binding; P:metabolic process; P:response to strigolactone; F:hydrolase activity	-	IPR027417 (G3DSA:3.40.50.GENE3D); PTHR11638:SF68 (PANTHER); PTHR11638 (PANTHER)
comp12627_c0_seq1	49.7	0	-8.15194	4.59345	5.36342e-05	0.00203985	---NA---	271	0	-	-	-	-	-	CYTOPLASMIC_DOMAIN (PHOBIUS); TRANSMEMBRANE (PHOBIUS); NON_CYTOPLASMIC_DOMAIN (PHOBIUS); TMhelix (TMHMM)
comp2066_c1_seq1	49.16	0	-8.13623	4.58007	5.36342e-05	0.00203985	t-complex protein 1 subunit beta	275	20	1.4e-24	0.9765	12	F:ATP binding; P:gluconeogenesis; P:cytoskeleton organization; C:cell wall; C:cytosol; F:unfolded protein binding; P:plant-type cell wall organization; P:rRNA processing; P:protein folding; P:cell wall modification; C:anchored component of plasma membrane; P:proteasomal protein catabolic process	-	IPR027413 (G3DSA:1.10.560.GENE3D); PTHR11353:SF23 (PANTHER); PTHR11353 (PANTHER); IPR002194 (PROSITE_PATTERNS); SSF48592 (SUPERFAMILY); TMhelix (TMHMM)
comp4533_c0_seq1	49.16	0	-8.13623	4.58007	5.36342e-05	0.00203985	---NA---	275	0	-	-	-	-	-	no IPS match
comp10097_c0_seq1	47.93	0	-8.09981	4.54907	6.67294e-05	0.00241403	dcn1-like protein 1 isoform x1	203	20	2.9e-40	0.8405	-	-	-	IPR005176 (PFAM); IPR014764 (PANTHER); IPR005176 (PROSITE_PROFILES)
comp15371_c0_seq1	47.93	0	-8.09981	4.54907	6.67294e-05	0.00241403	probable sucrose-phosphate synthase 1	280	20	4e-51	0.7485	3	F:transferase activity, transferring glycosyl groups; P:biosynthetic process; P:sucrose metabolic process	-	no IPS match
comp15532_c0_seq3	47.93	0	-8.09981	4.54907	6.67294e-05	0.00241403	serine threonine-protein phosphatase 6 regulatory subunit 3-like isoform x1	239	20	4.6e-48	0.972	1	C:vacuolar membrane	-	PTHR12634:SF17 (PANTHER); IPR007587 (PANTHER)
comp15911_c0_seq1	47.93	0	-8.09981	4.54907	6.67294e-05	0.00241403	zinc finger a20 and an1 domain-containing stress-associated protein 5-like	255	20	9.5e-16	0.9155	2	F:DNA binding; F:zinc ion binding	-	IPR002653 (PFAM); PTHR10634 (PANTHER); IPR002653 (PROSITE_PROFILES); SSF57716 (SUPERFAMILY)
comp16762_c0_seq1	47.93	0	-8.09981	4.54907	6.67294e-05	0.00241403	atp-dependent 6-phosphofructokinase 3-like	223	20	3.7e-24	0.761	11	F:nucleotide binding; P:gluconeogenesis; C:6-phosphofructokinase complex; P:pentose-phosphate shunt; P:glycolytic process; F:ion binding; P:mannose metabolic process; P:fructose metabolic process; P:galactose metabolic process; P:carbohydrate phosphorylation; F:6-phosphofructokinase activity	EC:2.7.1; EC:2.7.1.11	PTHR13697 (PANTHER); PTHR13697:SF7 (PANTHER)
comp17046_c0_seq1	47.93	0	-8.09981	4.54907	6.67294e-05	0.00241403	monoacylglycerol lipase abhd6-like	255	20	8.2e-47	0.8035	2	P:metabolic process; F:hydrolase activity	-	SIGNAL_PEPTIDE (PHOBIUS); SIGNAL_PEPTIDE_C_REGION (PHOBIUS); TRANSMEMBRANE (PHOBIUS); NON_CYTOPLASMIC_DOMAIN (PHOBIUS); SIGNAL_PEPTIDE_N_REGION (PHOBIUS); SIGNAL_PEPTIDE_H_REGION (PHOBIUS); CYTOPLASMIC_DOMAIN (PHOBIUS); SignalP-TM (SIGNALP_EUK); TMhelix (TMHMM); TMhelix (TMHMM)
comp17191_c0_seq2	47.93	0	-8.09981	4.54907	6.67294e-05	0.00241403	transcriptional adapter 1	216	20	2.3e-39	0.7515	1	C:SAGA-type complex	-	TRANSMEMBRANE (PHOBIUS); NON_CYTOPLASMIC_DOMAIN (PHOBIUS); CYTOPLASMIC_DOMAIN (PHOBIUS); TMhelix (TMHMM)
comp18356_c0_seq1	47.93	0	-8.09981	4.54907	6.67294e-05	0.00241403	map kinase phosphatase	233	20	2.3e-43	0.862	17	P:stomatal complex development; P:response to salt stress; P:tyrosine metabolic process; P:protein N-linked glycosylation; P:N-terminal protein myristoylation; P:inactivation of MAPK activity; P:response to cold; P:ER to Golgi vesicle-mediated transport; C:cytoplasm; F:protein tyrosine phosphatase activity; P:response to UV-C; P:ovule development; F:kinase activity; P:peptidyl-tyrosine dephosphor…	EC:3.1.3.16; EC:3.1; EC:3.1.3.48; EC:3.1.3.41; EC:3.1.3	IPR029006 (G3DSA:3.40.20.GENE3D); SSF55753 (SUPERFAMILY)
comp18884_c0_seq2	47.93	0	-8.09981	4.54907	6.67294e-05	0.00241403	golgin candidate 5-like	205	20	5.1e-32	0.8955	-	-	-	Coil (COILS)
comp199_c4_seq99	47.93	0	-8.09981	4.54907	6.67294e-05	0.00241403	---NA---	288	0	-	-	-	-	-	no IPS match
comp20025_c0_seq2	47.93	0	-8.09981	4.54907	6.67294e-05	0.00241403	ethylene-responsive transcription factor erf096-like	238	20	4.4e-49	0.9035	6	C:nucleus; F:DNA binding; C:transcription factor complex; F:transcription factor activity, sequence-specific DNA binding; P:regulation of transcription, DNA-templated; P:regulation of transcription, DNA-templated	-	IPR001471 (SMART); IPR017392 (PIRSF); IPR001471 (PFAM); IPR001471 (G3DSA:3.30.730.GENE3D); PTHR31190:SF26 (PANTHER); PTHR31190 (PANTHER); IPR001471 (PROSITE_PROFILES); IPR016177 (SUPERFAMILY)
comp20330_c0_seq1	47.93	0	-8.09981	4.54907	6.67294e-05	0.00241403	---NA---	201	0	-	-	-	-	-	no IPS match
comp20433_c0_seq1	47.93	0	-8.09981	4.54907	6.67294e-05	0.00241403	e3 ubiquitin-protein ligase upl1-like	227	20	4.9e-31	0.771	2	F:catalytic activity; P:metabolic process	-	no IPS match
comp20661_c0_seq1	47.93	0	-8.09981	4.54907	6.67294e-05	0.00241403	transcription factor bhlh106-like	233	20	1.4e-45	0.873	1	F:protein dimerization activity	-	Coil (COILS); IPR011598 (SMART); IPR011598 (PFAM); IPR011598 (G3DSA:4.10.280.GENE3D); PTHR12565:SF158 (PANTHER); PTHR12565 (PANTHER); IPR011598 (PROSITE_PROFILES); IPR011598 (SUPERFAMILY)
comp20809_c0_seq1	47.93	0	-8.09981	4.54907	6.67294e-05	0.00241403	auxin response factor 7-like	268	20	1.1e-53	0.957	4	C:nucleus; F:DNA binding; P:regulation of transcription, DNA-templated; P:auxin-activated signaling pathway	-	IPR015300 (G3DSA:2.40.330.GENE3D); PTHR31384:SF28 (PANTHER); PTHR31384 (PANTHER); IPR015300 (SUPERFAMILY)
comp22560_c0_seq1	47.93	0	-8.09981	4.54907	6.67294e-05	0.00241403	---NA---	219	0	-	-	-	-	-	no IPS match
comp23562_c0_seq1	47.93	0	-8.09981	4.54907	6.67294e-05	0.00241403	PREDICTED: uncharacterized protein LOC105049253 isoform X3	228	20	5.3e-40	0.9095	3	C:endoplasmic reticulum; C:Golgi apparatus; P:pollen exine formation	-	PTHR31515 (PANTHER); PTHR31515:SF2 (PANTHER)
comp23859_c0_seq1	47.93	0	-8.09981	4.54907	6.67294e-05	0.00241403	tyrosine--trna cytoplasmic-like	259	3	1.7e-11	0.8	-	-	-	no IPS match
comp24522_c0_seq1	47.93	0	-8.09981	4.54907	6.67294e-05	0.00241403	---NA---	202	0	-	-	-	-	-	no IPS match
comp26355_c0_seq1	47.93	0	-8.09981	4.54907	6.67294e-05	0.00241403	---NA---	213	0	-	-	-	-	-	no IPS match
comp26385_c0_seq1	47.93	0	-8.09981	4.54907	6.67294e-05	0.00241403	nephrocystin-3 isoform x1	257	20	3.8e-43	0.7955	-	-	-	Coil (COILS); PTHR19959 (PANTHER); PTHR19959:SF171 (PANTHER)
comp27592_c0_seq1	47.93	0	-8.09981	4.54907	6.67294e-05	0.00241403	e3 ubiquitin-protein ligase herc2	204	20	5.1e-23	0.779	2	C:nucleus; F:DNA binding	-	IPR001356 (PFAM); IPR009057 (G3DSA:1.10.10.GENE3D); IPR009057 (SUPERFAMILY)
comp28272_c0_seq1	47.93	0	-8.09981	4.54907	6.67294e-05	0.00241403	zinc finger ccch domain-containing protein 55-like	232	6	1.3e-42	0.7583	-	-	-	no IPS match
comp28433_c0_seq1	47.93	0	-8.09981	4.54907	6.67294e-05	0.00241403	probable e3 ubiquitin-protein ligase hip1	230	20	5.3e-39	0.75	2	F:zinc ion binding; F:metal ion binding	-	no IPS match
comp28480_c0_seq1	47.93	0	-8.09981	4.54907	6.67294e-05	0.00241403	periodic tryptophan protein 2 homolog	204	20	2e-38	0.977	13	C:myosin complex; P:pyrimidine ribonucleotide biosynthetic process; F:myosin heavy chain kinase activity; P:rRNA processing; P:embryo sac development; P:serine family amino acid metabolic process; C:nucleolus; P:protein phosphorylation; C:Cul4-RING E3 ubiquitin ligase complex; P:mRNA export from nucleus; P:RNA methylation; F:protein binding; P:protein import into nucleus	EC:2.7.11; EC:2.7.11.17; EC:2.7.11.7	IPR001680 (SMART); IPR015943 (G3DSA:2.130.10.GENE3D); IPR001680 (PFAM); IPR027145 (PANTHER); IPR019775 (PROSITE_PATTERNS); IPR017986 (PROSITE_PROFILES); IPR001680 (PROSITE_PROFILES); IPR017986 (SUPERFAMILY)
comp28641_c0_seq1	47.93	0	-8.09981	4.54907	6.67294e-05	0.00241403	protein ppp5d1 isoform x1	238	9	1e-06	0.6667	72	C:nuclear body; P:epidermal growth factor receptor signaling pathway; P:regulation of protein catabolic process; P:fibroblast growth factor receptor signaling pathway; F:p53 binding; F:RNA binding; P:negative regulation of transcription, DNA-templated; C:cytosol; P:cellular response to hypoxia; P:protein localization to nucleus; C:endocytic vesicle membrane; P:negative regulation of DNA damage re…	-	PTHR12138 (PANTHER)
comp2874_c0_seq1	47.93	0	-8.09981	4.54907	6.67294e-05	0.00241403	---NA---	247	0	-	-	-	-	-	NON_CYTOPLASMIC_DOMAIN (PHOBIUS); TRANSMEMBRANE (PHOBIUS); CYTOPLASMIC_DOMAIN (PHOBIUS)
comp28746_c0_seq1	47.93	0	-8.09981	4.54907	6.67294e-05	0.00241403	pentatricopeptide repeat-containing protein at5g48910-like	218	20	1.2e-40	0.774	2	C:plastid; P:cellular process	-	IPR002885 (PFAM); IPR002885 (TIGRFAM); PTHR24015 (PANTHER); IPR002885 (PROSITE_PROFILES); IPR002885 (PROSITE_PROFILES)
comp29130_c0_seq1	47.93	0	-8.09981	4.54907	6.67294e-05	0.00241403	---NA---	213	0	-	-	-	-	-	no IPS match
comp3147_c0_seq1	47.93	0	-8.09981	4.54907	6.67294e-05	0.00241403	40s ribosomal protein s3-3	215	20	5.5e-15	0.995	5	F:RNA binding; F:structural constituent of ribosome; P:ribosome biogenesis; C:small ribosomal subunit; P:translation	-	no IPS match
comp32651_c0_seq1	47.93	0	-8.09981	4.54907	6.67294e-05	0.00241403	---NA---	225	0	-	-	-	-	-	TRANSMEMBRANE (PHOBIUS); CYTOPLASMIC_DOMAIN (PHOBIUS); NON_CYTOPLASMIC_DOMAIN (PHOBIUS); TMhelix (TMHMM)
comp3280_c0_seq1	47.93	0	-8.09981	4.54907	6.67294e-05	0.00241403	---NA---	226	0	-	-	-	-	-	CYTOPLASMIC_DOMAIN (PHOBIUS); NON_CYTOPLASMIC_DOMAIN (PHOBIUS); TRANSMEMBRANE (PHOBIUS); TMhelix (TMHMM)
comp33818_c0_seq1	47.93	0	-8.09981	4.54907	6.67294e-05	0.00241403	patellin-6-like	210	20	1.7e-41	0.9325	3	C:integral component of membrane; P:transport; C:plasma membrane	-	IPR001251 (G3DSA:3.40.525.GENE3D); PTHR23324:SF57 (PANTHER); PTHR23324 (PANTHER); IPR001251 (SUPERFAMILY)
comp33977_c0_seq1	47.93	0	-8.09981	4.54907	6.67294e-05	0.00241403	---NA---	239	0	-	-	-	-	-	no IPS match
comp34555_c0_seq1	47.93	0	-8.09981	4.54907	6.67294e-05	0.00241403	---NA---	231	0	-	-	-	-	-	SIGNAL_PEPTIDE_N_REGION (PHOBIUS); NON_CYTOPLASMIC_DOMAIN (PHOBIUS); TRANSMEMBRANE (PHOBIUS); SIGNAL_PEPTIDE_C_REGION (PHOBIUS); CYTOPLASMIC_DOMAIN (PHOBIUS); SIGNAL_PEPTIDE (PHOBIUS); SIGNAL_PEPTIDE_H_REGION (PHOBIUS); TMhelix (TMHMM)
comp34735_c0_seq1	47.93	0	-8.09981	4.54907	6.67294e-05	0.00241403	long chain acyl- synthetase peroxisomal-like	266	20	1.7e-40	0.7775	2	F:catalytic activity; P:metabolic process	-	no IPS match
comp35126_c0_seq1	47.93	0	-8.09981	4.54907	6.67294e-05	0.00241403	---NA---	217	0	-	-	-	-	-	NON_CYTOPLASMIC_DOMAIN (PHOBIUS); CYTOPLASMIC_DOMAIN (PHOBIUS); TRANSMEMBRANE (PHOBIUS); TMhelix (TMHMM)
comp5902_c0_seq1	47.93	0	-8.09981	4.54907	6.67294e-05	0.00241403	cryptochrome1a	226	20	9.2e-45	0.994	2	P:DNA repair; F:DNA photolyase activity	EC:4.1.99	G3DSA:1.10.579.10 (GENE3D); IPR005101 (PFAM); PTHR11455 (PANTHER); PTHR11455:SF24 (PANTHER); IPR005101 (SUPERFAMILY)
comp9452_c0_seq1	47.93	0	-8.09981	4.54907	6.67294e-05	0.00241403	---NA---	249	0	-	-	-	-	-	no IPS match
comp16205_c0_seq3	46.86	0	-8.06736	4.5215	6.67294e-05	0.00241403	transcriptional corepressor leunig-like isoform x1	277	20	5e-22	0.978	1	F:protein binding	-	IPR006594 (PFAM); PTHR22847:SF473 (PANTHER); PTHR22847 (PANTHER); IPR006594 (PROSITE_PROFILES)
comp21825_c0_seq1	46.86	0	-8.06736	4.5215	6.67294e-05	0.00241403	PREDICTED: uncharacterized protein LOC103697996	292	3	3e-60	0.7667	-	-	-	no IPS match
comp8251_c0_seq2	46.81	0	-8.06582	4.52019	6.67294e-05	0.00241403	---NA---	206	0	-	-	-	-	-	no IPS match
comp5883_c0_seq7	46.48	0	-8.05566	4.51156	8.33813e-05	0.00297496	---NA---	273	0	-	-	-	-	-	no IPS match
comp11743_c0_seq2	46.33	0	-8.05101	4.50762	8.33813e-05	0.00297496	zinc finger ccch domain-containing protein 13-like isoform x1	302	9	8.6e-57	0.7167	-	-	-	no IPS match
comp11287_c0_seq3	45.11	0	-8.01266	4.47511	0.000104657	0.00343637	respiratory burst oxidase homolog protein a-like	296	20	7.7e-23	0.833	7	F:peroxidase activity; F:oxidoreductase activity, acting on NAD(P)H, oxygen as acceptor; P:response to oxidative stress; F:calcium ion binding; P:obsolete peroxidase reaction; C:integral component of membrane; P:oxidation-reduction process	EC:1.11.1.7	IPR000778 (PRINTS); G3DSA:3.40.50.80 (GENE3D); IPR013121 (PFAM); PTHR11972:SF54 (PANTHER); PTHR11972 (PANTHER); TRANSMEMBRANE (PHOBIUS); CYTOPLASMIC_DOMAIN (PHOBIUS); NON_CYTOPLASMIC_DOMAIN (PHOBIUS); SSF52343 (SUPERFAMILY); TMhelix (TMHMM)
comp23197_c0_seq1	45.11	0	-8.01266	4.47511	0.000104657	0.00343637	probable potassium transporter 9	279	20	6.7e-32	0.9	3	F:potassium ion transmembrane transporter activity; P:potassium ion transmembrane transport; C:integral component of membrane	-	IPR003855 (PFAM); PTHR30540 (PANTHER); PTHR30540:SF6 (PANTHER)
comp10309_c0_seq8	44.73	0	-8.0005	4.46482	0.000104657	0.00343637	probable inactive receptor kinase at5g58300	229	20	6.8e-45	0.8955	6	F:ATP binding; P:peptidyl-tyrosine phosphorylation; F:transmembrane receptor protein tyrosine kinase activity; C:integral component of membrane; P:transmembrane receptor protein tyrosine kinase signaling pathway; C:plasma membrane	EC:2.7.10; EC:2.7.10.1; EC:2.7.11	IPR000719 (PFAM); G3DSA:1.10.510.10 (GENE3D); PTHR27008:SF22 (PANTHER); PTHR27008 (PANTHER); IPR000719 (PROSITE_PROFILES); IPR011009 (SUPERFAMILY)
comp16190_c0_seq1	44.73	0	-8.0005	4.46482	0.000104657	0.00343637	phagocytic receptor 1b	229	20	1.7e-45	0.913	1	C:integral component of membrane	-	IPR004240 (PFAM); IPR004240 (PANTHER); PTHR10766:SF58 (PANTHER)
comp16848_c0_seq1	44.73	0	-8.0005	4.46482	0.000104657	0.00343637	peptidyl-prolyl cis-trans isomerase fkbp42	243	20	7.1e-49	0.952	9	F:peptidyl-prolyl cis-trans isomerase activity; F:calmodulin binding; P:leaf development; P:cellulose biosynthetic process; P:protein peptidyl-prolyl isomerization; P:protein folding; C:intracellular; C:plasma membrane; P:Golgi vesicle transport	EC:5.2.1.8	IPR001179 (PFAM); G3DSA:3.10.50.40 (GENE3D); IPR023566 (PANTHER); PTHR10516:SF145 (PANTHER); IPR001179 (PROSITE_PROFILES); SSF54534 (SUPERFAMILY)
comp20092_c0_seq1	44.73	0	-8.0005	4.46482	0.000104657	0.00343637	patellin-3-like	212	20	1.2e-38	0.9135	4	C:integral component of membrane; P:transport; C:intracellular; F:transporter activity	-	PTHR23324:SF48 (PANTHER); PTHR23324 (PANTHER); IPR009038 (PROSITE_PROFILES)
comp20532_c0_seq1	44.73	0	-8.0005	4.46482	0.000104657	0.00343637	PREDICTED: uncharacterized protein LOC103722286 isoform X1	223	20	4.2e-43	0.7795	6	C:cell part; P:single-organism cellular process; P:primary metabolic process; P:cellular metabolic process; P:single-organism metabolic process; P:organic substance metabolic process	-	PTHR21450 (PANTHER); PTHR21450:SF6 (PANTHER)
comp20635_c0_seq1	44.73	0	-8.0005	4.46482	0.000104657	0.00343637	glutathione chloroplastic-like	250	20	1.4e-49	0.9165	9	F:magnesium ion binding; F:ATP binding; F:protein homodimerization activity; P:toxin catabolic process; F:glutathione binding; P:glutathione biosynthetic process; C:cytosol; F:glutathione synthase activity; P:response to ethylene	EC:6.3.2.3	IPR005615 (PFAM); IPR014042 (G3DSA:1.10.1080.GENE3D); PTHR11130:SF2 (PANTHER); IPR005615 (PANTHER); SSF56059 (SUPERFAMILY)
comp21066_c0_seq1	44.73	0	-8.0005	4.46482	0.000104657	0.00343637	adenosylhomocysteinase-like	226	20	3e-43	0.999	3	F:adenosylhomocysteinase activity; P:one-carbon metabolic process; P:methionine metabolic process	EC:3.3.1.1; EC:3.3.1	no IPS match
comp21701_c0_seq1	44.73	0	-8.0005	4.46482	0.000104657	0.00343637	nuclear pore complex protein nup160 homolog	204	20	4.8e-37	0.7835	-	-	-	no IPS match
comp22903_c0_seq1	44.73	0	-8.0005	4.46482	0.000104657	0.00343637	low quality protein: protein iq-domain 14-like	215	2	3.2e-22	1	-	-	-	no IPS match
comp24134_c0_seq1	44.73	0	-8.0005	4.46482	0.000104657	0.00343637	u-box domain-containing protein 45-like	236	20	3.4e-19	0.807	5	C:nucleus; F:ubiquitin-protein transferase activity; C:chloroplast; F:ligase activity; P:protein ubiquitination	-	no IPS match
comp25533_c0_seq1	44.73	0	-8.0005	4.46482	0.000104657	0.00343637	---NA---	223	0	-	-	-	-	-	SIGNAL_PEPTIDE_N_REGION (PHOBIUS); NON_CYTOPLASMIC_DOMAIN (PHOBIUS); SIGNAL_PEPTIDE_H_REGION (PHOBIUS); SIGNAL_PEPTIDE_C_REGION (PHOBIUS); SIGNAL_PEPTIDE (PHOBIUS)
comp26329_c0_seq1	44.73	0	-8.0005	4.46482	0.000104657	0.00343637	microtubule-associated protein 70-1-like	219	20	3.6e-37	0.967	3	P:cytoskeleton organization; C:tubulin complex; F:microtubule binding	-	Coil (COILS); IPR009768 (PFAM); PTHR31246 (PANTHER); PTHR31246:SF3 (PANTHER)
comp27098_c0_seq1	44.73	0	-8.0005	4.46482	0.000104657	0.00343637	myb family transcription factor family protein	242	20	1.1e-17	0.9145	1	F:DNA binding	-	no IPS match
comp27190_c0_seq1	44.73	0	-8.0005	4.46482	0.000104657	0.00343637	pentatricopeptide repeat-containing protein mitochondrial-like	258	20	7.8e-46	0.764	1	F:molecular_function	-	IPR002885 (TIGRFAM); IPR002885 (PFAM); PTHR24015 (PANTHER); IPR002885 (PROSITE_PROFILES); IPR002885 (PROSITE_PROFILES)
comp27765_c0_seq1	44.73	0	-8.0005	4.46482	0.000104657	0.00343637	---NA---	254	0	-	-	-	-	-	no IPS match
comp27796_c0_seq1	44.73	0	-8.0005	4.46482	0.000104657	0.00343637	metalloprotease m41	212	20	1.2e-40	0.943	4	F:ATP binding; P:proteolysis; F:metalloendopeptidase activity; F:microtubule-severing ATPase activity	EC:3.4.24; EC:3.6.1; EC:3.6.1.3; EC:3.6.1.15; EC:3.6.4.3	PTHR23076:SF58 (PANTHER); PTHR23076 (PANTHER)
comp27978_c0_seq1	44.73	0	-8.0005	4.46482	0.000104657	0.00343637	probable wrky transcription factor 14	239	20	1.4e-43	0.767	3	F:transcription factor activity, sequence-specific DNA binding; P:regulation of transcription, DNA-templated; F:sequence-specific DNA binding	-	SignalP-noTM (SIGNALP_EUK)
comp28031_c0_seq1	44.73	0	-8.0005	4.46482	0.000104657	0.00343637	probable sodium-coupled neutral amino acid transporter 6 isoform x2	201	18	1.9e-07	0.6467	23	C:microtubule cytoskeleton; P:protein localization to Golgi apparatus; F:GTPase activator activity; F:ephrin receptor binding; F:amino acid transmembrane transporter activity; P:amino acid transport; P:transport; P:amino acid transmembrane transport; P:positive regulation of GTPase activity; P:regulation of dendrite morphogenesis; P:sodium ion transport; C:integral component of plasma membrane; C…	-	no IPS match
comp28186_c0_seq1	44.73	0	-8.0005	4.46482	0.000104657	0.00343637	transcription factor bhlh137-like	217	20	4.7e-40	0.8995	7	C:nucleus; F:DNA binding; C:transcription factor complex; F:transcription factor activity, sequence-specific DNA binding; P:regulation of transcription, DNA-templated; F:protein dimerization activity; P:regulation of transcription, DNA-templated	-	IPR011598 (G3DSA:4.10.280.GENE3D); PTHR12565:SF90 (PANTHER); PTHR12565 (PANTHER); IPR011598 (PROSITE_PROFILES); IPR011598 (SUPERFAMILY)
comp28666_c0_seq1	44.73	0	-8.0005	4.46482	0.000104657	0.00343637	pentatricopeptide repeat-containing protein mitochondrial	208	20	2.4e-37	0.893	-	-	-	no IPS match
comp28968_c0_seq1	44.73	0	-8.0005	4.46482	0.000104657	0.00343637	hop-interacting protein thi138 isoform x1	246	20	7.1e-31	0.7985	13	C:nucleoid; P:regulation of cell shape; P:chloroplast fission; P:tRNA metabolic process; P:transcription from plastid promoter; P:rRNA processing; P:cell division; F:ATP binding; C:chloroplast; P:chloroplast relocation; P:positive regulation of transcription, DNA-templated; P:thylakoid membrane organization; F:acid-amino acid ligase activity	-	no IPS match
comp30329_c0_seq1	44.73	0	-8.0005	4.46482	0.000104657	0.00343637	basic leucine zipper 6-like	267	20	3.9e-54	0.814	5	C:transcription factor complex; F:transcription factor activity, sequence-specific DNA binding; P:regulation of transcription, DNA-templated; F:sequence-specific DNA binding; P:regulation of transcription, DNA-templated	-	Coil (COILS); IPR004827 (SMART); IPR004827 (PFAM); G3DSA:1.20.5.170 (GENE3D); PTHR22952:SF111 (PANTHER); PTHR22952 (PANTHER); SSF57959 (SUPERFAMILY)
comp30434_c0_seq1	44.73	0	-8.0005	4.46482	0.000104657	0.00343637	tyrosine-protein kinase abl1-like isoform x1	272	1	2.4e-09	0.76	-	-	-	no IPS match
comp30990_c0_seq1	44.73	0	-8.0005	4.46482	0.000104657	0.00343637	dna helicase ino80	257	20	3.6e-49	0.961	7	F:ATPase activity; F:ATP binding; P:DNA repair; P:chromatin remodeling; P:transcription, DNA-templated; C:Ino80 complex; F:helicase activity	EC:3.6.1; EC:3.6.1.3; EC:3.6.1.15	IPR027417 (G3DSA:3.40.50.GENE3D); PTHR10799:SF757 (PANTHER); PTHR10799 (PANTHER); IPR027417 (SUPERFAMILY)
comp31525_c0_seq1	44.73	0	-8.0005	4.46482	0.000104657	0.00343637	protein transparent testa glabra 1-like	218	3	7.3e-13	0.8267	-	-	-	NON_CYTOPLASMIC_DOMAIN (PHOBIUS); CYTOPLASMIC_DOMAIN (PHOBIUS); TRANSMEMBRANE (PHOBIUS); TMhelix (TMHMM)
comp31738_c0_seq1	44.73	0	-8.0005	4.46482	0.000104657	0.00343637	---NA---	224	0	-	-	-	-	-	no IPS match
comp32448_c0_seq1	44.73	0	-8.0005	4.46482	0.000104657	0.00343637	cysteine-rich receptor-like protein kinase 2	231	20	6.6e-45	0.804	4	F:ATP binding; P:serine family amino acid metabolic process; F:protein serine/threonine kinase activity; P:protein phosphorylation	EC:2.7.11	IPR002902 (PFAM); PTHR32080 (PANTHER); PTHR32080:SF11 (PANTHER); IPR002902 (PROSITE_PROFILES)
comp32670_c0_seq2	44.73	0	-8.0005	4.46482	0.000104657	0.00343637	nuclear transcription factor y subunit a-3-like	262	16	4.1e-52	0.7438	4	C:CCAAT-binding factor complex; F:DNA binding; F:transcription factor activity, sequence-specific DNA binding; P:regulation of transcription, DNA-templated	-	no IPS match
comp32824_c0_seq1	44.73	0	-8.0005	4.46482	0.000104657	0.00343637	citrate-binding	248	20	2.9e-51	0.777	2	P:metabolic process; F:lyase activity	-	PTHR33681 (PANTHER); PTHR33681:SF4 (PANTHER); IPR013320 (SUPERFAMILY)
comp33119_c0_seq1	44.73	0	-8.0005	4.46482	0.000104657	0.00343637	eukaryotic translation initiation factor 4g-like	272	20	2.5e-49	0.8015	2	F:RNA binding; P:response to stimulus	-	PTHR23253 (PANTHER); PTHR23253:SF26 (PANTHER)
comp33575_c0_seq1	44.73	0	-8.0005	4.46482	0.000104657	0.00343637	---NA---	215	0	-	-	-	-	-	no IPS match
comp34353_c0_seq1	44.73	0	-8.0005	4.46482	0.000104657	0.00343637	pentatricopeptide repeat-containing protein chloroplastic	221	20	6.5e-35	0.8455	6	P:phloem or xylem histogenesis; P:metabolic process; P:cotyledon vascular tissue pattern formation; C:cytoplasmic membrane-bounded vesicle; P:leaf vascular tissue pattern formation; F:microtubule-severing ATPase activity	EC:3.6.1; EC:3.6.1.3; EC:3.6.1.15; EC:3.6.4.3	PF14432 (PFAM)
comp34747_c0_seq1	44.73	0	-8.0005	4.46482	0.000104657	0.00343637	calcium-transporting atpase plasma membrane-type-like isoform x1	206	5	1.4e-22	0.834	-	-	-	no IPS match
comp3579_c0_seq2	44.73	0	-8.0005	4.46482	0.000104657	0.00343637	proline-rich protein prcc	227	9	3e-11	0.6589	1	F:nucleic acid binding	-	SIGNAL_PEPTIDE_H_REGION (PHOBIUS); SIGNAL_PEPTIDE_N_REGION (PHOBIUS); SIGNAL_PEPTIDE (PHOBIUS); NON_CYTOPLASMIC_DOMAIN (PHOBIUS); SIGNAL_PEPTIDE_C_REGION (PHOBIUS); SignalP-noTM (SIGNALP_EUK)
comp4058_c0_seq11	44.73	0	-8.0005	4.46482	0.000104657	0.00343637	protein dek-like isoform x1	251	12	9.9e-22	0.9408	-	-	-	no IPS match
comp9498_c0_seq1	44.73	0	-8.0005	4.46482	0.000104657	0.00343637	abc transporter f family member 1-like	243	20	2.2e-47	0.976	5	F:ATPase activity; F:ATP binding; C:mitochondrion; P:metabolic process; C:plastid	EC:3.6.1; EC:3.6.1.3; EC:3.6.1.15	IPR027417 (G3DSA:3.40.50.GENE3D); IPR003439 (PFAM); PTHR19211:SF52 (PANTHER); PTHR19211 (PANTHER); IPR027417 (SUPERFAMILY)
comp29552_c0_seq1	44.24	0	-7.98467	4.45143	0.000104657	0.00343637	nuclear pore complex protein nup98-nup96-like isoform x1	275	20	4.8e-55	0.871	2	P:transport; C:nuclear pore	-	PTHR23198 (PANTHER); PTHR23198:SF4 (PANTHER)
comp26684_c0_seq1	43.93	0	-7.97457	4.44289	0.000104657	0.00343637	l-type lectin-domain containing receptor kinase -like	270	20	1.8e-51	0.7515	1	F:carbohydrate binding	-	IPR013320 (G3DSA:2.60.120.GENE3D); IPR001220 (PFAM); PTHR27007:SF10 (PANTHER); PTHR27007 (PANTHER); IPR013320 (SUPERFAMILY)
comp1821_c1_seq2	43.79	0	-7.96998	4.43901	0.000104657	0.00343637	ran-binding protein 1 homolog a-like	1016	20	1.1e-153	0.866	2	P:intracellular transport; C:intracellular	-	IPR000156 (SMART); IPR011993 (G3DSA:2.30.29.GENE3D); IPR000156 (PFAM); PTHR23138 (PANTHER); PTHR23138:SF93 (PANTHER); IPR000156 (PROSITE_PROFILES); SSF50729 (SUPERFAMILY)
comp15895_c0_seq1	43.45	0	-7.95878	4.42955	0.000131977	0.0042169	PREDICTED: uncharacterized protein LOC104594601	287	11	1.2e-10	0.7027	-	-	-	no IPS match
comp18152_c0_seq1	43.36	0	-7.9558	4.42703	0.000131977	0.0042169	trna-dihydrouridine synthase	290	20	1.2e-60	0.9255	4	F:tRNA dihydrouridine synthase activity; P:tRNA dihydrouridine synthesis; F:flavin adenine dinucleotide binding; P:oxidation-reduction process	-	IPR013785 (G3DSA:3.20.20.GENE3D); IPR001269 (PFAM); PTHR11082:SF4 (PANTHER); IPR001269 (PANTHER); SSF51395 (SUPERFAMILY)
comp5186_c0_seq4	43.29	0	-7.95348	4.42507	0.000131977	0.0042169	e3 ubiquitin-protein ligase xbat33	212	20	3.6e-32	0.959	5	F:ubiquitin-protein transferase activity; F:zinc ion binding; F:protein binding; F:ligase activity; P:protein ubiquitination	-	IPR002110 (SMART); PF13857 (PFAM); IPR020683 (G3DSA:1.25.40.GENE3D); PTHR24128:SF13 (PANTHER); PTHR24128 (PANTHER); IPR020683 (PROSITE_PROFILES); IPR002110 (PROSITE_PROFILES); IPR020683 (SUPERFAMILY)
comp7843_c0_seq10	43.17	0	-7.94949	4.42171	0.000131977	0.0042169	PREDICTED: uncharacterized protein LOC103704887 isoform X5	209	20	8.9e-32	0.944	-	-	-	PTHR21717 (PANTHER); PTHR21717:SF25 (PANTHER)
comp15304_c0_seq2	42.86	0	-7.93913	4.41297	0.000131977	0.0042169	PREDICTED: uncharacterized protein LOC103703538 isoform X1	303	16	1.2e-58	0.705	7	P:biological_process; C:nucleus; C:NuA4 histone acetyltransferase complex; P:transcription, DNA-templated; P:regulation of transcription, DNA-templated; C:Piccolo NuA4 histone acetyltransferase complex; F:molecular_function	-	no IPS match
comp22944_c0_seq1	42.6	0	-7.93039	4.40559	0.000131977	0.0042169	PREDICTED: uncharacterized protein LOC105040143 isoform X2	265	2	5.4e-15	0.86	-	-	-	no IPS match
comp27527_c0_seq1	42.6	0	-7.93039	4.40559	0.000131977	0.0042169	phospholipase a lcat3 isoform x2	268	20	3.1e-55	0.867	4	F:lysophospholipase activity; P:acyl-carrier-protein biosynthetic process; F:O-acyltransferase activity; P:phospholipid catabolic process	EC:3.1.1.5; EC:3.1.1; EC:3.1.1.1; EC:2.3.1	PTHR11440 (PANTHER); PTHR11440:SF53 (PANTHER)
comp7538_c0_seq5	42.6	0	-7.93039	4.40559	0.000131977	0.0042169	cbl-interacting protein kinase 32 isoform x2	355	5	7.1e-45	0.654	-	-	-	CYTOPLASMIC_DOMAIN (PHOBIUS); TRANSMEMBRANE (PHOBIUS); NON_CYTOPLASMIC_DOMAIN (PHOBIUS); NON_CYTOPLASMIC_DOMAIN (PHOBIUS); TRANSMEMBRANE (PHOBIUS)
comp12994_c0_seq5	42.53	0	-7.92803	4.4036	0.000131977	0.0042169	zinc finger ccch domain-containing protein 53-like isoform x1	258	20	3.5e-48	0.927	4	F:nucleotide binding; F:DNA binding; F:RNA binding; F:metal ion binding	-	PTHR24009:SF3 (PANTHER); PTHR24009 (PANTHER)
comp22575_c0_seq1	42.12	0	-7.91411	4.39186	0.00016724	0.00486019	tetratricopeptide repeat -like superfamily isoform 1	284	20	3.7e-55	0.6985	2	P:biological_process; F:molecular_function	-	IPR002885 (TIGRFAM); IPR002885 (PFAM); IPR002885 (PFAM); PTHR24015:SF356 (PANTHER); PTHR24015 (PANTHER); NON_CYTOPLASMIC_DOMAIN (PHOBIUS); TRANSMEMBRANE (PHOBIUS); CYTOPLASMIC_DOMAIN (PHOBIUS); IPR002885 (PROSITE_PROFILES); IPR002885 (PROSITE_PROFILES); TMhelix (TMHMM)
comp21511_c0_seq2	41.86	0	-7.90522	4.38437	0.00016724	0.00486019	---NA---	260	0	-	-	-	-	-	no IPS match
comp22104_c0_seq1	41.78	0	-7.90247	4.38205	0.00016724	0.00486019	---NA---	288	0	-	-	-	-	-	no IPS match
comp29020_c0_seq1	41.78	0	-7.90247	4.38205	0.00016724	0.00486019	PREDICTED: uncharacterized protein LOC103696526 isoform X1	275	20	9.8e-50	0.8545	-	-	-	no IPS match
comp19979_c0_seq1	41.63	0	-7.8973	4.3777	0.00016724	0.00486019	nac domain-containing protein 21 22-like	295	17	3e-51	0.6612	4	F:DNA binding; C:nucleus; P:transcription, DNA-templated; P:regulation of transcription, DNA-templated	-	no IPS match
comp10585_c0_seq1	41.54	0	-7.89419	4.37508	0.00016724	0.00486019	bpi lbp family protein at1g04970 isoform x2	224	20	3.9e-43	0.802	2	C:cytoplasmic membrane-bounded vesicle; F:lipid binding	-	G3DSA:3.15.20.10 (GENE3D); PTHR10504 (PANTHER); PTHR10504:SF73 (PANTHER); IPR017943 (SUPERFAMILY)
comp13121_c0_seq1	41.54	0	-7.89419	4.37508	0.00016724	0.00486019	g3bp-like protein	228	15	1.7e-34	0.78	4	F:nucleotide binding; F:nucleic acid binding; P:transport; C:intracellular	-	no IPS match
comp13949_c0_seq2	41.54	0	-7.89419	4.37508	0.00016724	0.00486019	exocyst complex component sec3a-like isoform x4	253	20	4.9e-48	0.934	-	-	-	PTHR16092 (PANTHER); PTHR16092:SF21 (PANTHER)
comp15169_c0_seq1	41.54	0	-7.89419	4.37508	0.00016724	0.00486019	---NA---	255	0	-	-	-	-	-	no IPS match
comp15201_c0_seq1	41.54	0	-7.89419	4.37508	0.00016724	0.00486019	probable adp-ribosylation factor gtpase-activating protein agd6	255	20	5.8e-47	0.706	3	F:metal ion binding; F:GTPase activator activity; P:positive regulation of GTPase activity	-	no IPS match
comp15786_c0_seq1	41.54	0	-7.89419	4.37508	0.00016724	0.00486019	probable galacturonosyltransferase 11	205	20	5.9e-42	0.966	8	F:polygalacturonate 4-alpha-galacturonosyltransferase activity; C:integral component of membrane; P:pectin biosynthetic process; C:Golgi membrane; P:cell wall organization; P:starch metabolic process; P:sucrose metabolic process; P:nucleotide metabolic process	EC:2.4.1.43	IPR002495 (PFAM); IPR029044 (G3DSA:3.90.550.GENE3D); IPR029993 (PANTHER); PTHR32116:SF20 (PANTHER); IPR029044 (SUPERFAMILY)
comp16800_c0_seq1	41.54	0	-7.89419	4.37508	0.00016724	0.00486019	syntaxin-71-like	221	20	2.4e-39	0.9345	6	P:membrane fusion; C:plasmodesma; F:SNAP receptor activity; C:endoplasmic reticulum; P:protein targeting to membrane; C:plasma membrane	-	no IPS match
comp17536_c0_seq1	41.54	0	-7.89419	4.37508	0.00016724	0.00486019	probable amino acid permease 7 isoform x2	251	20	6.3e-19	0.827	1	C:integral component of membrane	-	PTHR22950 (PANTHER); PTHR22950:SF247 (PANTHER); CYTOPLASMIC_DOMAIN (PHOBIUS); TRANSMEMBRANE (PHOBIUS); NON_CYTOPLASMIC_DOMAIN (PHOBIUS); TMhelix (TMHMM)
comp18180_c0_seq3	41.54	0	-7.89419	4.37508	0.00016724	0.00486019	f-box protein skip23-like	222	11	1.2e-24	0.7664	-	-	-	no IPS match
comp19410_c0_seq1	41.54	0	-7.89419	4.37508	0.00016724	0.00486019	f-box kelch-repeat protein at3g61590-like	227	20	4.1e-41	0.8	4	P:mitotic G1 DNA damage checkpoint; P:SCF-dependent proteasomal ubiquitin-dependent protein catabolic process; C:SCF ubiquitin ligase complex; F:cyclin binding	-	IPR001810 (SMART); G3DSA:1.20.1280.50 (GENE3D); IPR001810 (PFAM); PTHR10706:SF127 (PANTHER); PTHR10706 (PANTHER); IPR001810 (PROSITE_PROFILES); IPR001810 (SUPERFAMILY)
comp19498_c0_seq1	41.54	0	-7.89419	4.37508	0.00016724	0.00486019	carbonyl reductase	232	20	3.2e-25	0.8615	3	C:cytoplasm; F:oxidoreductase activity; P:oxidation-reduction process	-	Coil (COILS)
comp19726_c0_seq1	41.54	0	-7.89419	4.37508	0.00016724	0.00486019	bromodomain and wd repeat-containing protein 3-like	258	20	2.4e-43	0.7845	-	-	-	PTHR16266 (PANTHER)
comp20365_c0_seq1	41.54	0	-7.89419	4.37508	0.00016724	0.00486019	---NA---	238	0	-	-	-	-	-	no IPS match
comp20850_c0_seq1	41.54	0	-7.89419	4.37508	0.00016724	0.00486019	f-box lrr-repeat protein 25-like isoform x1	219	1	2.2e-17	1	-	-	-	no IPS match
comp21405_c0_seq1	41.54	0	-7.89419	4.37508	0.00016724	0.00486019	probable trehalose-phosphate phosphatase 6	215	20	6.6e-43	0.881	5	F:trehalose-phosphatase activity; P:protein dephosphorylation; P:trehalose biosynthetic process; P:starch metabolic process; P:sucrose metabolic process	EC:3.1; EC:3.1.3.12; EC:3.1.3.41	IPR003337 (PFAM); PTHR10788 (PANTHER); PTHR10788:SF19 (PANTHER)
comp21937_c0_seq1	41.54	0	-7.89419	4.37508	0.00016724	0.00486019	abc1 protein at2g40090	260	20	1.9e-44	0.852	3	F:ATP binding; F:protein kinase activity; P:protein phosphorylation	-	PTHR10566 (PANTHER); PTHR10566:SF58 (PANTHER)
comp22146_c0_seq1	41.54	0	-7.89419	4.37508	0.00016724	0.00486019	---NA---	230	0	-	-	-	-	-	no IPS match
comp24911_c0_seq1	41.54	0	-7.89419	4.37508	0.00016724	0.00486019	---NA---	213	0	-	-	-	-	-	no IPS match
comp25249_c0_seq1	41.54	0	-7.89419	4.37508	0.00016724	0.00486019	---NA---	215	0	-	-	-	-	-	CYTOPLASMIC_DOMAIN (PHOBIUS); NON_CYTOPLASMIC_DOMAIN (PHOBIUS); TRANSMEMBRANE (PHOBIUS); TMhelix (TMHMM)
comp25946_c0_seq1	41.54	0	-7.89419	4.37508	0.00016724	0.00486019	dna-dependent rna polymerase	210	10	3.5e-38	0.669	7	F:DNA binding; P:pyrimidine nucleobase metabolic process; F:DNA-directed RNA polymerase activity; P:transcription, DNA-templated; C:mitochondrion; P:purine nucleobase metabolic process; C:nucleolus	EC:2.7.7.6	no IPS match
comp26508_c0_seq1	41.54	0	-7.89419	4.37508	0.00016724	0.00486019	---NA---	272	0	-	-	-	-	-	SignalP-noTM (SIGNALP_GRAM_NEGATIVE)
comp26719_c0_seq1	41.54	0	-7.89419	4.37508	0.00016724	0.00486019	nudix hydrolase 3	259	20	2e-51	0.9495	2	P:metabolic process; F:hydrolase activity	-	IPR000086 (PFAM); IPR015797 (G3DSA:3.90.79.GENE3D); PTHR23422 (PANTHER); PTHR23422:SF9 (PANTHER); IPR000086 (PROSITE_PROFILES); IPR015797 (SUPERFAMILY)
comp26743_c0_seq1	41.54	0	-7.89419	4.37508	0.00016724	0.00486019	---NA---	238	0	-	-	-	-	-	no IPS match
comp27029_c0_seq1	41.54	0	-7.89419	4.37508	0.00016724	0.00486019	---NA---	241	0	-	-	-	-	-	no IPS match
comp27090_c0_seq1	41.54	0	-7.89419	4.37508	0.00016724	0.00486019	calcium-transporting atpase plasma membrane-type-like isoform x1	201	20	4.4e-38	0.909	8	F:ATP binding; F:calmodulin binding; F:metal ion binding; C:sarcoplasmic reticulum; P:metabolic process; C:integral component of membrane; P:calcium ion transmembrane transport; F:calcium-transporting ATPase activity	EC:3.6.1; EC:3.6.1.3; EC:3.6.3.8; EC:3.6.1.15	IPR004014 (PFAM); PTHR24093 (PANTHER); PTHR24093:SF262 (PANTHER); SSF81665 (SUPERFAMILY)
comp27426_c0_seq1	41.54	0	-7.89419	4.37508	0.00016724	0.00486019	enhancer of polycomb-like protein 1	210	20	2.2e-40	0.8805	2	C:Piccolo NuA4 histone acetyltransferase complex; P:regulation of transcription from RNA polymerase II promoter	-	IPR019542 (PFAM); IPR024943 (PANTHER); PTHR14898:SF5 (PANTHER)
comp27465_c0_seq1	41.54	0	-7.89419	4.37508	0.00016724	0.00486019	---NA---	236	0	-	-	-	-	-	no IPS match
comp27907_c0_seq1	41.54	0	-7.89419	4.37508	0.00016724	0.00486019	---NA---	216	0	-	-	-	-	-	no IPS match
comp27914_c0_seq1	41.54	0	-7.89419	4.37508	0.00016724	0.00486019	protein twin lov 1 isoform x1	250	20	2.4e-26	0.7935	2	P:signal transduction; P:protein phosphorylation	-	SIGNAL_PEPTIDE_N_REGION (PHOBIUS); NON_CYTOPLASMIC_DOMAIN (PHOBIUS); SIGNAL_PEPTIDE_C_REGION (PHOBIUS); SIGNAL_PEPTIDE_H_REGION (PHOBIUS); SIGNAL_PEPTIDE (PHOBIUS); SignalP-TM (SIGNALP_GRAM_POSITIVE)
comp27990_c0_seq1	41.54	0	-7.89419	4.37508	0.00016724	0.00486019	disease resistance protein rga3	272	20	6.6e-54	0.7915	1	F:ADP binding	-	PTHR23155 (PANTHER); PTHR23155:SF628 (PANTHER)
comp28631_c0_seq1	41.54	0	-7.89419	4.37508	0.00016724	0.00486019	---NA---	223	0	-	-	-	-	-	no IPS match
comp29527_c0_seq1	41.54	0	-7.89419	4.37508	0.00016724	0.00486019	type alpha 5	216	20	2.6e-41	0.797	-	-	-	no IPS match
comp29588_c0_seq1	41.54	0	-7.89419	4.37508	0.00016724	0.00486019	---NA---	210	0	-	-	-	-	-	no IPS match
comp29628_c0_seq1	41.54	0	-7.89419	4.37508	0.00016724	0.00486019	---NA---	272	0	-	-	-	-	-	no IPS match
comp29888_c0_seq1	41.54	0	-7.89419	4.37508	0.00016724	0.00486019	trna pseudouridine synthase pus10 isoform x1	212	16	5.9e-38	0.8106	8	P:pseudouridine synthesis; F:RNA binding; P:histone lysine methylation; P:regulation of flower development; P:RNA modification; P:histone modification; P:floral organ formation; F:pseudouridine synthase activity	-	no IPS match
comp30753_c0_seq1	41.54	0	-7.89419	4.37508	0.00016724	0.00486019	g-type lectin s-receptor-like serine threonine-protein kinase at2g19130	245	20	2.1e-43	0.7625	4	F:nucleotide binding; P:recognition of pollen; F:protein kinase activity; P:protein phosphorylation	-	IPR000858 (PFAM); PTHR27002 (PANTHER); PTHR27002:SF143 (PANTHER)
comp30830_c0_seq1	41.54	0	-7.89419	4.37508	0.00016724	0.00486019	---NA---	218	0	-	-	-	-	-	no IPS match
comp31312_c0_seq1	41.54	0	-7.89419	4.37508	0.00016724	0.00486019	ankyrin repeat-containing protein at5g02620-like	208	20	2.7e-36	0.971	-	-	-	IPR026961 (PFAM); PTHR24186 (PANTHER); PTHR24186:SF4 (PANTHER); CYTOPLASMIC_DOMAIN (PHOBIUS); TRANSMEMBRANE (PHOBIUS); TRANSMEMBRANE (PHOBIUS); NON_CYTOPLASMIC_DOMAIN (PHOBIUS); NON_CYTOPLASMIC_DOMAIN (PHOBIUS); TMhelix (TMHMM); TMhelix (TMHMM)
comp32599_c0_seq1	41.54	0	-7.89419	4.37508	0.00016724	0.00486019	receptor-like protein kinase	235	20	1.2e-42	0.669	4	C:membrane; C:cell part; F:protein kinase activity; P:phosphorylation	-	PTHR27000 (PANTHER); PTHR27000:SF185 (PANTHER); TRANSMEMBRANE (PHOBIUS); NON_CYTOPLASMIC_DOMAIN (PHOBIUS); CYTOPLASMIC_DOMAIN (PHOBIUS); TMhelix (TMHMM)
comp33453_c0_seq1	41.54	0	-7.89419	4.37508	0.00016724	0.00486019	pentatricopeptide repeat-containing protein mitochondrial	223	2	3.1e-25	0.94	-	-	-	no IPS match
comp3368_c0_seq1	41.54	0	-7.89419	4.37508	0.00016724	0.00486019	acyl-	235	16	1.3e-27	0.7912	5	C:chloroplast; F:metal ion binding; F:acyl-[acyl-carrier-protein] desaturase activity; P:oxidation-reduction process; P:fatty acid biosynthetic process	EC:1.14.19.2; EC:1.14.19	CYTOPLASMIC_DOMAIN (PHOBIUS); TRANSMEMBRANE (PHOBIUS); NON_CYTOPLASMIC_DOMAIN (PHOBIUS); TMhelix (TMHMM)
comp3558_c0_seq3	41.54	0	-7.89419	4.37508	0.00016724	0.00486019	---NA---	222	0	-	-	-	-	-	no IPS match
comp35614_c0_seq1	41.54	0	-7.89419	4.37508	0.00016724	0.00486019	ribosomal protein l10 family protein isoform 2	209	20	5.4e-37	0.907	1	C:ribosome	-	PTHR31110 (PANTHER); PTHR31110:SF2 (PANTHER)
comp581_c0_seq5	41.54	0	-7.89419	4.37508	0.00016724	0.00486019	40s ribosomal protein s16	201	20	7.6e-38	0.986	4	F:structural constituent of ribosome; P:ribosome biogenesis; C:ribosome; P:translation	-	IPR000754 (PFAM); IPR014721 (G3DSA:3.30.230.GENE3D); IPR000754 (PANTHER); PTHR21569:SF6 (PANTHER); IPR020574 (PROSITE_PATTERNS); IPR020568 (SUPERFAMILY)
comp6940_c0_seq6	41.54	0	-7.89419	4.37508	0.00016724	0.00486019	rna-binding protein cabeza-like	216	11	1.3e-24	0.75	-	-	-	no IPS match
comp8995_c0_seq1	41.54	0	-7.89419	4.37508	0.00016724	0.00486019	---NA---	213	0	-	-	-	-	-	NON_CYTOPLASMIC_DOMAIN (PHOBIUS); CYTOPLASMIC_DOMAIN (PHOBIUS); TRANSMEMBRANE (PHOBIUS); TMhelix (TMHMM)
comp9263_c0_seq1	41.54	0	-7.89419	4.37508	0.00016724	0.00486019	zinc finger protein 4-like	234	20	7e-35	0.666	1	F:metal ion binding	-	no IPS match
comp9680_c0_seq1	41.54	0	-7.89419	4.37508	0.00016724	0.00486019	mitochondrial adenine nucleotide transporter adnt1-like	225	20	4.3e-13	1	2	P:transmembrane transport; C:integral component of membrane	-	no IPS match
comp9374_c0_seq3	41.35	0	-7.88761	4.36954	0.00016724	0.00486019	ap-2 complex subunit sigma	279	20	7.8e-34	0.9775	5	C:mitochondrion; P:protein transport; F:protein transporter activity; C:AP-2 adaptor complex; P:endocytosis	-	no IPS match
comp22079_c0_seq1	41.08	0	-7.87819	4.36162	0.00016724	0.00486019	---NA---	290	0	-	-	-	-	-	no IPS match
comp20488_c0_seq1	40.83	0	-7.86942	4.35425	0.00016724	0.00486019	---NA---	280	0	-	-	-	-	-	NON_CYTOPLASMIC_DOMAIN (PHOBIUS); SIGNAL_PEPTIDE_H_REGION (PHOBIUS); SIGNAL_PEPTIDE_N_REGION (PHOBIUS); SIGNAL_PEPTIDE (PHOBIUS); SIGNAL_PEPTIDE_C_REGION (PHOBIUS); SignalP-noTM (SIGNALP_EUK)
comp19643_c0_seq1	40.67	0	-7.86378	4.3495	0.000212999	0.00610791	---NA---	284	0	-	-	-	-	-	no IPS match
comp27140_c0_seq1	40.36	0	-7.85279	4.34027	0.000212999	0.00610791	pentatricopeptide repeat-containing protein at1g04840	281	20	3.9e-56	0.8055	1	C:chloroplast	-	IPR002885 (TIGRFAM); IPR002885 (PFAM); PTHR24015 (PANTHER); IPR002885 (PROSITE_PROFILES); IPR002885 (PROSITE_PROFILES)
comp15716_c0_seq1	39.79	0	-7.83236	4.32311	0.000212999	0.00610791	---NA---	315	0	-	-	-	-	-	no IPS match
comp14326_c0_seq1	39.62	0	-7.82621	4.31795	0.000212999	0.00610791	---NA---	287	0	-	-	-	-	-	no IPS match
comp25542_c0_seq2	39.47	0	-7.82076	4.31338	0.000212999	0.00610791	trihelix transcription factor gtl1-like isoform x2	279	5	1.7e-13	0.804	-	-	-	CYTOPLASMIC_DOMAIN (PHOBIUS); NON_CYTOPLASMIC_DOMAIN (PHOBIUS); TRANSMEMBRANE (PHOBIUS)
comp15800_c0_seq1	39.41	0	-7.81858	4.31155	0.000212999	0.00610791	---NA---	352	0	-	-	-	-	-	no IPS match
comp7886_c0_seq1	39.35	0	-7.81639	4.30971	0.000212999	0.00610791	---NA---	543	0	-	-	-	-	-	no IPS match
comp2160_c0_seq7	39.14	0	-7.80871	4.30327	0.000272714	0.00735221	probable rhamnose biosynthetic enzyme 1	201	20	2.7e-37	0.9765	14	P:UDP-rhamnose biosynthetic process; F:UDP-4-keto-rhamnose-4-keto-reductase activity; F:dTDP-4-dehydrorhamnose 3,5-epimerase activity; C:plasma membrane; P:nucleotide metabolic process; C:plasmodesma; F:coenzyme binding; P:polyketide biosynthetic process; C:apoplast; P:streptomycin biosynthetic process; C:cytosol; F:UDP-4-keto-6-deoxy-glucose-3,5-epimerase activity; P:oxidation-reduction process;…	EC:5.1.3.13	G3DSA:3.40.50.720 (GENE3D); PTHR10366 (PANTHER); PTHR10366:SF405 (PANTHER)
comp24048_c0_seq1	38.8	0	-7.79617	4.29277	0.000272714	0.00735221	e3 ubiquitin-protein ligase lin-1 {eco:0000250	290	20	3.9e-54	0.7915	1	C:plastid	-	PTHR35549:SF1 (PANTHER); PTHR35549 (PANTHER)
comp19272_c0_seq1	38.53	0	-7.78615	4.28437	0.000272714	0.00735221	exportin-2	296	20	8.9e-61	0.884	12	P:gluconeogenesis; C:plasmodesma; P:cytoskeleton organization; P:jasmonic acid biosynthetic process; C:membrane; P:response to wounding; C:cytosol; P:response to jasmonic acid; P:response to fungus; P:intracellular protein transport; F:Ran GTPase binding; P:proteasomal protein catabolic process	-	IPR013713 (PFAM); IPR011989 (G3DSA:1.25.10.GENE3D); PTHR10997:SF8 (PANTHER); PTHR10997 (PANTHER); IPR016024 (SUPERFAMILY)
comp4275_c0_seq1	38.49	0	-7.78465	4.28312	0.000272714	0.00735221	disease resistance protein rga1	848	20	2.6e-58	0.635	1	F:ADP binding	-	PTHR23155 (PANTHER); PTHR23155:SF414 (PANTHER)
comp1189_c0_seq4	38.34	0	-7.77905	4.27843	0.000272714	0.00735221	60s ribosomal protein l6-like	258	20	2.2e-19	0.9065	4	F:structural constituent of ribosome; P:ribosome biogenesis; C:ribosome; P:translation	-	no IPS match
comp14501_c0_seq1	38.34	0	-7.77905	4.27843	0.000272714	0.00735221	soluble inorganic pyrophosphatase-like	242	20	1e-20	0.826	4	F:magnesium ion binding; F:inorganic diphosphatase activity; P:oxidative phosphorylation; C:cytoplasm	EC:3.6.1.1; EC:3.6.1	no IPS match
comp15467_c0_seq1	38.34	0	-7.77905	4.27843	0.000272714	0.00735221	PREDICTED: unknown protein 1-like	267	20	1.4e-53	0.684	2	C:intracellular membrane-bounded organelle; C:cytoplasmic part	-	no IPS match
comp16802_c0_seq1	38.34	0	-7.77905	4.27843	0.000272714	0.00735221	beta-amylase chloroplastic isoform x2	259	20	7.6e-53	0.967	5	P:polysaccharide catabolic process; F:beta-amylase activity; P:starch metabolic process; C:plastid; P:sucrose metabolic process	EC:3.2.1.2; EC:3.2.1	IPR001554 (PRINTS); IPR013781 (G3DSA:3.20.20.GENE3D); IPR001554 (PFAM); PTHR31352 (PANTHER); PTHR31352:SF6 (PANTHER); IPR017853 (SUPERFAMILY)
comp16837_c0_seq1	38.34	0	-7.77905	4.27843	0.000272714	0.00735221	upf0503 protein chloroplastic-like	244	20	7.9e-46	0.7715	-	-	-	IPR008004 (PFAM); PTHR31659 (PANTHER)
comp16896_c0_seq1	38.34	0	-7.77905	4.27843	0.000272714	0.00735221	elicitor-responsive protein 3-like	238	20	1.8e-29	0.916	-	-	-	no IPS match
comp17685_c0_seq1	38.34	0	-7.77905	4.27843	0.000272714	0.00735221	bifunctional dihydrofolate reductase-thymidylate synthase isoform x1	232	2	2.5e-15	0.83	-	-	-	no IPS match
comp17851_c0_seq1	38.34	0	-7.77905	4.27843	0.000272714	0.00735221	la-related protein 6b-like	204	13	1.5e-37	0.7423	2	F:organic cyclic compound binding; F:heterocyclic compound binding	-	no IPS match
comp18234_c0_seq2	38.34	0	-7.77905	4.27843	0.000272714	0.00735221	importin-5 isoform x1	258	20	6.5e-46	0.909	4	C:cell wall; C:cytosol; P:intracellular protein transport; F:Ran GTPase binding	-	IPR011989 (G3DSA:1.25.10.GENE3D); PTHR10527:SF29 (PANTHER); PTHR10527 (PANTHER); IPR016024 (SUPERFAMILY)
comp19285_c0_seq1	38.34	0	-7.77905	4.27843	0.000272714	0.00735221	---NA---	206	0	-	-	-	-	-	no IPS match
comp20533_c0_seq1	38.34	0	-7.77905	4.27843	0.000272714	0.00735221	pentatricopeptide repeat-containing protein at4g21065-like	246	20	3.2e-48	0.731	1	P:biological_process	-	PTHR24015 (PANTHER); PTHR24015:SF665 (PANTHER)
comp20774_c0_seq1	38.34	0	-7.77905	4.27843	0.000272714	0.00735221	srsf protein kinase 1-like	214	20	1.8e-40	0.828	5	F:ATP binding; F:protein serine/threonine/tyrosine kinase activity; P:serine family amino acid metabolic process; F:protein serine/threonine kinase activity; P:protein phosphorylation	EC:2.7.11; EC:2.7.12.1	no IPS match
comp20887_c0_seq1	38.34	0	-7.77905	4.27843	0.000272714	0.00735221	atp-dependent rna helicase dhx36 isoform x2	233	20	8.1e-44	0.9835	6	F:ATP binding; C:mitochondrion; P:RNA processing; P:N-terminal protein myristoylation; F:ATP-dependent RNA helicase activity; F:poly(A) RNA binding	EC:3.6.1; EC:3.6.1.3; EC:2.7.7; EC:3.6.1.15	IPR001650 (SMART); IPR027417 (G3DSA:3.40.50.GENE3D); IPR001650 (PFAM); PTHR18934 (PANTHER); PTHR18934:SF100 (PANTHER); IPR001650 (PROSITE_PROFILES); IPR027417 (SUPERFAMILY)
comp21324_c0_seq1	38.34	0	-7.77905	4.27843	0.000272714	0.00735221	glucan endo- -beta-glucosidase 6-like	220	20	3e-44	0.8655	2	P:carbohydrate metabolic process; F:hydrolase activity, hydrolyzing O-glycosyl compounds	-	IPR000490 (PFAM); IPR013781 (G3DSA:3.20.20.GENE3D); PTHR32227:SF90 (PANTHER); PTHR32227 (PANTHER); NON_CYTOPLASMIC_DOMAIN (PHOBIUS); SIGNAL_PEPTIDE_C_REGION (PHOBIUS); SIGNAL_PEPTIDE_H_REGION (PHOBIUS); SIGNAL_PEPTIDE_N_REGION (PHOBIUS); SIGNAL_PEPTIDE (PHOBIUS); SignalP-noTM (SIGNALP_EUK); IPR017853 (SUPERFAMILY)
comp21880_c0_seq1	38.34	0	-7.77905	4.27843	0.000272714	0.00735221	probable protein phosphatase 2c 64	246	7	2.2e-31	0.6886	-	-	-	SIGNAL_PEPTIDE_C_REGION (PHOBIUS); SIGNAL_PEPTIDE_H_REGION (PHOBIUS); SIGNAL_PEPTIDE (PHOBIUS); NON_CYTOPLASMIC_DOMAIN (PHOBIUS); SIGNAL_PEPTIDE_N_REGION (PHOBIUS); SignalP-noTM (SIGNALP_EUK)
comp2347_c0_seq1	38.34	0	-7.77905	4.27843	0.000272714	0.00735221	nadp-dependent malic enzyme	262	3	5.6e-37	0.8333	-	-	-	no IPS match
comp24354_c0_seq1	38.34	0	-7.77905	4.27843	0.000272714	0.00735221	splicing factor u2af large subunit a	212	6	1.1e-35	0.84	2	F:nucleotide binding; F:nucleic acid binding	-	no IPS match
comp24756_c0_seq1	38.34	0	-7.77905	4.27843	0.000272714	0.00735221	udp-glycosyltransferase 73b4-like	227	1	6.7e-15	0.97	-	-	-	no IPS match
comp24885_c0_seq1	38.34	0	-7.77905	4.27843	0.000272714	0.00735221	probable lrr receptor-like serine threonine-protein kinase at4g08850	252	20	4.1e-43	0.7215	9	F:protein binding; P:cellular macromolecule metabolic process; F:purine ribonucleoside triphosphate binding; F:purine ribonucleoside binding; C:membrane; F:protein kinase activity; P:phosphorylation; P:primary metabolic process; F:purine ribonucleotide binding	-	IPR001611 (PFAM); G3DSA:3.80.10.10 (GENE3D); PTHR27000 (PANTHER); SSF52058 (SUPERFAMILY)
comp25889_c0_seq1	38.34	0	-7.77905	4.27843	0.000272714	0.00735221	g-type lectin s-receptor-like serine threonine-protein kinase rlk1	248	20	1.1e-48	0.612	2	F:binding; F:transferase activity	-	IPR013320 (G3DSA:2.60.120.GENE3D); NON_CYTOPLASMIC_DOMAIN (PHOBIUS); CYTOPLASMIC_DOMAIN (PHOBIUS); TRANSMEMBRANE (PHOBIUS); TMhelix (TMHMM)
comp25933_c0_seq1	38.34	0	-7.77905	4.27843	0.000272714	0.00735221	lrr receptor-like serine threonine-protein kinase gso1	247	16	1.3e-32	0.8269	-	-	-	SIGNAL_PEPTIDE_C_REGION (PHOBIUS); SIGNAL_PEPTIDE_H_REGION (PHOBIUS); NON_CYTOPLASMIC_DOMAIN (PHOBIUS); SIGNAL_PEPTIDE_N_REGION (PHOBIUS); SIGNAL_PEPTIDE (PHOBIUS); SignalP-noTM (SIGNALP_EUK); TMhelix (TMHMM)
comp26850_c0_seq1	38.34	0	-7.77905	4.27843	0.000272714	0.00735221	#NAME?	239	20	5.9e-43	0.8275	3	P:trehalose biosynthetic process; F:glucosyltransferase activity; F:hydrolase activity	EC:2.4.1	PTHR10788 (PANTHER); PTHR10788:SF48 (PANTHER)
comp27000_c0_seq1	38.34	0	-7.77905	4.27843	0.000272714	0.00735221	---NA---	204	0	-	-	-	-	-	no IPS match
comp27084_c0_seq1	38.34	0	-7.77905	4.27843	0.000272714	0.00735221	ran gtpase binding	272	20	1.6e-54	0.957	1	F:metal ion binding	-	IPR009091 (G3DSA:2.130.10.GENE3D); IPR000408 (PFAM); PTHR22870 (PANTHER); PTHR22870:SF219 (PANTHER); IPR000408 (PROSITE_PROFILES); IPR000408 (PROSITE_PROFILES); IPR009091 (SUPERFAMILY)
comp27192_c0_seq1	38.34	0	-7.77905	4.27843	0.000272714	0.00735221	squamosa promoter-binding-like protein 10	206	14	4.8e-36	0.7357	2	F:DNA binding; C:nucleus	-	no IPS match
comp28108_c0_seq1	38.34	0	-7.77905	4.27843	0.000272714	0.00735221	wd repeat-containing protein 11	207	20	2.8e-37	0.903	-	-	-	PTHR14593 (PANTHER)
comp28901_c0_seq1	38.34	0	-7.77905	4.27843	0.000272714	0.00735221	cleavage stimulation factor subunit 2-like isoform x2	208	20	9.9e-38	0.9225	2	F:nucleotide binding; F:nucleic acid binding	-	no IPS match
comp29007_c0_seq1	38.34	0	-7.77905	4.27843	0.000272714	0.00735221	---NA---	213	0	-	-	-	-	-	no IPS match
comp29817_c0_seq1	38.34	0	-7.77905	4.27843	0.000272714	0.00735221	b-box zinc finger protein 20-like isoform x2	225	6	8e-45	0.855	2	F:zinc ion binding; C:intracellular	-	no IPS match
comp2983_c0_seq6	38.34	0	-7.77905	4.27843	0.000272714	0.00735221	glucose-induced degradation protein 8 homolog isoform x1	212	20	3e-40	0.978	1	F:protein binding	-	Coil (COILS); IPR006594 (SMART); IPR006594 (PFAM); PTHR12864 (PANTHER); IPR006594 (PROSITE_PROFILES)
comp29956_c0_seq1	38.34	0	-7.77905	4.27843	0.000272714	0.00735221	septin and tuftelin-interacting protein 1 homolog 1	202	20	3.3e-35	0.829	5	F:DNA binding; P:RNA splicing; C:spliceosomal complex; P:regulation of transcription, DNA-templated; P:mRNA processing	-	no IPS match
comp29962_c0_seq1	38.34	0	-7.77905	4.27843	0.000272714	0.00735221	ankyrin repeat domain-containing protein 26	239	8	1.6e-45	0.81	-	-	-	no IPS match
comp30113_c0_seq1	38.34	0	-7.77905	4.27843	0.000272714	0.00735221	protein spa1-related 4-like isoform x1	277	20	7.2e-55	0.844	6	F:ATP binding; F:2-alkenal reductase [NAD(P)] activity; F:protein kinase activity; P:oxidation-reduction process; P:protein phosphorylation; F:ligase activity	EC:1.3.1.74	G3DSA:1.10.510.10 (GENE3D); IPR000719 (PFAM); PTHR22847:SF422 (PANTHER); PTHR22847 (PANTHER); NON_CYTOPLASMIC_DOMAIN (PHOBIUS); CYTOPLASMIC_DOMAIN (PHOBIUS); TRANSMEMBRANE (PHOBIUS); IPR011009 (SUPERFAMILY)
comp30562_c0_seq1	38.34	0	-7.77905	4.27843	0.000272714	0.00735221	probable protein phosphatase 2c 40	201	20	5.6e-36	0.8265	3	F:protein serine/threonine phosphatase activity; C:protein serine/threonine phosphatase complex; P:protein dephosphorylation	EC:3.1.3.16; EC:3.1; EC:3.1.3.41	SIGNAL_PEPTIDE (PHOBIUS); NON_CYTOPLASMIC_DOMAIN (PHOBIUS); SIGNAL_PEPTIDE_N_REGION (PHOBIUS); SIGNAL_PEPTIDE_C_REGION (PHOBIUS); SIGNAL_PEPTIDE_H_REGION (PHOBIUS)
comp30760_c0_seq1	38.34	0	-7.77905	4.27843	0.000272714	0.00735221	protein continuous vascular ring 1-like	234	20	2.9e-31	0.935	-	-	-	IPR007462 (PFAM); PTHR31876:SF7 (PANTHER); PTHR31876 (PANTHER)
comp31018_c0_seq1	38.34	0	-7.77905	4.27843	0.000272714	0.00735221	---NA---	251	0	-	-	-	-	-	no IPS match
comp31131_c0_seq1	38.34	0	-7.77905	4.27843	0.000272714	0.00735221	PREDICTED: LOW QUALITY PROTEIN: uncharacterized protein LOC103706184	209	20	2.4e-37	0.637	1	P:multicellular organismal development	-	no IPS match
comp31279_c0_seq1	38.34	0	-7.77905	4.27843	0.000272714	0.00735221	macpf domain-containing protein at4g24290-like	225	20	5.3e-42	0.9165	-	-	-	IPR020864 (PFAM); PTHR33199:SF2 (PANTHER); PTHR33199 (PANTHER); IPR020864 (PROSITE_PROFILES)
comp31694_c0_seq1	38.34	0	-7.77905	4.27843	0.000272714	0.00735221	---NA---	234	0	-	-	-	-	-	no IPS match
comp31982_c0_seq1	38.34	0	-7.77905	4.27843	0.000272714	0.00735221	gt-2-related family protein	240	20	2.8e-28	0.7075	1	F:DNA binding	-	no IPS match
comp31986_c0_seq1	38.34	0	-7.77905	4.27843	0.000272714	0.00735221	---NA---	231	0	-	-	-	-	-	no IPS match
comp31996_c0_seq1	38.34	0	-7.77905	4.27843	0.000272714	0.00735221	---NA---	202	0	-	-	-	-	-	no IPS match
comp32476_c0_seq1	38.34	0	-7.77905	4.27843	0.000272714	0.00735221	diacylglycerol kinase 7-like isoform x2	234	20	1.6e-46	0.8265	6	F:ATP binding; P:glycerolipid metabolic process; P:phospholipid catabolic process; F:diacylglycerol kinase activity; P:phosphorylation; P:protein kinase C-activating G-protein coupled receptor signaling pathway	EC:2.7.1.107	no IPS match
comp32588_c0_seq1	38.34	0	-7.77905	4.27843	0.000272714	0.00735221	ppr containing plant-like protein	206	20	1.8e-36	0.8765	-	-	-	IPR002885 (TIGRFAM); IPR002885 (PFAM); PTHR24015 (PANTHER); PTHR24015:SF262 (PANTHER); IPR002885 (PROSITE_PROFILES); IPR002885 (PROSITE_PROFILES)
comp33603_c0_seq2	38.34	0	-7.77905	4.27843	0.000272714	0.00735221	---NA---	212	0	-	-	-	-	-	no IPS match
comp34526_c0_seq1	38.34	0	-7.77905	4.27843	0.000272714	0.00735221	---NA---	241	0	-	-	-	-	-	no IPS match
comp34663_c0_seq1	38.34	0	-7.77905	4.27843	0.000272714	0.00735221	---NA---	205	0	-	-	-	-	-	no IPS match
comp3557_c0_seq6	38.34	0	-7.77905	4.27843	0.000272714	0.00735221	calmodulin binding protein	214	20	2.6e-41	0.945	2	F:calmodulin binding; P:response to stress	-	IPR012416 (PFAM); PTHR31713 (PANTHER); PTHR31713:SF2 (PANTHER)
comp35796_c0_seq1	38.34	0	-7.77905	4.27843	0.000272714	0.00735221	golgin subfamily a member 4-like isoform x1	225	20	5.5e-38	0.9595	-	-	-	PTHR11915:SF275 (PANTHER); PTHR11915 (PANTHER)
comp4324_c0_seq13	38.34	0	-7.77905	4.27843	0.000272714	0.00735221	udp-glucuronate 4-epimerase 1	249	20	1.2e-48	0.9725	6	F:UDP-glucuronate 4-epimerase activity; F:coenzyme binding; F:UDP-glucuronate 5'-epimerase activity; P:starch metabolic process; P:sucrose metabolic process; P:nucleotide metabolic process	EC:5.1.3.6; EC:5.1.3.12	no IPS match
comp4497_c0_seq6	38.34	0	-7.77905	4.27843	0.000272714	0.00735221	---NA---	261	0	-	-	-	-	-	no IPS match
comp5565_c0_seq10	38.34	0	-7.77905	4.27843	0.000272714	0.00735221	serine threonine protein phosphatase 2a 57 kda regulatory subunit b theta isoform-like	217	20	1.1e-39	0.815	4	P:signal transduction; P:regulation of protein phosphatase type 2A activity; C:protein phosphatase type 2A complex; F:protein phosphatase type 2A regulator activity	-	no IPS match
comp8229_c0_seq4	38.34	0	-7.77905	4.27843	0.000272714	0.00735221	probable serine threonine-protein kinase at1g54610	250	20	3.9e-47	0.9205	7	F:ATP binding; F:RNA polymerase II carboxy-terminal domain kinase activity; P:regulation of cell cycle; F:cyclin-dependent protein serine/threonine kinase activity; P:regulation of cell cycle; P:serine family amino acid metabolic process; P:protein phosphorylation	EC:2.7.11; EC:2.7.11.23; EC:2.7.11.22	PTHR24056 (PANTHER); PTHR24056:SF176 (PANTHER); PTHR24056 (PANTHER); PTHR24056:SF176 (PANTHER)
comp106_c0_seq3	120.07	0.16	-7.76922	5.7065	3.87357e-08	7.00857e-06	abscisic stress ripening	961	20	1.7e-95	0.7865	1	P:response to stress	-	IPR003496 (PFAM); PTHR33801:SF7 (PANTHER); PTHR33801 (PANTHER)
comp23002_c0_seq2	37.51	0	-7.74762	4.25215	0.000351094	0.00890983	---NA---	285	0	-	-	-	-	-	CYTOPLASMIC_DOMAIN (PHOBIUS); TRANSMEMBRANE (PHOBIUS); NON_CYTOPLASMIC_DOMAIN (PHOBIUS); TMhelix (TMHMM)
comp20353_c0_seq1	37.41	0	-7.74378	4.24895	0.000351094	0.00890983	---NA---	303	0	-	-	-	-	-	no IPS match
comp26787_c0_seq1	37.28	0	-7.73878	4.24477	0.000351094	0.00890983	carbon catabolite repressor protein 4 homolog 3-like isoform x1	274	20	7.9e-57	0.843	-	-	-	PTHR12121 (PANTHER); PTHR12121:SF41 (PANTHER)
comp30054_c0_seq1	37.28	0	-7.73878	4.24477	0.000351094	0.00890983	transcription repressor ofp14-like	274	20	1.6e-57	0.6515	1	P:negative regulation of transcription, DNA-templated	-	no IPS match
comp35233_c0_seq1	37.28	0	-7.73878	4.24477	0.000351094	0.00890983	PREDICTED: uncharacterized protein LOC103710172 isoform X3	268	20	1.5e-49	0.7445	2	F:nucleotidyltransferase activity; P:metabolic process	-	no IPS match
comp17391_c0_seq1	37.13	0	-7.733	4.23994	0.000351094	0.00890983	k(+) efflux antiporter 4-like isoform x3	299	20	2.1e-63	0.845	4	F:solute:proton antiporter activity; C:integral component of membrane; P:hydrogen ion transmembrane transport; P:regulation of pH	-	PTHR16254 (PANTHER); PTHR16254:SF24 (PANTHER)
comp16532_c0_seq1	37	0	-7.72796	4.23574	0.000351094	0.00890983	transcription elongation factor spt5 homolog 1	281	20	1.2e-54	0.9695	16	P:ribosome biogenesis; P:UDP-glucose metabolic process; P:isoprenoid biosynthetic process; C:ribosome; P:starch metabolic process; P:sucrose metabolic process; P:regulation of transcription from RNA polymerase II promoter; C:nucleus; P:regulation of translational elongation; F:structural constituent of ribosome; F:translation elongation factor activity; C:membrane; P:regulation of DNA-templated t…	EC:2.4.1.12; EC:2.4.1	IPR005824 (SMART); IPR014722 (G3DSA:2.30.30.GENE3D); IPR005824 (PFAM); PTHR11125 (PANTHER); IPR005825 (PROSITE_PATTERNS); IPR008991 (SUPERFAMILY); IPR008991 (SUPERFAMILY)
comp16539_c0_seq1	37	0	-7.72796	4.23574	0.000351094	0.00890983	---NA---	281	0	-	-	-	-	-	no IPS match
comp28900_c0_seq1	36.87	0	-7.72291	4.23152	0.000351094	0.00890983	probable protein s-acyltransferase 23	275	13	7e-23	0.7662	3	F:transferase activity, transferring acyl groups; F:metal ion binding; C:membrane	-	no IPS match
comp16071_c0_seq1	36.83	0	-7.72135	4.23022	0.000351094	0.00890983	pentatricopeptide repeat-containing protein at1g11290-like	321	20	1.3e-61	0.739	2	F:protein binding; F:hydrolase activity	-	IPR011990 (G3DSA:1.25.40.GENE3D); IPR002885 (PFAM); PTHR24015 (PANTHER); SSF48452 (SUPERFAMILY)
comp4543_c0_seq2	36.76	0	-7.71862	4.22794	0.000351094	0.00890983	gamma-glutamyl hydrolase 2-like isoform x2	485	20	9.9e-101	0.754	2	F:omega peptidase activity; P:glutamine metabolic process	EC:3.4.19	IPR011697 (PFAM); IPR029062 (G3DSA:3.40.50.GENE3D); IPR015527 (PANTHER); SIGNAL_PEPTIDE (PHOBIUS); NON_CYTOPLASMIC_DOMAIN (PHOBIUS); SIGNAL_PEPTIDE_N_REGION (PHOBIUS); SIGNAL_PEPTIDE_C_REGION (PHOBIUS); SIGNAL_PEPTIDE_H_REGION (PHOBIUS); IPR015527 (PROSITE_PROFILES)
comp22693_c0_seq1	36.74	0	-7.71783	4.22729	0.000351094	0.00890983	---NA---	282	0	-	-	-	-	-	no IPS match
comp17510_c0_seq2	36.52	0	-7.70921	4.2201	0.000351094	0.00890983	---NA---	269	0	-	-	-	-	-	no IPS match
comp22269_c0_seq1	36.52	0	-7.70921	4.2201	0.000351094	0.00890983	zinc finger ccch domain-containing protein 19-like isoform x2	290	6	1.3e-54	0.88	-	-	-	no IPS match
comp36703_c0_seq1	36.52	0	-7.70921	4.2201	0.000351094	0.00890983	flowering time control protein fca-like	269	20	1.3e-46	0.67	1	F:nucleic acid binding	-	no IPS match
comp8352_c0_seq1	36.52	0	-7.70921	4.2201	0.000351094	0.00890983	non-functional nadph-dependent codeinone reductase 2-like	269	20	2.6e-48	0.8205	2	F:oxidoreductase activity; P:oxidation-reduction process	-	IPR023210 (G3DSA:3.20.20.GENE3D); IPR023210 (PFAM); IPR001395 (PANTHER); PTHR11732:SF239 (PANTHER); IPR018170 (PROSITE_PATTERNS); IPR023210 (SUPERFAMILY)
comp14914_c0_seq2	36.07	0	-7.69141	4.20526	0.000454603	0.010873	radical sam protein	293	19	2.6e-14	0.6684	-	-	-	no IPS match
comp25050_c0_seq1	35.95	0	-7.68662	4.20128	0.000454603	0.010873	protein topless-like	286	20	1.5e-57	0.9855	2	F:catalytic activity; P:regulation of transcription, DNA-templated	-	PTHR22847:SF441 (PANTHER); PTHR22847 (PANTHER)
comp6435_c0_seq3	35.91	0	-7.68503	4.19995	0.000454603	0.010873	PREDICTED: unknown protein 1-like	267	4	3.4e-20	0.885	-	-	-	CYTOPLASMIC_DOMAIN (PHOBIUS); TRANSMEMBRANE (PHOBIUS); NON_CYTOPLASMIC_DOMAIN (PHOBIUS)
comp6948_c0_seq3	35.85	0	-7.68263	4.19795	0.000454603	0.010873	mediator of rna polymerase ii transcription subunit 18 isoform x1	375	20	6.5e-39	0.802	9	P:petal development; P:carpel development; P:regulation of vernalization response; P:negative regulation of transcription, DNA-templated; P:regulation of timing of transition from vegetative to reproductive phase; P:stamen development; C:mediator complex; P:sepal development; P:specification of floral organ number	-	no IPS match
comp28621_c0_seq1	35.71	0	-7.67701	4.19327	0.000454603	0.010873	plant f20m13-60 protein	279	20	4.8e-49	0.749	4	C:trans-Golgi network; F:transferase activity, transferring glycosyl groups; C:endosome; C:mitochondrion	-	no IPS match
comp13202_c0_seq1	35.5	0	-7.66854	4.18623	0.000454603	0.010873	zinc finger an1 and c2h2 domain-containing stress-associated protein 16	280	20	8.1e-18	0.954	2	F:nucleic acid binding; F:zinc ion binding	-	no IPS match
comp21494_c0_seq2	35.5	0	-7.66854	4.18623	0.000454603	0.010873	ap-2 complex subunit alpha-1-like	219	20	5.4e-34	0.7555	2	C:membrane coat; P:protein transport	-	no IPS match
comp11797_c0_seq1	35.15	0	-7.65432	4.1744	0.000454603	0.010873	patellin-3-like isoform x2	235	20	1.1e-36	0.838	2	C:integral component of membrane; P:transport	-	IPR011074 (SMART); G3DSA:1.10.8.20 (GENE3D); IPR011074 (PFAM); PTHR23324 (PANTHER); PTHR23324:SF81 (PANTHER); IPR011074 (SUPERFAMILY)
comp14998_c0_seq1	35.15	0	-7.65432	4.1744	0.000454603	0.010873	---NA---	213	0	-	-	-	-	-	no IPS match
comp15106_c0_seq1	35.15	0	-7.65432	4.1744	0.000454603	0.010873	polycomb group protein embryonic flower 2-like isoform x1	248	20	6.6e-48	0.9505	-	-	-	IPR019135 (PFAM); PTHR22597 (PANTHER)
comp15216_c0_seq1	35.15	0	-7.65432	4.1744	0.000454603	0.010873	isoflavone 2 -hydroxylase-like	216	20	2.7e-38	0.766	3	F:oxidoreductase activity, acting on paired donors, with incorporation or reduction of molecular oxygen; F:metal ion binding; F:monooxygenase activity	-	no IPS match
comp15243_c0_seq1	35.15	0	-7.65432	4.1744	0.000454603	0.010873	two-component response regulator arr1 isoform x1	260	20	2.6e-54	0.925	12	F:DNA binding; C:transcription factor complex; F:transcription factor activity, sequence-specific DNA binding; F:identical protein binding; P:regulation of anthocyanin metabolic process; P:phosphorelay signal transduction system; P:regulation of transcription, DNA-templated; P:regulation of seed germination; P:phosphorylation; P:regulation of shoot system development; P:regulation of transcriptio…	-	G3DSA:3.40.50.2300 (GENE3D); IPR001789 (PFAM); PTHR26402:SF584 (PANTHER); PTHR26402 (PANTHER); IPR001789 (PROSITE_PROFILES); IPR011006 (SUPERFAMILY)
comp16602_c0_seq1	35.15	0	-7.65432	4.1744	0.000454603	0.010873	probable wrky transcription factor 25	234	20	9.4e-45	0.783	5	C:transcription factor complex; F:transcription factor activity, sequence-specific DNA binding; P:regulation of transcription, DNA-templated; F:sequence-specific DNA binding; P:regulation of transcription, DNA-templated	-	IPR003657 (PFAM); IPR003657 (G3DSA:2.20.25.GENE3D); PTHR31221:SF1 (PANTHER); PTHR31221 (PANTHER); IPR003657 (PROSITE_PROFILES); IPR003657 (SUPERFAMILY)
comp17592_c0_seq1	35.15	0	-7.65432	4.1744	0.000454603	0.010873	PREDICTED: uncharacterized protein LOC103709716 isoform X1	228	20	8.3e-42	0.8355	2	F:DNA binding; C:nucleus	-	no IPS match
comp18477_c0_seq1	35.15	0	-7.65432	4.1744	0.000454603	0.010873	vin3-like protein 2 isoform x1	206	20	9.2e-40	0.871	-	-	-	PF07227 (PFAM); PTHR21736 (PANTHER); PTHR21736:SF13 (PANTHER)
comp199_c4_seq107	35.15	0	-7.65432	4.1744	0.000454603	0.010873	---NA---	245	0	-	-	-	-	-	no IPS match
comp23146_c0_seq2	35.15	0	-7.65432	4.1744	0.000454603	0.010873	---NA---	206	0	-	-	-	-	-	no IPS match
comp23236_c0_seq1	35.15	0	-7.65432	4.1744	0.000454603	0.010873	---NA---	226	0	-	-	-	-	-	no IPS match
comp23312_c0_seq1	35.15	0	-7.65432	4.1744	0.000454603	0.010873	probable inactive receptor kinase at5g58300	229	20	1.2e-35	0.893	9	F:tau-protein kinase activity; F:ATP binding; C:plasmodesma; F:2-alkenal reductase [NAD(P)] activity; C:integral component of membrane; P:oxidation-reduction process; C:plant-type cell wall; P:protein phosphorylation; C:plasma membrane	EC:2.7.11.26; EC:1.3.1.74	PTHR27008 (PANTHER); PTHR27008:SF6 (PANTHER)
comp23861_c0_seq1	35.15	0	-7.65432	4.1744	0.000454603	0.010873	golgin subfamily a member 4-like	235	20	5e-42	0.8755	2	P:regulation of meristem growth; C:vacuole	-	Coil (COILS); Coil (COILS); PTHR34452:SF1 (PANTHER); PTHR34452 (PANTHER)
comp24124_c0_seq1	35.15	0	-7.65432	4.1744	0.000454603	0.010873	atp sulfurylase chloroplastic-like	230	20	5.5e-36	0.9215	4	F:nucleotide binding; F:sulfate adenylyltransferase (ATP) activity; P:purine nucleobase metabolic process; P:sulfate assimilation	EC:2.7.7.4; EC:2.7.7	no IPS match
comp24182_c0_seq1	35.15	0	-7.65432	4.1744	0.000454603	0.010873	topless-related protein 2-like	253	20	4.1e-25	0.996	8	C:nucleus; C:cytoplasm; P:nuclear-transcribed mRNA catabolic process; P:primary shoot apical meristem specification; P:cytokinesis by cell plate formation; P:regulation of transcription, DNA-templated; F:Hsp90 protein binding; P:microtubule cytoskeleton organization	-	no IPS match
comp24570_c0_seq1	35.15	0	-7.65432	4.1744	0.000454603	0.010873	rnase p subunit p30 family expressed	236	20	6.9e-45	0.8065	9	C:nucleus; P:RNA phosphodiester bond hydrolysis; P:tRNA processing; C:mitochondrion; P:spermidine biosynthetic process; P:regulation of RNA metabolic process; F:ribonuclease activity; P:embryo sac development; P:pollen tube development	EC:3.1	G3DSA:3.20.20.140 (GENE3D); IPR002738 (PANTHER)
comp24805_c0_seq1	35.15	0	-7.65432	4.1744	0.000454603	0.010873	tetratricopeptide repeat protein 37	231	20	1.3e-41	0.803	-	-	-	no IPS match
comp25778_c0_seq1	35.15	0	-7.65432	4.1744	0.000454603	0.010873	anaphase-promoting complex subunit 1	246	20	1.7e-47	0.8795	18	P:sister chromatid cohesion; P:auxin homeostasis; P:reciprocal meiotic recombination; P:embryo development ending in seed dormancy; C:anaphase-promoting complex; P:gamete generation; P:embryo sac development; P:proteasome assembly; P:synapsis; P:mitotic recombination; P:meiotic DNA double-strand break formation; P:double-strand break repair; P:regulation of unidimensional cell growth; P:regulatio…	-	IPR024990 (PANTHER)
comp26951_c0_seq1	35.15	0	-7.65432	4.1744	0.000454603	0.010873	gtp cyclohydrolase 1-like	253	20	3.5e-45	0.7625	5	C:cytoplasm; F:GTP cyclohydrolase I activity; P:7,8-dihydroneopterin 3'-triphosphate biosynthetic process; P:folic acid biosynthetic process; P:tetrahydrofolate biosynthetic process	EC:3.5.4; EC:3.5.4.16	no IPS match
comp27553_c0_seq1	35.15	0	-7.65432	4.1744	0.000454603	0.010873	---NA---	222	0	-	-	-	-	-	no IPS match
comp28230_c0_seq1	35.15	0	-7.65432	4.1744	0.000454603	0.010873	nadp-specific glutamate dehydrogenase-like isoform x1	250	20	4.2e-29	0.932	3	F:oxidoreductase activity; P:cellular amino acid metabolic process; P:oxidation-reduction process	-	PTHR11606:SF4 (PANTHER); PTHR11606 (PANTHER)
comp28350_c0_seq1	35.15	0	-7.65432	4.1744	0.000454603	0.010873	---NA---	243	0	-	-	-	-	-	no IPS match
comp28642_c0_seq1	35.15	0	-7.65432	4.1744	0.000454603	0.010873	cell polarity protein mor2 isoform x2	257	20	2.6e-49	0.969	2	P:protein N-linked glycosylation; C:plasma membrane	-	IPR029473 (PFAM); PTHR12295 (PANTHER); SignalP-noTM (SIGNALP_EUK)
comp28700_c0_seq1	35.15	0	-7.65432	4.1744	0.000454603	0.010873	mlp-like protein 423	262	20	3.8e-52	0.8775	5	P:response to biotic stimulus; C:chloroplast; C:membrane; P:defense response; P:mRNA modification	-	IPR024949 (PRINTS); IPR024948 (SMART); IPR023393 (G3DSA:3.30.530.GENE3D); IPR000916 (PFAM); PTHR31907:SF1 (PANTHER); PTHR31907 (PANTHER); SSF55961 (SUPERFAMILY)
comp28802_c0_seq1	35.15	0	-7.65432	4.1744	0.000454603	0.010873	structural maintenance of chromosomes protein partial	240	20	3.2e-41	0.9805	7	C:nucleus; F:ATP binding; F:protein heterodimerization activity; P:mitotic sister chromatid cohesion; C:cohesin complex; F:chromatin binding; C:chromatin	-	Coil (COILS); IPR027417 (G3DSA:3.40.50.GENE3D); PTHR18937 (PANTHER); PTHR18937:SF177 (PANTHER); IPR027417 (SUPERFAMILY)
comp29410_c0_seq2	35.15	0	-7.65432	4.1744	0.000454603	0.010873	PREDICTED: uncharacterized protein LOC105051306 isoform X5	220	17	1.5e-19	0.7941	-	-	-	NON_CYTOPLASMIC_DOMAIN (PHOBIUS); TRANSMEMBRANE (PHOBIUS); CYTOPLASMIC_DOMAIN (PHOBIUS); TMhelix (TMHMM)
comp30632_c0_seq1	35.15	0	-7.65432	4.1744	0.000454603	0.010873	---NA---	229	0	-	-	-	-	-	SIGNAL_PEPTIDE_H_REGION (PHOBIUS); SIGNAL_PEPTIDE_C_REGION (PHOBIUS); NON_CYTOPLASMIC_DOMAIN (PHOBIUS); SIGNAL_PEPTIDE_N_REGION (PHOBIUS); SIGNAL_PEPTIDE (PHOBIUS)
comp31602_c0_seq1	35.15	0	-7.65432	4.1744	0.000454603	0.010873	---NA---	219	0	-	-	-	-	-	no IPS match
comp32376_c0_seq1	35.15	0	-7.65432	4.1744	0.000454603	0.010873	probable e3 ubiquitin-protein ligase hip1	205	9	3.5e-37	0.7211	-	-	-	no IPS match
comp32385_c0_seq1	35.15	0	-7.65432	4.1744	0.000454603	0.010873	pentatricopeptide repeat-containing protein at2g22070	238	20	3.2e-46	0.8385	1	F:hydrolase activity	-	IPR002885 (TIGRFAM); IPR002885 (PFAM); PTHR24015 (PANTHER); IPR002885 (PROSITE_PROFILES); IPR002885 (PROSITE_PROFILES)
comp33250_c0_seq1	35.15	0	-7.65432	4.1744	0.000454603	0.010873	glucuronoxylan 4-o-methyltransferase 2-like	239	20	1.8e-48	0.885	-	-	-	IPR021148 (PFAM); PTHR31444 (PANTHER); PTHR31444:SF7 (PANTHER)
comp3367_c0_seq1	35.15	0	-7.65432	4.1744	0.000454603	0.010873	probable calcium-binding protein cml49	251	1	1.6e-20	1	-	-	-	no IPS match
comp33889_c0_seq1	35.15	0	-7.65432	4.1744	0.000454603	0.010873	---NA---	253	0	-	-	-	-	-	no IPS match
comp33966_c0_seq1	35.15	0	-7.65432	4.1744	0.000454603	0.010873	protein shoot gravitropism 5-like	207	20	9.5e-40	0.61	3	F:nucleic acid binding; F:metal ion binding; P:regulation of transcription, DNA-templated	-	no IPS match
comp3413_c1_seq9	35.15	0	-7.65432	4.1744	0.000454603	0.010873	calcium-dependent protein kinase 4	235	20	5.4e-47	0.9965	4	F:ATP binding; F:calcium ion binding; F:protein kinase activity; P:protein phosphorylation	-	IPR011992 (G3DSA:1.10.238.GENE3D); IPR002048 (PFAM); PTHR24349 (PANTHER); PTHR24349:SF83 (PANTHER); IPR018247 (PROSITE_PATTERNS); IPR002048 (PROSITE_PROFILES); SSF47473 (SUPERFAMILY)
comp34469_c0_seq1	35.15	0	-7.65432	4.1744	0.000454603	0.010873	tetratricopeptide repeat protein 28-like	220	5	7.4e-15	0.874	-	-	-	NON_CYTOPLASMIC_DOMAIN (PHOBIUS); TRANSMEMBRANE (PHOBIUS); CYTOPLASMIC_DOMAIN (PHOBIUS)
comp34689_c0_seq1	35.15	0	-7.65432	4.1744	0.000454603	0.010873	ribosomal l1 domain-containing protein 1-like	261	20	3.6e-47	0.669	1	F:RNA binding	-	no IPS match
comp34691_c0_seq1	35.15	0	-7.65432	4.1744	0.000454603	0.010873	---NA---	220	0	-	-	-	-	-	no IPS match
comp34842_c0_seq1	35.15	0	-7.65432	4.1744	0.000454603	0.010873	histidine--trna ligase	206	6	1.2e-33	0.8317	-	-	-	no IPS match
comp35664_c0_seq1	35.15	0	-7.65432	4.1744	0.000454603	0.010873	multiple c2 and transmembrane domain-containing protein 2-like	223	20	1.6e-41	0.8555	2	F:transferase activity, transferring glycosyl groups; P:metabolic process	-	no IPS match
comp36372_c0_seq1	35.15	0	-7.65432	4.1744	0.000454603	0.010873	protein far1-related sequence 4-like	225	20	3e-41	0.6465	2	F:zinc ion binding; P:regulation of transcription, DNA-templated	-	no IPS match
comp36943_c0_seq1	35.15	0	-7.65432	4.1744	0.000454603	0.010873	ribonuclease p protein subunit p29-like isoform x2	213	15	8.8e-31	0.7527	7	F:RNA binding; C:ribonuclease MRP complex; P:tRNA processing; F:ribonuclease activity; P:rRNA processing; C:ribonuclease P complex; P:mRNA cleavage	-	SIGNAL_PEPTIDE_H_REGION (PHOBIUS); SIGNAL_PEPTIDE_N_REGION (PHOBIUS); NON_CYTOPLASMIC_DOMAIN (PHOBIUS); SIGNAL_PEPTIDE (PHOBIUS); SIGNAL_PEPTIDE_C_REGION (PHOBIUS); SignalP-noTM (SIGNALP_EUK); SignalP-TM (SIGNALP_GRAM_POSITIVE)
comp6665_c0_seq1	35.15	0	-7.65432	4.1744	0.000454603	0.010873	disease resistance protein rga2-like	256	9	8.2e-27	0.7844	-	-	-	G3DSA:3.80.10.10 (GENE3D); SSF52047 (SUPERFAMILY)
comp7348_c0_seq1	35.15	0	-7.65432	4.1744	0.000454603	0.010873	u2 small nuclear ribonucleoprotein a	236	20	6.3e-44	0.903	8	P:RNA methylation; C:chloroplast; C:ribonucleoprotein complex; C:Cajal body; C:cytosol; C:viral nucleocapsid; C:nucleolus; P:mRNA splicing, via spliceosome	-	Coil (COILS); G3DSA:3.80.10.10 (GENE3D); PF14580 (PFAM); PTHR10552 (PANTHER); SSF52075 (SUPERFAMILY)
comp9982_c0_seq4	35.15	0	-7.65432	4.1744	0.000454603	0.010873	PREDICTED: uncharacterized protein LOC103702548 isoform X1	233	2	6.5e-36	0.905	-	-	-	no IPS match
comp1861_c0_seq4	35.11	0	-7.65268	4.17305	0.000454603	0.010873	proteasome subunit alpha type-3-like	343	20	2e-66	0.978	5	C:nucleus; C:cytoplasm; C:proteasome core complex, alpha-subunit complex; F:threonine-type endopeptidase activity; P:ubiquitin-dependent protein catabolic process	EC:3.4.25	IPR000426 (SMART); IPR029055 (G3DSA:3.60.20.GENE3D); IPR001353 (PFAM); IPR000426 (PFAM); PTHR11599:SF65 (PANTHER); PTHR11599 (PANTHER); IPR000426 (PROSITE_PATTERNS); IPR029055 (SUPERFAMILY)
comp19842_c0_seq1	35.04	0	-7.64982	4.17066	0.000454603	0.010873	---NA---	293	0	-	-	-	-	-	no IPS match
comp26214_c0_seq1	34.86	0	-7.64242	4.16452	0.000454603	0.010873	pentatricopeptide repeat-containing protein mitochondrial-like	273	20	7.9e-56	0.7775	1	F:DNA binding	-	PTHR24015 (PANTHER); PTHR24015:SF386 (PANTHER)
comp15891_c0_seq1	34.67	0	-7.63458	4.15801	0.000592165	0.0133509	---NA---	309	0	-	-	-	-	-	no IPS match
comp4463_c0_seq2	34.42	0	-7.62419	4.14939	0.000592165	0.0133509	---NA---	308	0	-	-	-	-	-	no IPS match
comp21643_c0_seq1	34.01	0	-7.60699	4.13512	0.000592165	0.0133509	mediator of rna polymerase ii transcription subunit 14-like	293	20	5.1e-58	0.797	3	C:mediator complex; F:RNA polymerase II transcription cofactor activity; P:regulation of transcription from RNA polymerase II promoter	-	PTHR12809:SF3 (PANTHER); PTHR12809 (PANTHER)
comp25532_c0_seq1	33.95	0	-7.60446	4.13302	0.000592165	0.0133509	PREDICTED: uncharacterized protein LOC103724066	294	1	4.9e-09	0.55	-	-	-	SignalP-TM (SIGNALP_GRAM_POSITIVE)
comp24437_c0_seq1	33.83	0	-7.59937	4.12881	0.000592165	0.0133509	PREDICTED: uncharacterized protein LOC103717821	279	1	2.6e-16	0.74	-	-	-	no IPS match
comp11017_c0_seq1	33.68	0	-7.593	4.12353	0.000592165	0.0133509	f-box kelch-repeat protein at1g67480-like	299	11	2.6e-30	0.7109	-	-	-	no IPS match
comp16695_c0_seq1	33.63	0	-7.59086	4.12176	0.000592165	0.0133509	e3 ubiquitin-protein ligase march8-like isoform x1	281	8	2.3e-19	0.8862	-	-	-	no IPS match
comp19920_c0_seq1	33.55	0	-7.58745	4.11893	0.000592165	0.0133509	serine threonine-protein phosphatase 5-like	282	20	1.1e-24	0.772	6	C:nucleus; P:signal transduction; C:endomembrane system; C:cytoplasmic part; C:intracellular organelle part; F:hydrolase activity	-	no IPS match
comp22281_c0_seq1	33.34	0	-7.57843	4.11148	0.000592165	0.0133509	calmodulin-binding family protein	285	20	7.5e-59	0.917	-	-	-	PTHR31250 (PANTHER)
comp22450_c0_seq1	32.92	0	-7.56024	4.09643	0.000776196	0.0167741	glucosidase ii beta subunit-like protein	295	20	5e-52	0.751	7	P:cellular macromolecule metabolic process; P:nitrogen compound metabolic process; P:organic substance biosynthetic process; P:single-organism cellular process; P:primary metabolic process; P:cellular biosynthetic process; P:single-organism biosynthetic process	-	no IPS match
comp23233_c0_seq1	32.89	0	-7.55893	4.09535	0.000776196	0.0167741	probable manganese-transporting atpase pdr2	296	20	7.4e-56	0.965	17	P:pollen maturation; C:sarcoplasmic reticulum; P:meristem maintenance; P:stem cell fate determination; P:intra-Golgi vesicle-mediated transport; P:cellular metal ion homeostasis; P:pollen germination; F:calcium-transporting ATPase activity; C:plasma membrane; P:xylan biosynthetic process; F:ATP binding; P:ER to Golgi vesicle-mediated transport; F:metal ion binding; C:integral component of membran…	EC:3.6.1; EC:3.6.1.3; EC:3.6.3.8; EC:3.6.1.15	IPR008250 (G3DSA:2.70.150.GENE3D); PTHR24093 (PANTHER); IPR006544 (PTHR24093:PANTHER); TRANSMEMBRANE (PHOBIUS); CYTOPLASMIC_DOMAIN (PHOBIUS); NON_CYTOPLASMIC_DOMAIN (PHOBIUS); TMhelix (TMHMM)
comp20117_c0_seq1	32.84	0	-7.55675	4.09354	0.000776196	0.0167741	scar-like protein 2 isoform x1	298	8	3.4e-59	0.8788	-	-	-	no IPS match
comp15722_c0_seq1	32.82	0	-7.55588	4.09282	0.000776196	0.0167741	heterogeneous nuclear ribonucleoprotein 1-like isoform x1	299	20	5.2e-40	0.966	2	F:nucleotide binding; F:nucleic acid binding	-	IPR000504 (SMART); IPR012677 (G3DSA:3.30.70.GENE3D); IPR000504 (PFAM); PTHR24012:SF332 (PANTHER); PTHR24012 (PANTHER); IPR000504 (PROSITE_PROFILES); SSF54928 (SUPERFAMILY)
comp11215_c0_seq1	32.69	0	-7.55018	4.08812	0.000776196	0.0167741	6-phosphogluconate decarboxylating chloroplastic-like	305	20	2.2e-34	0.9415	11	C:chloroplast stroma; F:NADP binding; F:phosphogluconate dehydrogenase (decarboxylating) activity; P:response to salt stress; P:pentose-phosphate shunt; P:plant-type cell wall cellulose metabolic process; C:membrane; C:cytosol; P:oxidation-reduction process; P:D-gluconate metabolic process; P:cell wall pectin metabolic process	EC:1.1.1.44	IPR006115 (PFAM); G3DSA:3.40.50.720 (GENE3D); PTHR11811 (PANTHER); PTHR11811:SF33 (PANTHER); NON_CYTOPLASMIC_DOMAIN (PHOBIUS); SIGNAL_PEPTIDE_N_REGION (PHOBIUS); SIGNAL_PEPTIDE_C_REGION (PHOBIUS); SIGNAL_PEPTIDE_H_REGION (PHOBIUS); SIGNAL_PEPTIDE (PHOBIUS); IPR016040 (SUPERFAMILY)
comp422_c0_seq2	32.33	0	-7.53429	4.075	0.000776196	0.0167741	60s ribosomal protein l44	937	20	7e-65	0.9695	5	F:structural constituent of ribosome; C:mitochondrion; P:ribosome biogenesis; C:cytosolic large ribosomal subunit; P:translation	-	IPR000552 (PFAM); IPR000552 (G3DSA:3.10.450.GENE3D); PTHR10369:SF3 (PANTHER); IPR000552 (PANTHER); IPR000552 (PROSITE_PATTERNS); IPR000552 (PRODOM); IPR011332 (SUPERFAMILY)
comp11622_c0_seq1	31.95	0	-7.51732	4.06101	0.000776196	0.0167741	---NA---	220	0	-	-	-	-	-	no IPS match
comp11764_c0_seq1	31.95	0	-7.51732	4.06101	0.000776196	0.0167741	transcript antisense to ribosomal rna protein	273	20	1e-26	0.582	2	C:mitochondrion; P:regulation of cellular respiration	-	no IPS match
comp12699_c0_seq1	31.95	0	-7.51732	4.06101	0.000776196	0.0167741	PREDICTED: uncharacterized protein LOC103710238	234	20	1.2e-46	0.708	-	-	-	PTHR33265:SF8 (PANTHER); PTHR33265 (PANTHER)
comp14154_c0_seq1	31.95	0	-7.51732	4.06101	0.000776196	0.0167741	fha domain-containing protein fha1-like	232	17	2.5e-27	0.8518	2	C:nucleus; P:regulation of transcription, DNA-templated	-	no IPS match
comp1462_c0_seq1	31.95	0	-7.51732	4.06101	0.000776196	0.0167741	60s acidic ribosomal protein p1-like	237	20	3.2e-44	0.9355	7	F:nucleotide binding; F:nucleic acid binding; C:cytosolic ribosome; F:structural constituent of ribosome; P:ribosome biogenesis; C:nucleolus; P:translational elongation	-	PF00428 (PFAM); PTHR21141 (PANTHER)
comp16350_c0_seq1	31.95	0	-7.51732	4.06101	0.000776196	0.0167741	---NA---	222	0	-	-	-	-	-	no IPS match
comp16817_c0_seq1	31.95	0	-7.51732	4.06101	0.000776196	0.0167741	PREDICTED: uncharacterized protein LOC103700367	275	1	4.8e-26	0.98	-	-	-	SIGNAL_PEPTIDE_C_REGION (PHOBIUS); NON_CYTOPLASMIC_DOMAIN (PHOBIUS); SIGNAL_PEPTIDE_N_REGION (PHOBIUS); SIGNAL_PEPTIDE_H_REGION (PHOBIUS); SIGNAL_PEPTIDE (PHOBIUS); SignalP-TM (SIGNALP_GRAM_NEGATIVE); SignalP-TM (SIGNALP_GRAM_POSITIVE); SignalP-noTM (SIGNALP_EUK); TMhelix (TMHMM)
comp17725_c0_seq3	31.95	0	-7.51732	4.06101	0.000776196	0.0167741	disease resistance protein rpm1-like	255	20	1.4e-46	0.884	1	F:ADP binding	-	G3DSA:3.80.10.10 (GENE3D); PTHR23155 (PANTHER); PTHR23155:SF458 (PANTHER); SSF52058 (SUPERFAMILY)
comp17913_c0_seq2	31.95	0	-7.51732	4.06101	0.000776196	0.0167741	PREDICTED: uncharacterized protein LOC103718263	259	20	1.5e-40	0.7605	2	F:nucleotide binding; F:metal ion binding	-	no IPS match
comp18840_c0_seq1	31.95	0	-7.51732	4.06101	0.000776196	0.0167741	isocitrate dehydrogenase	208	1	2.2e-10	1	-	-	-	no IPS match
comp199_c4_seq123	31.95	0	-7.51732	4.06101	0.000776196	0.0167741	---NA---	201	0	-	-	-	-	-	no IPS match
comp19987_c0_seq1	31.95	0	-7.51732	4.06101	0.000776196	0.0167741	metacaspase-1-like	213	20	2e-30	0.854	11	P:regulation of plant-type hypersensitive response; P:endoplasmic reticulum unfolded protein response; P:proteolysis; F:cysteine-type endopeptidase activity; P:positive regulation of programmed cell death; P:salicylic acid mediated signaling pathway; P:salicylic acid biosynthetic process; P:negative regulation of programmed cell death; P:protein targeting to membrane; P:negative regulation of def…	EC:3.4.22; EC:3.4	IPR005735 (PFAM); IPR005735 (TIGRFAM); G3DSA:3.30.60.20 (GENE3D); PTHR31773:SF11 (PANTHER); PTHR31773 (PANTHER)
comp21856_c0_seq1	31.95	0	-7.51732	4.06101	0.000776196	0.0167741	---NA---	274	0	-	-	-	-	-	no IPS match
comp22194_c0_seq1	31.95	0	-7.51732	4.06101	0.000776196	0.0167741	---NA---	245	0	-	-	-	-	-	CYTOPLASMIC_DOMAIN (PHOBIUS); TRANSMEMBRANE (PHOBIUS); NON_CYTOPLASMIC_DOMAIN (PHOBIUS); TMhelix (TMHMM)
comp22913_c0_seq1	31.95	0	-7.51732	4.06101	0.000776196	0.0167741	---NA---	267	0	-	-	-	-	-	no IPS match
comp23156_c0_seq1	31.95	0	-7.51732	4.06101	0.000776196	0.0167741	---NA---	228	0	-	-	-	-	-	no IPS match
comp23663_c0_seq1	31.95	0	-7.51732	4.06101	0.000776196	0.0167741	tbc1 domain family member 8b-like isoform x1	211	20	7.1e-38	0.8815	-	-	-	no IPS match
comp24650_c0_seq1	31.95	0	-7.51732	4.06101	0.000776196	0.0167741	---NA---	269	0	-	-	-	-	-	no IPS match
comp25255_c0_seq1	31.95	0	-7.51732	4.06101	0.000776196	0.0167741	testis-expressed sequence 2	283	3	9.3e-11	0.91	-	-	-	no IPS match
comp27134_c0_seq1	31.95	0	-7.51732	4.06101	0.000776196	0.0167741	PREDICTED: uncharacterized protein LOC103702502	270	5	9.7e-48	0.76	-	-	-	no IPS match
comp27525_c0_seq1	31.95	0	-7.51732	4.06101	0.000776196	0.0167741	cyclic dof factor 2	282	20	1.7e-40	0.697	2	F:DNA binding; P:regulation of transcription, DNA-templated	-	PTHR31089 (PANTHER); PTHR31089:SF4 (PANTHER); IPR003851 (PRODOM)
comp28189_c0_seq1	31.95	0	-7.51732	4.06101	0.000776196	0.0167741	math domain-containing protein at5g43560-like isoform x1	260	20	1e-54	0.977	1	F:protein binding	-	IPR002083 (PFAM); IPR008974 (G3DSA:2.60.210.GENE3D); IPR002083 (PROSITE_PROFILES); IPR008974 (SUPERFAMILY)
comp28519_c0_seq1	31.95	0	-7.51732	4.06101	0.000776196	0.0167741	sister chromatid cohesion 1 protein 4-like isoform x2	231	20	2.5e-41	0.76	1	P:single-organism organelle organization	-	no IPS match
comp28942_c0_seq1	31.95	0	-7.51732	4.06101	0.000776196	0.0167741	phospholipid-transporting atpase 2	222	20	1.3e-35	0.9645	8	F:magnesium ion binding; F:ATP binding; P:cation transport; P:phospholipid translocation; P:aminophospholipid transport; P:metabolic process; C:integral component of membrane; F:phospholipid-translocating ATPase activity	EC:3.6.1; EC:3.6.1.3; EC:3.6.3.1; EC:3.6.1.15	IPR006539 (PANTHER); PTHR24092:SF72 (PANTHER); CYTOPLASMIC_DOMAIN (PHOBIUS); NON_CYTOPLASMIC_DOMAIN (PHOBIUS); CYTOPLASMIC_DOMAIN (PHOBIUS); TRANSMEMBRANE (PHOBIUS); TRANSMEMBRANE (PHOBIUS); TMhelix (TMHMM); TMhelix (TMHMM)
comp28955_c0_seq1	31.95	0	-7.51732	4.06101	0.000776196	0.0167741	transmembrane emp24 domain-containing protein p24delta9	247	20	2.9e-12	0.7975	2	C:integral component of membrane; P:transport	-	IPR009038 (PFAM); PTHR22811:SF47 (PANTHER); IPR015720 (PANTHER); NON_CYTOPLASMIC_DOMAIN (PHOBIUS); TRANSMEMBRANE (PHOBIUS); CYTOPLASMIC_DOMAIN (PHOBIUS); TMhelix (TMHMM)
comp29190_c0_seq1	31.95	0	-7.51732	4.06101	0.000776196	0.0167741	---NA---	218	0	-	-	-	-	-	CYTOPLASMIC_DOMAIN (PHOBIUS); TRANSMEMBRANE (PHOBIUS); NON_CYTOPLASMIC_DOMAIN (PHOBIUS); TMhelix (TMHMM)
comp29378_c0_seq1	31.95	0	-7.51732	4.06101	0.000776196	0.0167741	crocetin chloroplastic-like	211	20	5.2e-42	0.8915	2	F:transferase activity, transferring hexosyl groups; P:metabolic process	-	no IPS match
comp29554_c0_seq1	31.95	0	-7.51732	4.06101	0.000776196	0.0167741	---NA---	217	0	-	-	-	-	-	CYTOPLASMIC_DOMAIN (PHOBIUS); TRANSMEMBRANE (PHOBIUS); NON_CYTOPLASMIC_DOMAIN (PHOBIUS); TMhelix (TMHMM)
comp29998_c0_seq1	31.95	0	-7.51732	4.06101	0.000776196	0.0167741	---NA---	219	0	-	-	-	-	-	CYTOPLASMIC_DOMAIN (PHOBIUS); NON_CYTOPLASMIC_DOMAIN (PHOBIUS); TRANSMEMBRANE (PHOBIUS); TMhelix (TMHMM)
comp30423_c0_seq1	31.95	0	-7.51732	4.06101	0.000776196	0.0167741	---NA---	261	0	-	-	-	-	-	no IPS match
comp31481_c0_seq1	31.95	0	-7.51732	4.06101	0.000776196	0.0167741	---NA---	244	0	-	-	-	-	-	no IPS match
comp31513_c0_seq1	31.95	0	-7.51732	4.06101	0.000776196	0.0167741	PREDICTED: uncharacterized protein At1g51745-like	224	4	2.5e-40	0.8525	-	-	-	no IPS match
comp31529_c0_seq1	31.95	0	-7.51732	4.06101	0.000776196	0.0167741	pentatricopeptide repeat-containing protein mitochondrial	219	20	4.8e-41	0.879	2	P:metabolic process; F:microtubule-severing ATPase activity	EC:3.6.1; EC:3.6.1.3; EC:3.6.1.15; EC:3.6.4.3	IPR002885 (PFAM); IPR002885 (TIGRFAM); PTHR24015 (PANTHER); PTHR24015:SF888 (PANTHER); IPR002885 (PROSITE_PROFILES); IPR002885 (PROSITE_PROFILES); IPR002885 (PROSITE_PROFILES)
comp31991_c0_seq1	31.95	0	-7.51732	4.06101	0.000776196	0.0167741	probable beta-d-xylosidase 7	241	20	2.1e-45	0.738	3	P:carbohydrate metabolic process; C:cell wall; F:hydrolase activity, hydrolyzing O-glycosyl compounds	-	IPR001764 (G3DSA:3.20.20.GENE3D); IPR026892 (PANTHER); PTHR30620:SF45 (PANTHER); SIGNAL_PEPTIDE (PHOBIUS); SIGNAL_PEPTIDE_C_REGION (PHOBIUS); SIGNAL_PEPTIDE_N_REGION (PHOBIUS); SIGNAL_PEPTIDE_H_REGION (PHOBIUS); NON_CYTOPLASMIC_DOMAIN (PHOBIUS); SignalP-noTM (SIGNALP_EUK); TMhelix (TMHMM)
comp32374_c0_seq1	31.95	0	-7.51732	4.06101	0.000776196	0.0167741	probable protein s-acyltransferase 23	256	20	7e-49	0.8905	8	F:zinc ion binding; F:protein-cysteine S-palmitoyltransferase activity; P:acyl-carrier-protein biosynthetic process; F:protein binding; F:oxidoreductase activity; C:integral component of membrane; C:Golgi apparatus; P:oxidation-reduction process	EC:2.3.1.225; EC:2.3.1	IPR002110 (SMART); IPR020683 (G3DSA:1.25.40.GENE3D); IPR020683 (PFAM); PTHR24161:SF22 (PANTHER); PTHR24161 (PANTHER); IPR002110 (PROSITE_PROFILES); IPR002110 (PROSITE_PROFILES); IPR020683 (PROSITE_PROFILES); IPR020683 (SUPERFAMILY)
comp32626_c0_seq1	31.95	0	-7.51732	4.06101	0.000776196	0.0167741	proline dehydrogenase mitochondrial-like	240	20	6.3e-42	0.7225	9	P:response to oxidative stress; P:arginine metabolic process; F:proline dehydrogenase activity; P:glutamate biosynthetic process; C:mitochondrion; P:proline biosynthetic process; P:proline catabolic process; P:defense response to bacterium; P:response to water deprivation	EC:1.5.99.8	no IPS match
comp32686_c0_seq1	31.95	0	-7.51732	4.06101	0.000776196	0.0167741	PREDICTED: uncharacterized protein LOC103721556 isoform X1	240	20	1.2e-47	0.892	2	P:biosynthetic process; F:transferase activity	-	PTHR31285 (PANTHER); PTHR31285:SF0 (PANTHER)
comp32761_c0_seq1	31.95	0	-7.51732	4.06101	0.000776196	0.0167741	---NA---	233	0	-	-	-	-	-	SIGNAL_PEPTIDE_C_REGION (PHOBIUS); SIGNAL_PEPTIDE (PHOBIUS); NON_CYTOPLASMIC_DOMAIN (PHOBIUS); SIGNAL_PEPTIDE_H_REGION (PHOBIUS); SIGNAL_PEPTIDE_N_REGION (PHOBIUS)
comp32790_c0_seq1	31.95	0	-7.51732	4.06101	0.000776196	0.0167741	pentatricopeptide repeat-containing protein at2g21090	223	20	7.6e-41	0.7905	2	C:cellular_component; F:molecular_function	-	no IPS match
comp32948_c0_seq1	31.95	0	-7.51732	4.06101	0.000776196	0.0167741	---NA---	272	0	-	-	-	-	-	SIGNAL_PEPTIDE_C_REGION (PHOBIUS); SIGNAL_PEPTIDE (PHOBIUS); NON_CYTOPLASMIC_DOMAIN (PHOBIUS); SIGNAL_PEPTIDE_N_REGION (PHOBIUS); SIGNAL_PEPTIDE_H_REGION (PHOBIUS); SignalP-TM (SIGNALP_GRAM_POSITIVE); TMhelix (TMHMM)
comp33161_c0_seq1	31.95	0	-7.51732	4.06101	0.000776196	0.0167741	ac068923_19 dentin phosphoryn protein	233	20	5.5e-43	0.839	1	C:mitochondrion	-	IPR022771 (PFAM); PTHR22100:SF13 (PANTHER); PTHR22100 (PANTHER); IPR012502 (PROSITE_PROFILES)
comp33184_c0_seq1	31.95	0	-7.51732	4.06101	0.000776196	0.0167741	disease resistance protein rga3	218	20	4.5e-39	0.681	-	-	-	G3DSA:3.80.10.10 (GENE3D); SSF52047 (SUPERFAMILY)
comp33566_c0_seq1	31.95	0	-7.51732	4.06101	0.000776196	0.0167741	cytochrome c peroxidase	228	20	2.5e-40	0.8405	7	F:peroxidase activity; P:response to oxidative stress; P:obsolete peroxidase reaction; P:cation transmembrane transport; C:integral component of membrane; F:cation transmembrane transporter activity; P:oxidation-reduction process	EC:1.11.1.7	no IPS match
comp34406_c0_seq1	31.95	0	-7.51732	4.06101	0.000776196	0.0167741	cell wall protein	276	20	3.5e-42	0.833	4	C:cell wall; P:regulation of anthocyanin biosynthetic process; C:extracellular region; C:plasma membrane	-	PTHR36733 (PANTHER); SIGNAL_PEPTIDE_N_REGION (PHOBIUS); SIGNAL_PEPTIDE_C_REGION (PHOBIUS); SIGNAL_PEPTIDE (PHOBIUS); NON_CYTOPLASMIC_DOMAIN (PHOBIUS); SIGNAL_PEPTIDE_H_REGION (PHOBIUS); SignalP-noTM (SIGNALP_EUK); TMhelix (TMHMM)
comp35736_c0_seq1	31.95	0	-7.51732	4.06101	0.000776196	0.0167741	arginine-glutamic acid dipeptide repeats protein	241	6	1.9e-43	0.7467	5	F:structural constituent of ribosome; C:ribonucleoprotein complex; C:ribosome; C:intracellular; P:translation	-	no IPS match
comp35819_c0_seq1	31.95	0	-7.51732	4.06101	0.000776196	0.0167741	probable ubiquitin-conjugating enzyme e2 23	238	20	5.6e-45	0.7935	2	C:cytosol; P:postreplication repair	-	no IPS match
comp36117_c0_seq1	31.95	0	-7.51732	4.06101	0.000776196	0.0167741	---NA---	263	0	-	-	-	-	-	no IPS match
comp36232_c0_seq1	31.95	0	-7.51732	4.06101	0.000776196	0.0167741	homeobox-leucine zipper protein hox9 isoform x5	266	20	1e-52	0.886	3	C:nucleus; F:DNA binding; F:lipid binding	-	PTHR24326:SF279 (PANTHER); PTHR24326 (PANTHER)
comp36558_c0_seq1	31.95	0	-7.51732	4.06101	0.000776196	0.0167741	---NA---	209	0	-	-	-	-	-	no IPS match
comp3708_c0_seq14	31.95	0	-7.51732	4.06101	0.000776196	0.0167741	serine threonine protein phosphatase 2a 55 kda regulatory subunit b beta isoform isoform x3	230	20	1.5e-44	0.993	5	F:protein binding; P:signal transduction; P:regulation of protein phosphatase type 2A activity; C:protein phosphatase type 2A complex; F:protein phosphatase type 2A regulator activity	-	IPR000009 (PRINTS); IPR015943 (G3DSA:2.130.10.GENE3D); IPR000009 (PANTHER); PTHR11871:SF11 (PANTHER); IPR018067 (PROSITE_PATTERNS); IPR019775 (PROSITE_PATTERNS)
comp37392_c0_seq1	31.95	0	-7.51732	4.06101	0.000776196	0.0167741	microtubule-associated protein 70-5 isoform x1	221	20	2.1e-38	0.9445	7	P:xylan biosynthetic process; P:cytoskeleton organization; C:tubulin complex; P:xylem and phloem pattern formation; P:glucuronoxylan metabolic process; F:microtubule binding; P:plant-type cell wall biogenesis	-	Coil (COILS); Coil (COILS); IPR009768 (PFAM); PTHR31246 (PANTHER)
comp3962_c0_seq1	31.95	0	-7.51732	4.06101	0.000776196	0.0167741	---NA---	254	0	-	-	-	-	-	no IPS match
comp8038_c0_seq1	31.95	0	-7.51732	4.06101	0.000776196	0.0167741	---NA---	256	0	-	-	-	-	-	no IPS match
comp9707_c0_seq1	31.95	0	-7.51732	4.06101	0.000776196	0.0167741	---NA---	238	0	-	-	-	-	-	no IPS match
comp9975_c0_seq1	31.95	0	-7.51732	4.06101	0.000776196	0.0167741	serine threonine-protein phosphatase 6 regulatory subunit 3-like isoform x1	206	8	1.5e-34	0.84	-	-	-	no IPS match
comp12097_c0_seq1	31.55	0	-7.49925	4.04611	0.0010241	0.0213835	flavonol sulfotransferase-like	342	20	3.1e-56	0.7035	-	-	-	no IPS match
comp18552_c0_seq1	31.39	0	-7.49195	4.04011	0.0010241	0.0213835	pentatricopeptide repeat-containing protein at2g39620	319	20	1.8e-65	0.8245	1	F:molecular_function	-	IPR002885 (PFAM); IPR002885 (PFAM); IPR002885 (TIGRFAM); PTHR24015 (PANTHER); PTHR24015:SF665 (PANTHER); IPR002885 (PROSITE_PROFILES); IPR002885 (PROSITE_PROFILES); IPR002885 (PROSITE_PROFILES)
comp15920_c0_seq1	31.24	0	-7.48508	4.03445	0.0010241	0.0213835	probable indole-3-acetic acid-amido synthetase	307	20	1.1e-63	0.9115	4	P:jasmonic acid metabolic process; F:jasmonate-amino synthetase activity; P:response to wounding; P:induced systemic resistance, jasmonic acid mediated signaling pathway	-	IPR004993 (PFAM); IPR004993 (PANTHER); IPR031110 (PTHR31901:PANTHER)
comp19427_c0_seq1	31.24	0	-7.48508	4.03445	0.0010241	0.0213835	PREDICTED: uncharacterized protein LOC103714818 isoform X1	307	20	2.6e-61	0.813	4	C:transcription factor complex; F:transcription cofactor activity; P:regulation of transcription, DNA-templated; C:SAGA complex	-	no IPS match
comp6075_c0_seq1	30.83	0	-7.46613	4.01887	0.0010241	0.0213835	---NA---	404	0	-	-	-	-	-	NON_CYTOPLASMIC_DOMAIN (PHOBIUS); CYTOPLASMIC_DOMAIN (PHOBIUS); TRANSMEMBRANE (PHOBIUS); NON_CYTOPLASMIC_DOMAIN (PHOBIUS); TRANSMEMBRANE (PHOBIUS); TMhelix (TMHMM)
comp25577_c0_seq1	30.67	0	-7.45867	4.01274	0.0010241	0.0213835	---NA---	287	0	-	-	-	-	-	SIGNAL_PEPTIDE_N_REGION (PHOBIUS); TRANSMEMBRANE (PHOBIUS); NON_CYTOPLASMIC_DOMAIN (PHOBIUS); SIGNAL_PEPTIDE (PHOBIUS); SIGNAL_PEPTIDE_C_REGION (PHOBIUS); CYTOPLASMIC_DOMAIN (PHOBIUS); SIGNAL_PEPTIDE_H_REGION (PHOBIUS); TMhelix (TMHMM); TMhelix (TMHMM)
comp8121_c0_seq1	30.65	0	-7.45773	4.01197	0.0010241	0.0213835	60s ribosomal protein l3	311	20	8e-66	0.9925	4	F:structural constituent of ribosome; P:ribosome biogenesis; C:ribosome; P:translation	-	G3DSA:3.30.1430.10 (GENE3D); G3DSA:2.40.30.10 (GENE3D); IPR000597 (PFAM); PTHR11363 (PANTHER); PTHR11363:SF6 (PANTHER); IPR009000 (SUPERFAMILY)
comp12937_c0_seq3	30.51	0	-7.45116	4.00658	0.0010241	0.0213835	---NA---	294	0	-	-	-	-	-	no IPS match
comp22754_c0_seq1	30.5	0	-7.45069	4.00619	0.0010241	0.0213835	pentatricopeptide repeat-containing protein mitochondrial	284	4	2.8e-47	0.7225	4	P:protein import into nucleus; P:embryo sac egg cell differentiation; F:molecular_function; C:intracellular	-	SIGNAL_PEPTIDE (PHOBIUS); NON_CYTOPLASMIC_DOMAIN (PHOBIUS); SIGNAL_PEPTIDE_H_REGION (PHOBIUS); SIGNAL_PEPTIDE_C_REGION (PHOBIUS); SIGNAL_PEPTIDE_N_REGION (PHOBIUS)
comp15924_c0_seq2	30.35	0	-7.44362	4.00039	0.0010241	0.0213835	---NA---	282	0	-	-	-	-	-	no IPS match
comp1475_c0_seq4	30.17	0	-7.43509	3.99339	0.00136046	0.0265241	cfe protein	1101	20	0	0.663	2	P:phosphorylation; F:kinase activity	-	no IPS match
comp38_c0_seq2	54.53	0.06	-7.43429	4.70958	2.33004e-05	0.00100257	chalcone synthase	1849	20	0	0.9665	2	F:naringenin-chalcone synthase activity; P:flavonoid biosynthetic process	EC:2.3.1.74	IPR012328 (PFAM); IPR016039 (G3DSA:3.40.47.GENE3D); IPR001099 (PFAM); IPR016039 (G3DSA:3.40.47.GENE3D); IPR011141 (PIRSF); PTHR11877:SF27 (PANTHER); PTHR11877 (PANTHER); IPR018088 (PROSITE_PATTERNS); IPR016039 (SUPERFAMILY); IPR016039 (SUPERFAMILY)
comp29931_c0_seq1	30.07	0	-7.43033	3.98948	0.00136046	0.0265241	---NA---	279	0	-	-	-	-	-	no IPS match
comp26582_c0_seq1	29.82	0	-7.41835	3.97967	0.00136046	0.0265241	pentatricopeptide repeat-containing protein at2g15820	277	20	4.3e-54	0.8185	6	P:nucleic acid phosphodiester bond hydrolysis; C:chloroplast; P:Group II intron splicing; P:mRNA cis splicing, via spliceosome; F:endonuclease activity; P:photosystem I assembly	EC:3.1	IPR002885 (TIGRFAM); PTHR24015 (PANTHER); PTHR24015:SF899 (PANTHER)
comp8598_c1_seq4	29.82	0	-7.41835	3.97967	0.00136046	0.0265241	l-type lectin-domain containing receptor kinase -like	277	20	3.8e-55	0.851	7	F:ATP binding; P:regulation of cell cycle; F:cyclin-dependent protein serine/threonine kinase activity; P:regulation of cell cycle; P:serine family amino acid metabolic process; F:carbohydrate binding; P:protein phosphorylation	EC:2.7.11; EC:2.7.11.22	G3DSA:1.10.510.10 (GENE3D); IPR000719 (PFAM); IPR031049 (PTHR27007:PANTHER); PTHR27007 (PANTHER); IPR008271 (PROSITE_PATTERNS); IPR000719 (PROSITE_PROFILES); IPR011009 (SUPERFAMILY)
comp13262_c0_seq3	29.75	0	-7.41498	3.97691	0.00136046	0.0265241	PREDICTED: uncharacterized protein At5g39865	291	4	1.7e-54	0.8125	-	-	-	no IPS match
comp25952_c0_seq1	29.67	0	-7.41112	3.97375	0.00136046	0.0265241	f-box protein at3g07870-like	290	1	0.00081	0.79	-	-	-	no IPS match
comp35276_c0_seq1	29.49	0	-7.40239	3.9666	0.00136046	0.0265241	2-aminoethanethiol dioxygenase-like	275	20	1.4e-57	0.868	2	F:oxidoreductase activity, acting on single donors with incorporation of molecular oxygen, incorporation of two atoms of oxygen; P:oxidation-reduction process	EC:1.13.11	IPR012864 (PFAM); IPR014710 (G3DSA:2.60.120.GENE3D); PTHR22966 (PANTHER); IPR011051 (SUPERFAMILY)
comp20470_c0_seq1	29.34	0	-7.39508	3.96062	0.00136046	0.0265241	receptor homology transmembrane domain- and ring domain-containing protein 1-like	311	20	1.7e-65	0.849	4	F:zinc ion binding; P:proteolysis; F:peptidase activity; F:ligase activity	-	G3DSA:3.50.30.30 (GENE3D); IPR003137 (PFAM); PTHR22765 (PANTHER); PTHR22765:SF46 (PANTHER); SSF52025 (SUPERFAMILY)
comp24230_c0_seq1	29.05	0	-7.38083	3.94897	0.00136046	0.0265241	pentatricopeptide repeat-containing protein at1g08070-like	273	20	2.1e-51	0.69	-	-	-	no IPS match
comp10827_c0_seq6	28.76	0	-7.36645	3.93722	0.00136046	0.0265241	dual specificity protein kinase shkb-like isoform x1	217	20	4.3e-40	0.942	6	F:ATP binding; P:activation of MAPKK activity; F:MAP kinase kinase kinase activity; P:transmembrane receptor protein serine/threonine kinase signaling pathway; P:serine family amino acid metabolic process; C:intracellular	EC:2.7.11.25; EC:2.7.11	IPR001245 (PFAM); G3DSA:3.30.200.20 (GENE3D); PTHR23257:SF477 (PANTHER); PTHR23257 (PANTHER); IPR000719 (PROSITE_PROFILES); IPR011009 (SUPERFAMILY)
comp12877_c0_seq2	28.76	0	-7.36645	3.93722	0.00136046	0.0265241	probable sodium-coupled neutral amino acid transporter 6	251	20	8.5e-42	0.899	2	C:integral component of membrane; P:amino acid transport	-	IPR013057 (PFAM); PTHR22950 (PANTHER); PTHR22950:SF237 (PANTHER); TRANSMEMBRANE (PHOBIUS); CYTOPLASMIC_DOMAIN (PHOBIUS); NON_CYTOPLASMIC_DOMAIN (PHOBIUS); TRANSMEMBRANE (PHOBIUS); NON_CYTOPLASMIC_DOMAIN (PHOBIUS); TMhelix (TMHMM); TMhelix (TMHMM)
comp13454_c0_seq1	28.76	0	-7.36645	3.93722	0.00136046	0.0265241	protein yif1b-like	211	20	1.9e-17	0.896	2	F:nucleotide binding; F:nucleic acid binding	-	SIGNAL_PEPTIDE (PHOBIUS); NON_CYTOPLASMIC_DOMAIN (PHOBIUS); SIGNAL_PEPTIDE_C_REGION (PHOBIUS); SIGNAL_PEPTIDE_H_REGION (PHOBIUS); SIGNAL_PEPTIDE_N_REGION (PHOBIUS); SignalP-TM (SIGNALP_GRAM_POSITIVE)
comp15267_c0_seq4	28.76	0	-7.36645	3.93722	0.00136046	0.0265241	transportin-3 isoform x2	248	20	6.4e-47	0.9445	4	C:nucleus; P:protein import into nucleus; P:regulation of RNA splicing; F:Ran GTPase binding	-	IPR011989 (G3DSA:1.25.10.GENE3D); PTHR12363 (PANTHER); PTHR12363:SF32 (PANTHER)
comp16318_c0_seq1	28.76	0	-7.36645	3.93722	0.00136046	0.0265241	---NA---	231	0	-	-	-	-	-	no IPS match
comp1705_c0_seq5	28.76	0	-7.36645	3.93722	0.00136046	0.0265241	protein lsd1	258	20	5.7e-54	0.893	9	P:aerenchyma formation; P:response to hypoxia; P:regulation of ethylene-activated signaling pathway; P:regulation of programmed cell death; P:response to molecule of oomycetes origin; P:regulation of 1-aminocyclopropane-1-carboxylate metabolic process; P:response to superoxide; P:plant-type hypersensitive response; P:regulation of hydrogen peroxide metabolic process	-	IPR005735 (TIGRFAM); IPR005735 (PFAM); PTHR31747 (PANTHER); PTHR31747:SF3 (PANTHER); SignalP-TM (SIGNALP_GRAM_POSITIVE)
comp17749_c0_seq1	28.76	0	-7.36645	3.93722	0.00136046	0.0265241	---NA---	252	0	-	-	-	-	-	no IPS match
comp18893_c0_seq1	28.76	0	-7.36645	3.93722	0.00136046	0.0265241	---NA---	272	0	-	-	-	-	-	no IPS match
comp20255_c0_seq1	28.76	0	-7.36645	3.93722	0.00136046	0.0265241	alpha- glucan phosphorylase l chloroplastic amyloplastic	220	20	1.4e-42	0.9285	3	F:glycogen phosphorylase activity; P:carbohydrate metabolic process; F:pyridoxal phosphate binding	EC:2.4.1.1	no IPS match
comp20530_c0_seq1	28.76	0	-7.36645	3.93722	0.00136046	0.0265241	altered inheritance of mitochondria protein 32-like	231	19	1.9e-13	0.8779	2	P:metabolic process; F:hydrolase activity	-	no IPS match
comp21074_c0_seq1	28.76	0	-7.36645	3.93722	0.00136046	0.0265241	chaperone protein dnaj 16-like	262	20	2.4e-53	0.9255	-	-	-	IPR001623 (G3DSA:1.10.287.GENE3D)
comp21159_c0_seq1	28.76	0	-7.36645	3.93722	0.00136046	0.0265241	myosin-2 heavy chain-like isoform x1	236	20	8.3e-41	0.848	1	C:mitochondrion	-	Coil (COILS); Coil (COILS)
comp21205_c0_seq1	28.76	0	-7.36645	3.93722	0.00136046	0.0265241	probable wrky transcription factor 11	209	20	2e-14	0.937	5	C:transcription factor complex; F:transcription factor activity, sequence-specific DNA binding; P:regulation of transcription, DNA-templated; F:sequence-specific DNA binding; P:regulation of transcription, DNA-templated	-	no IPS match
comp21221_c0_seq1	28.76	0	-7.36645	3.93722	0.00136046	0.0265241	cell wall-associated hydrolase	235	7	1.4e-12	0.6414	-	-	-	no IPS match
comp22254_c0_seq1	28.76	0	-7.36645	3.93722	0.00136046	0.0265241	protein far1-related sequence 6-like	233	20	8.4e-47	0.659	2	F:zinc ion binding; P:regulation of transcription, DNA-templated	-	IPR004330 (PFAM)
comp22795_c0_seq2	28.76	0	-7.36645	3.93722	0.00136046	0.0265241	probable galacturonosyltransferase 14 isoform x2	260	20	1.7e-54	0.9525	8	F:polygalacturonate 4-alpha-galacturonosyltransferase activity; C:integral component of membrane; P:pectin biosynthetic process; C:Golgi membrane; P:cell wall organization; P:starch metabolic process; P:sucrose metabolic process; P:nucleotide metabolic process	EC:2.4.1.43	IPR029044 (G3DSA:3.90.550.GENE3D); IPR002495 (PFAM); PTHR32116:SF2 (PANTHER); IPR029993 (PANTHER); IPR029044 (SUPERFAMILY)
comp23223_c0_seq1	28.76	0	-7.36645	3.93722	0.00136046	0.0265241	---NA---	224	0	-	-	-	-	-	SIGNAL_PEPTIDE_C_REGION (PHOBIUS); SIGNAL_PEPTIDE (PHOBIUS); SIGNAL_PEPTIDE_H_REGION (PHOBIUS); SIGNAL_PEPTIDE_N_REGION (PHOBIUS); NON_CYTOPLASMIC_DOMAIN (PHOBIUS); SignalP-noTM (SIGNALP_EUK)
comp24678_c0_seq1	28.76	0	-7.36645	3.93722	0.00136046	0.0265241	---NA---	225	0	-	-	-	-	-	no IPS match
comp24922_c0_seq1	28.76	0	-7.36645	3.93722	0.00136046	0.0265241	pathogenesis-related genes transcriptional activator pti6-like	209	20	3.9e-39	0.6645	5	F:DNA binding; C:nucleus; F:transcription factor activity, sequence-specific DNA binding; P:transcription, DNA-templated; P:regulation of transcription, DNA-templated	-	no IPS match
comp24998_c0_seq1	28.76	0	-7.36645	3.93722	0.00136046	0.0265241	zinc finger ccch domain-containing protein 2-like	252	20	3.6e-49	0.608	5	F:transcription factor activity, sequence-specific DNA binding; F:RNA binding; C:cytoplasm; F:metal ion binding; P:regulation of transcription, DNA-templated	-	no IPS match
comp25539_c0_seq1	28.76	0	-7.36645	3.93722	0.00136046	0.0265241	calcium-transporting atpase plasma membrane-type-like	234	20	5.3e-43	0.8195	7	F:ATP binding; F:calmodulin binding; F:metal ion binding; P:calcium ion transport; P:metabolic process; C:integral component of membrane; F:hydrolase activity	-	no IPS match
comp26130_c0_seq1	28.76	0	-7.36645	3.93722	0.00136046	0.0265241	---NA---	214	0	-	-	-	-	-	no IPS match
comp26313_c0_seq1	28.76	0	-7.36645	3.93722	0.00136046	0.0265241	PREDICTED: uncharacterized protein LOC105054908 isoform X5	260	20	5.6e-34	0.66	2	F:DNA binding; C:nucleus	-	no IPS match
comp26401_c0_seq1	28.76	0	-7.36645	3.93722	0.00136046	0.0265241	---NA---	208	0	-	-	-	-	-	no IPS match
comp27755_c0_seq1	28.76	0	-7.36645	3.93722	0.00136046	0.0265241	beta-amylase 8	282	20	3.1e-54	0.793	2	P:carbohydrate metabolic process; F:hydrolase activity, acting on glycosyl bonds	-	PTHR31352 (PANTHER); PTHR31352:SF8 (PANTHER)
comp27797_c0_seq1	28.76	0	-7.36645	3.93722	0.00136046	0.0265241	---NA---	204	0	-	-	-	-	-	no IPS match
comp28035_c0_seq1	28.76	0	-7.36645	3.93722	0.00136046	0.0265241	protein topless-like	210	20	1.8e-39	0.9205	2	F:protein binding; P:regulation of transcription, DNA-templated	-	IPR015943 (G3DSA:2.130.10.GENE3D); PTHR22847 (PANTHER); PTHR22847:SF441 (PANTHER); SSF101898 (SUPERFAMILY)
comp28825_c0_seq1	28.76	0	-7.36645	3.93722	0.00136046	0.0265241	---NA---	221	0	-	-	-	-	-	TRANSMEMBRANE (PHOBIUS); NON_CYTOPLASMIC_DOMAIN (PHOBIUS); CYTOPLASMIC_DOMAIN (PHOBIUS)
comp28852_c0_seq1	28.76	0	-7.36645	3.93722	0.00136046	0.0265241	PREDICTED: uncharacterized protein LOC103704041 isoform X2	272	7	5e-54	0.7943	-	-	-	NON_CYTOPLASMIC_DOMAIN (PHOBIUS); CYTOPLASMIC_DOMAIN (PHOBIUS); TRANSMEMBRANE (PHOBIUS)
comp30278_c0_seq1	28.76	0	-7.36645	3.93722	0.00136046	0.0265241	type i inositol -trisphosphate 5-phosphatase 13-like	209	20	1.2e-41	0.9295	2	F:hydrolase activity; P:phosphatidylinositol dephosphorylation	-	IPR005135 (G3DSA:3.60.10.GENE3D); PTHR11200 (PANTHER); PTHR11200:SF133 (PANTHER); IPR005135 (SUPERFAMILY)
comp30806_c0_seq1	28.76	0	-7.36645	3.93722	0.00136046	0.0265241	---NA---	209	0	-	-	-	-	-	no IPS match
comp30978_c0_seq1	28.76	0	-7.36645	3.93722	0.00136046	0.0265241	transcription factor bhlh123-like	210	20	8.9e-41	0.889	1	F:protein dimerization activity	-	PTHR16223 (PANTHER); PTHR16223:SF21 (PANTHER)
comp31409_c0_seq1	28.76	0	-7.36645	3.93722	0.00136046	0.0265241	rnaase	241	15	8.6e-07	0.5853	-	-	-	no IPS match
comp31509_c0_seq1	28.76	0	-7.36645	3.93722	0.00136046	0.0265241	serine threonine-protein kinase edr1-like isoform x1	230	20	2.2e-32	0.692	11	P:MAPK cascade; F:ATP binding; P:activation of MAPKK activity; F:protein kinase activity; F:MAP kinase kinase kinase activity; P:phosphorylation; F:transferase activity; F:protein serine/threonine kinase activity; P:protein phosphorylation; F:kinase activity; C:intracellular	-	no IPS match
comp31743_c0_seq1	28.76	0	-7.36645	3.93722	0.00136046	0.0265241	systemin receptor sr160-like	241	20	5.4e-46	0.9	26	P:anther wall tapetum cell differentiation; P:negative regulation of cell death; P:protein phosphorylation; P:positive regulation of flower development; P:cell tip growth; P:detection of brassinosteroid stimulus; P:regulation of hormone levels; F:ATP binding; P:response to molecule of bacterial origin; P:multidimensional cell growth; F:protein heterodimerization activity; P:leaf development; P:ce…	EC:2.7.11	G3DSA:3.80.10.10 (GENE3D); PTHR27000:SF220 (PANTHER); PTHR27000 (PANTHER); SSF52058 (SUPERFAMILY)
comp31829_c0_seq1	28.76	0	-7.36645	3.93722	0.00136046	0.0265241	protein mid1-complementing activity 1-like	250	20	1.2e-19	0.9635	-	-	-	SIGNAL_PEPTIDE_H_REGION (PHOBIUS); SIGNAL_PEPTIDE_N_REGION (PHOBIUS); SIGNAL_PEPTIDE (PHOBIUS); NON_CYTOPLASMIC_DOMAIN (PHOBIUS); SIGNAL_PEPTIDE_C_REGION (PHOBIUS); SignalP-TM (SIGNALP_GRAM_POSITIVE)
comp32203_c0_seq1	28.76	0	-7.36645	3.93722	0.00136046	0.0265241	PREDICTED: uncharacterized protein LOC103700322, partial	233	20	7.5e-34	0.8275	-	-	-	no IPS match
comp32236_c0_seq1	28.76	0	-7.36645	3.93722	0.00136046	0.0265241	tpr repeat-containing thioredoxin ttl1-like	242	20	4.8e-42	0.7775	2	C:cell; P:cell redox homeostasis	-	no IPS match
comp32318_c0_seq1	28.76	0	-7.36645	3.93722	0.00136046	0.0265241	btb poz domain-containing protein at3g50780-like	213	20	2.9e-40	0.705	-	-	-	PTHR31060:SF5 (PANTHER); PTHR31060 (PANTHER)
comp32752_c0_seq1	28.76	0	-7.36645	3.93722	0.00136046	0.0265241	cell division cycle cofactor of apc complex-like	242	2	2.4e-13	0.835	-	-	-	no IPS match
comp32782_c0_seq1	28.76	0	-7.36645	3.93722	0.00136046	0.0265241	---NA---	228	0	-	-	-	-	-	no IPS match
comp32999_c0_seq1	28.76	0	-7.36645	3.93722	0.00136046	0.0265241	---NA---	221	0	-	-	-	-	-	no IPS match
comp33140_c0_seq1	28.76	0	-7.36645	3.93722	0.00136046	0.0265241	---NA---	225	0	-	-	-	-	-	no IPS match
comp33933_c0_seq1	28.76	0	-7.36645	3.93722	0.00136046	0.0265241	---NA---	247	0	-	-	-	-	-	no IPS match
comp34527_c0_seq1	28.76	0	-7.36645	3.93722	0.00136046	0.0265241	chlorophyll a-b binding chloroplastic-like	205	20	7.9e-37	0.95	15	C:beta-galactosidase complex; C:photosystem II; P:photosynthesis, light harvesting; C:photosystem I; P:galactose metabolic process; C:chloroplast thylakoid membrane; F:beta-galactosidase activity; P:glycosaminoglycan catabolic process; P:glycosphingolipid metabolic process; P:glycerolipid metabolic process; F:metal ion binding; C:integral component of membrane; P:protein-chromophore linkage; F:ch…	EC:3.2.1.23; EC:3.2.1	no IPS match
comp3467_c0_seq1	28.76	0	-7.36645	3.93722	0.00136046	0.0265241	u6 snrna-associated sm-like protein lsm1	247	20	1.8e-50	0.9645	4	P:RNA metabolic process; C:cytoplasmic mRNA processing body; C:viral nucleocapsid; P:vegetative to reproductive phase transition of meristem	-	G3DSA:2.30.30.100 (GENE3D); PTHR15588 (PANTHER); PTHR15588:SF10 (PANTHER); IPR010920 (SUPERFAMILY)
comp35203_c0_seq1	28.76	0	-7.36645	3.93722	0.00136046	0.0265241	phosphoglucomutase glucose	259	20	7.2e-53	0.926	3	C:chloroplast stroma; P:carbohydrate metabolic process; F:intramolecular transferase activity, phosphotransferases	-	IPR005841 (PRINTS); IPR005845 (PFAM); IPR016055 (G3DSA:3.40.120.GENE3D); PTHR22573 (PANTHER); PTHR22573:SF32 (PANTHER); IPR016055 (SUPERFAMILY)
comp35365_c0_seq1	28.76	0	-7.36645	3.93722	0.00136046	0.0265241	wall-associated receptor kinase 3-like	227	8	1.9e-42	0.6775	8	F:ATP binding; F:calcium ion binding; F:protein kinase activity; P:phosphorylation; F:protein serine/threonine kinase activity; P:protein phosphorylation; F:kinase activity; F:polysaccharide binding	-	no IPS match
comp35833_c0_seq1	28.76	0	-7.36645	3.93722	0.00136046	0.0265241	lrr receptor-like serine threonine-protein kinase rch1	244	20	5.7e-42	0.814	6	F:ATP binding; F:protein binding; C:integral component of membrane; P:serine family amino acid metabolic process; F:protein serine/threonine kinase activity; P:protein phosphorylation	EC:2.7.11	PR00019 (PRINTS); IPR001611 (PFAM); G3DSA:3.80.10.10 (GENE3D); PTHR27000:SF212 (PANTHER); PTHR27000 (PANTHER); SSF52058 (SUPERFAMILY)
comp4731_c0_seq6	28.76	0	-7.36645	3.93722	0.00136046	0.0265241	protein root hair defective 3-like	241	20	5.2e-44	0.9585	5	C:endoplasmic reticulum membrane; F:GTP binding; F:GTPase activity; P:metabolic process; C:integral component of membrane	EC:3.6.1; EC:3.6.1.15	IPR008803 (PFAM); PTHR11649 (PANTHER); PTHR11649:SF62 (PANTHER)
comp5330_c0_seq6	28.76	0	-7.36645	3.93722	0.00136046	0.0265241	ribonucleoside-diphosphate reductase small chain	215	20	2.2e-42	0.9135	3	F:oxidoreductase activity; P:deoxyribonucleoside diphosphate metabolic process; P:oxidation-reduction process	-	IPR000358 (PFAM); IPR012348 (G3DSA:1.10.620.GENE3D); IPR000358 (PANTHER); IPR009078 (SUPERFAMILY)
comp5716_c0_seq1	28.76	0	-7.36645	3.93722	0.00136046	0.0265241	---NA---	246	0	-	-	-	-	-	no IPS match
comp9316_c0_seq1	28.76	0	-7.36645	3.93722	0.00136046	0.0265241	ubiquitin domain-containing protein dsk2a-like isoform x2	211	20	2.7e-37	0.703	1	C:cytoplasm	-	no IPS match
comp1637_c0_seq6	28.75	0	-7.36595	3.93682	0.00136046	0.0265241	protein toc75- chloroplastic-like	2541	20	0	0.932	8	P:embryonic morphogenesis; F:P-P-bond-hydrolysis-driven protein transmembrane transporter activity; C:Toc complex; P:protein import into chloroplast stroma; C:vacuolar membrane; P:ovule development; C:integral component of chloroplast outer membrane; P:chloroplast organization	-	IPR000184 (PFAM); IPR005689 (TIGRFAM); G3DSA:2.40.160.50 (GENE3D); PTHR12815:SF18 (PANTHER); PTHR12815 (PANTHER); TRANSMEMBRANE (PHOBIUS); NON_CYTOPLASMIC_DOMAIN (PHOBIUS); CYTOPLASMIC_DOMAIN (PHOBIUS)
comp21959_c0_seq2	28.65	0	-7.36095	3.93274	0.00182029	0.0329213	branchpoint-bridging	291	20	3.4e-57	0.8115	4	F:nucleotide binding; F:zinc ion binding; F:pre-mRNA branch point binding; P:mRNA splicing, via spliceosome	-	no IPS match
comp1904_c0_seq4	28.37	0	-7.34687	3.92125	0.00182029	0.0329213	PREDICTED: uncharacterized protein At5g01610-like	846	20	1.1e-115	0.928	3	P:biological_process; C:cellular_component; F:molecular_function	-	no IPS match
comp5336_c0_seq1	28.36	0	-7.34636	3.92084	0.00182029	0.0329213	glutamate dehydrogenase	1565	20	0	0.9515	6	P:obsolete electron transport; P:arginine metabolic process; P:proline metabolic process; P:glutamine metabolic process; F:glutamate dehydrogenase [NAD(P)+] activity; P:oxidation-reduction process	EC:1.4.1.3	no IPS match
comp17217_c0_seq1	28.15	0	-7.33571	3.91216	0.00182029	0.0329213	pentatricopeptide repeat-containing protein at1g08070-like	304	4	3.7e-35	0.775	-	-	-	no IPS match
comp2498_c0_seq1	28.03	0	-7.32958	3.90717	0.00182029	0.0329213	probable indole-3-acetic acid-amido synthetase	1401	20	0	0.8935	9	P:jasmonic acid metabolic process; P:regulation of response to red or far red light; F:jasmonate-amino synthetase activity; P:response to wounding; P:induced systemic resistance, jasmonic acid mediated signaling pathway; P:response to mycotoxin; P:response to UV-B; F:enzyme binding; P:response to auxin	-	IPR004993 (PFAM); IPR031110 (PTHR31901:PANTHER); IPR004993 (PANTHER)
comp21124_c0_seq1	27.69	0	-7.31209	3.89293	0.00182029	0.0329213	proline-rich receptor-like protein kinase perk15	292	6	9.1e-22	0.8917	-	-	-	NON_CYTOPLASMIC_DOMAIN (PHOBIUS); CYTOPLASMIC_DOMAIN (PHOBIUS); TRANSMEMBRANE (PHOBIUS)
comp8238_c0_seq3	27.65	0	-7.31001	3.89125	0.00182029	0.0329213	duf1685 family protein	501	20	7.7e-108	0.5435	-	-	-	PTHR33785:SF3 (PANTHER); PTHR33785 (PANTHER)
comp27809_c0_seq1	27.59	0	-7.3069	3.88871	0.00182029	0.0329213	transcription factor gte4-like isoform x1	284	12	2.9e-34	0.7917	-	-	-	CYTOPLASMIC_DOMAIN (PHOBIUS); NON_CYTOPLASMIC_DOMAIN (PHOBIUS); TRANSMEMBRANE (PHOBIUS); TMhelix (TMHMM)
comp25661_c0_seq2	27.39	0	-7.29647	3.88024	0.00182029	0.0329213	mitogen-activated protein kinase kinase 3 isoform x1	283	20	1.9e-14	0.8975	8	F:ATP binding; P:activation of MAPK activity; P:defense response, incompatible interaction; F:MAP kinase kinase activity; F:MAP kinase activity; P:transmembrane receptor protein serine/threonine kinase signaling pathway; P:serine family amino acid metabolic process; C:intracellular	EC:2.7.11; EC:2.7.12.1; EC:2.7.11.24	no IPS match
comp32740_c0_seq1	27.39	0	-7.29647	3.88024	0.00182029	0.0329213	alpha-amylase-like 3	283	20	9.9e-50	0.7735	5	F:alpha-amylase activity; F:calcium ion binding; F:glucan 1,4-alpha-maltotetraohydrolase activity; P:starch metabolic process; P:sucrose metabolic process	EC:3.2.1.60; EC:3.2.1.1; EC:3.2.1	Coil (COILS)
comp10572_c0_seq1	27.04	0	-7.27803	3.86527	0.00245387	0.040844	---NA---	275	0	-	-	-	-	-	no IPS match
comp24253_c0_seq1	27.04	0	-7.27803	3.86527	0.00245387	0.040844	dna-directed rna polymerase iii subunit rpc1	288	20	1.7e-59	0.981	8	F:DNA binding; F:zinc ion binding; P:pyrimidine nucleobase metabolic process; F:DNA-directed RNA polymerase activity; F:ribonucleoside binding; P:transcription, DNA-templated; P:purine nucleobase metabolic process; C:nucleolus	EC:2.7.7.6	IPR006592 (SMART); G3DSA:2.40.40.20 (GENE3D); IPR000722 (PFAM); PTHR19376 (PANTHER); PTHR19376:SF32 (PANTHER); SSF64484 (SUPERFAMILY)
comp34694_c0_seq1	27.04	0	-7.27803	3.86527	0.00245387	0.040844	duf21 domain-containing protein chloroplastic isoform x2	275	20	3.7e-52	0.9365	3	F:oxidoreductase activity, acting on CH-OH group of donors; F:flavin adenine dinucleotide binding; P:oxidation-reduction process	-	IPR002550 (PFAM); PTHR22777:SF3 (PANTHER); PTHR22777 (PANTHER); CYTOPLASMIC_DOMAIN (PHOBIUS); TRANSMEMBRANE (PHOBIUS); NON_CYTOPLASMIC_DOMAIN (PHOBIUS); TMhelix (TMHMM)
comp27905_c0_seq1	26.91	0	-7.27113	3.85967	0.00245387	0.040844	telomere repeat-binding protein 5-like	281	11	1.1e-54	0.6791	-	-	-	no IPS match
comp5341_c1_seq9	26.86	0	-7.26846	3.85751	0.00245387	0.040844	cytochrome p450 72a15-like	281	20	2.1e-54	0.8815	-	-	-	no IPS match
comp18553_c0_seq1	26.71	0	-7.26043	3.851	0.00245387	0.040844	receptor-like protein kinase 2 partial	329	20	8.5e-39	0.7645	5	F:ATP binding; C:integral component of membrane; P:serine family amino acid metabolic process; F:protein serine/threonine kinase activity; P:protein phosphorylation	EC:2.7.11	no IPS match
comp12005_c0_seq1	26.68	0	-7.25882	3.84969	0.00245387	0.040844	---NA---	353	0	-	-	-	-	-	SIGNAL_PEPTIDE (PHOBIUS); NON_CYTOPLASMIC_DOMAIN (PHOBIUS); SIGNAL_PEPTIDE_H_REGION (PHOBIUS); SIGNAL_PEPTIDE_C_REGION (PHOBIUS); SIGNAL_PEPTIDE_N_REGION (PHOBIUS); SignalP-noTM (SIGNALP_EUK); TMhelix (TMHMM)
comp19315_c0_seq1	26.63	0	-7.25613	3.84752	0.00245387	0.040844	mate efflux family protein chloroplastic	268	2	1.5e-47	0.91	-	-	-	no IPS match
comp2873_c0_seq10	26.63	0	-7.25613	3.84752	0.00245387	0.040844	slt1 protein	268	20	1.9e-55	0.9215	-	-	-	PTHR33981 (PANTHER); PTHR33981:SF3 (PANTHER)
comp31800_c0_seq1	26.63	0	-7.25613	3.84752	0.00245387	0.040844	glutamate receptor - partial	274	4	7.8e-34	0.8825	-	-	-	SIGNAL_PEPTIDE_H_REGION (PHOBIUS); NON_CYTOPLASMIC_DOMAIN (PHOBIUS); SIGNAL_PEPTIDE_C_REGION (PHOBIUS); SIGNAL_PEPTIDE_N_REGION (PHOBIUS); SIGNAL_PEPTIDE (PHOBIUS)
comp4461_c0_seq1	26.63	0	-7.25613	3.84752	0.00245387	0.040844	heterogeneous nuclear ribonucleoprotein a3 homolog 2-like	382	8	5.9e-14	0.655	-	-	-	TMhelix (TMHMM); TMhelix (TMHMM)
comp6829_c0_seq1	26.58	0	-7.25344	3.84534	0.00245387	0.040844	---NA---	387	0	-	-	-	-	-	no IPS match
comp21986_c0_seq1	26.39	0	-7.24316	3.83701	0.00245387	0.040844	---NA---	308	0	-	-	-	-	-	no IPS match
comp12576_c0_seq4	26.14	0	-7.22952	3.82598	0.00245387	0.040844	protein ultrapetala 1-like	273	20	1.6e-59	0.888	1	F:DNA binding	-	IPR000770 (PFAM); IPR010919 (G3DSA:3.10.390.GENE3D); PTHR34053:SF1 (PANTHER); PTHR34053 (PANTHER); IPR020533 (PRODOM)
comp3369_c0_seq4	26.08	0	-7.22622	3.82332	0.00245387	0.040844	protein bobber 1-like	1276	20	0	0.784	-	-	-	Coil (COILS); IPR007052 (PFAM); IPR008978 (G3DSA:2.60.40.GENE3D); PTHR12356 (PANTHER); PTHR12356:SF3 (PANTHER); TRANSMEMBRANE (PHOBIUS); CYTOPLASMIC_DOMAIN (PHOBIUS); NON_CYTOPLASMIC_DOMAIN (PHOBIUS); IPR007052 (PROSITE_PROFILES); IPR008978 (SUPERFAMILY)
comp21434_c0_seq1	26.07	0	-7.22567	3.82287	0.00245387	0.040844	pentatricopeptide repeat-containing protein at3g02330	300	20	5.4e-62	0.901	1	C:mitochondrion	-	IPR002885 (PFAM); IPR002885 (TIGRFAM); PTHR24015:SF52 (PANTHER); PTHR24015 (PANTHER); IPR002885 (PROSITE_PROFILES); IPR002885 (PROSITE_PROFILES)
comp17773_c0_seq1	26.03	0	-7.22347	3.82109	0.00245387	0.040844	protein pir	343	20	3.6e-67	0.9265	-	-	-	IPR008081 (PFAM); IPR008081 (PANTHER)
comp17187_c0_seq1	926.6	2.57	-7.22096	8.47186	1.4714e-14	2.65115e-11	ring-h2 finger protein atl48-like	263	20	2.5e-22	0.8675	1	C:integral component of membrane	-	IPR007667 (PFAM); CYTOPLASMIC_DOMAIN (PHOBIUS); CYTOPLASMIC_DOMAIN (PHOBIUS); TRANSMEMBRANE (PHOBIUS); TRANSMEMBRANE (PHOBIUS); NON_CYTOPLASMIC_DOMAIN (PHOBIUS); TMhelix (TMHMM); TMhelix (TMHMM)
comp13785_c0_seq1	25.77	0	-7.20909	3.80947	0.00245387	0.040844	translocase of chloroplast chloroplastic-like	293	20	1.1e-56	0.913	3	F:GTP binding; F:hydrolase activity, acting on acid anhydrides; P:metabolic process	-	IPR027417 (G3DSA:3.40.50.GENE3D); PTHR10903:SF39 (PANTHER); PTHR10903 (PANTHER); IPR006703 (PROSITE_PROFILES)
comp4142_c0_seq1	74.43	0.15	-7.14342	5.09892	2.22803e-06	0.000163023	ef hand calcium-binding protein	705	20	1.9e-07	0.5715	1	F:calcium ion binding	-	no IPS match
comp22684_c0_seq1	19.34	0	-6.79822	3.48332	0.0024278	0.0408186	---NA---	300	0	-	-	-	-	-	no IPS match
comp17318_c0_seq1	19.32	0	-6.79674	3.48217	0.0024278	0.0408186	della protein rgl1-like	305	20	3.2e-64	0.745	2	P:transcription, DNA-templated; P:regulation of transcription, DNA-templated	-	IPR005202 (PFAM); PTHR31636:SF39 (PANTHER); PTHR31636 (PANTHER); IPR005202 (PROSITE_PROFILES)
comp8092_c0_seq1	19.21	0	-6.78858	3.47581	0.0024278	0.0408186	ubiquitin-conjugating enzyme e2 28-like	583	20	4.6e-37	0.959	8	P:regulation of unidimensional cell growth; F:ubiquitin-protein transferase activity; P:proteasome-mediated ubiquitin-dependent protein catabolic process; P:DNA endoreduplication; P:proteasome assembly; F:ligase activity; P:protein ubiquitination; P:response to misfolded protein	-	no IPS match
comp4112_c0_seq1	19.19	0	-6.78709	3.47465	0.0024278	0.0408186	dead-box atp-dependent rna helicase 39	2275	20	0	0.823	9	F:ATPase activity; F:ATP binding; C:chloroplast; P:tRNA metabolic process; F:helicase activity; P:chloroplast ribulose bisphosphate carboxylase complex biogenesis; P:chloroplast rRNA processing; F:large ribosomal subunit rRNA binding; P:chloroplast organization	EC:3.6.1; EC:3.6.1.3; EC:3.6.1.15	IPR014001 (SMART); IPR001650 (SMART); IPR027417 (G3DSA:3.40.50.GENE3D); IPR001650 (PFAM); IPR011545 (PFAM); IPR027417 (G3DSA:3.40.50.GENE3D); PTHR24031:SF247 (PANTHER); PTHR24031 (PANTHER); SIGNAL_PEPTIDE_H_REGION (PHOBIUS); NON_CYTOPLASMIC_DOMAIN (PHOBIUS); SIGNAL_PEPTIDE_N_REGION (PHOBIUS); SIGNAL_PEPTIDE (PHOBIUS); SIGNAL_PEPTIDE_C_REGION (PHOBIUS); IPR001650 (PROSITE_PROFILES); IPR014014 (PRO…
comp10110_c0_seq1	19.17	0	-6.7856	3.47349	0.0024278	0.0408186	f-box protein at1g47056-like	211	20	2.2e-37	0.859	-	-	-	PTHR24006 (PANTHER); PTHR24006:SF481 (PANTHER)
comp10752_c0_seq1	19.17	0	-6.7856	3.47349	0.0024278	0.0408186	---NA---	235	0	-	-	-	-	-	TRANSMEMBRANE (PHOBIUS); CYTOPLASMIC_DOMAIN (PHOBIUS); NON_CYTOPLASMIC_DOMAIN (PHOBIUS); TRANSMEMBRANE (PHOBIUS); CYTOPLASMIC_DOMAIN (PHOBIUS); TMhelix (TMHMM); TMhelix (TMHMM)
comp12535_c0_seq1	19.17	0	-6.7856	3.47349	0.0024278	0.0408186	ankyrin repeat and sam domain-containing protein 6-like	247	20	8.6e-48	0.6635	4	P:metabolic process; F:diacylglycerol kinase activity; P:phosphorylation; F:transferase activity	-	no IPS match
comp14447_c0_seq1	19.17	0	-6.7856	3.47349	0.0024278	0.0408186	PREDICTED: uncharacterized protein LOC105037336	214	2	4.5e-07	0.83	-	-	-	NON_CYTOPLASMIC_DOMAIN (PHOBIUS); TRANSMEMBRANE (PHOBIUS); CYTOPLASMIC_DOMAIN (PHOBIUS); TMhelix (TMHMM)
comp1454_c0_seq1	19.17	0	-6.7856	3.47349	0.0024278	0.0408186	60s ribosomal protein l8-3	272	20	9.3e-31	0.867	5	F:RNA binding; F:structural constituent of ribosome; P:ribosome biogenesis; C:large ribosomal subunit; P:translation	-	no IPS match
comp15863_c0_seq1	19.17	0	-6.7856	3.47349	0.0024278	0.0408186	---NA---	238	0	-	-	-	-	-	no IPS match
comp16410_c0_seq1	19.17	0	-6.7856	3.47349	0.0024278	0.0408186	---NA---	228	0	-	-	-	-	-	no IPS match
comp16954_c0_seq2	19.17	0	-6.7856	3.47349	0.0024278	0.0408186	pentatricopeptide repeat-containing protein chloroplastic	247	20	1.4e-47	0.8425	6	P:embryo development; P:pollen development; P:embryo sac development; F:rRNA binding; C:plastid; P:pollen tube development	-	SignalP-noTM (SIGNALP_EUK)
comp18255_c0_seq1	19.17	0	-6.7856	3.47349	0.0024278	0.0408186	kh domain-containing protein at1g09660 at1g09670-like isoform x1	260	20	8.5e-31	0.727	3	F:nucleic acid binding; P:biological_process; F:RNA binding	-	no IPS match
comp18412_c0_seq1	19.17	0	-6.7856	3.47349	0.0024278	0.0408186	---NA---	210	0	-	-	-	-	-	no IPS match
comp18497_c0_seq1	19.17	0	-6.7856	3.47349	0.0024278	0.0408186	---NA---	202	0	-	-	-	-	-	no IPS match
comp19282_c0_seq1	19.17	0	-6.7856	3.47349	0.0024278	0.0408186	probable galacturonosyltransferase-like 7	233	1	2.7e-13	1	-	-	-	no IPS match
comp19941_c0_seq1	19.17	0	-6.7856	3.47349	0.0024278	0.0408186	translocase of chloroplast chloroplastic-like	251	20	1.9e-43	0.788	3	F:GTP binding; F:hydrolase activity, acting on acid anhydrides; P:metabolic process	-	no IPS match
comp20074_c0_seq1	19.17	0	-6.7856	3.47349	0.0024278	0.0408186	rna polymerase ii c-terminal domain phosphatase-like 3	223	20	1.7e-37	0.9695	5	C:nucleus; F:phosphoprotein phosphatase activity; F:protein C-terminus binding; P:protein dephosphorylation; P:negative regulation of abscisic acid-activated signaling pathway	EC:3.1.3.16; EC:3.1; EC:3.1.3.41	IPR023214 (G3DSA:3.40.50.GENE3D); PTHR23081:SF2 (PANTHER); PTHR23081 (PANTHER); IPR023214 (SUPERFAMILY)
comp20293_c0_seq1	19.17	0	-6.7856	3.47349	0.0024278	0.0408186	---NA---	236	0	-	-	-	-	-	no IPS match
comp21087_c0_seq1	19.17	0	-6.7856	3.47349	0.0024278	0.0408186	PREDICTED: uncharacterized protein LOC103708744	242	8	6.1e-28	0.7262	-	-	-	no IPS match
comp21502_c0_seq1	19.17	0	-6.7856	3.47349	0.0024278	0.0408186	calmodulin binding	209	20	2.8e-37	0.865	2	F:calmodulin binding; P:response to stress	-	no IPS match
comp21636_c0_seq1	19.17	0	-6.7856	3.47349	0.0024278	0.0408186	zinc finger ccch domain-containing protein 45-like	247	7	1.5e-22	0.86	1	F:metal ion binding	-	no IPS match
comp22335_c0_seq1	19.17	0	-6.7856	3.47349	0.0024278	0.0408186	citrate glyoxysomal-like	209	3	1.3e-21	0.84	-	-	-	SIGNAL_PEPTIDE_C_REGION (PHOBIUS); SIGNAL_PEPTIDE_H_REGION (PHOBIUS); SIGNAL_PEPTIDE_N_REGION (PHOBIUS); SIGNAL_PEPTIDE (PHOBIUS); NON_CYTOPLASMIC_DOMAIN (PHOBIUS)
comp22698_c0_seq1	19.17	0	-6.7856	3.47349	0.0024278	0.0408186	tetratricopeptide repeat -like superfamily protein	244	20	2.2e-47	0.927	2	F:protein binding; C:plasma membrane	-	IPR019734 (SMART); PF13424 (PFAM); IPR011990 (G3DSA:1.25.40.GENE3D); PTHR19959 (PANTHER); PTHR19959:SF158 (PANTHER); IPR013026 (PROSITE_PROFILES); SSF48452 (SUPERFAMILY)
comp23731_c0_seq1	19.17	0	-6.7856	3.47349	0.0024278	0.0408186	u-box domain-containing protein 39-like	211	1	7.9e-06	0.75	-	-	-	no IPS match
comp24257_c0_seq1	19.17	0	-6.7856	3.47349	0.0024278	0.0408186	ap-1 complex subunit gamma-2-like	224	20	6.1e-44	0.947	6	P:vesicle-mediated transport; C:clathrin adaptor complex; F:protein transporter activity; C:Golgi apparatus; F:binding; P:intracellular protein transport	-	IPR002553 (PFAM); IPR011989 (G3DSA:1.25.10.GENE3D); PTHR22780:SF27 (PANTHER); PTHR22780 (PANTHER); IPR016024 (SUPERFAMILY)
comp24765_c0_seq1	19.17	0	-6.7856	3.47349	0.0024278	0.0408186	math domain-containing protein at5g43560-like isoform x1	224	20	1.4e-34	0.9205	-	-	-	Coil (COILS)
comp26435_c0_seq1	19.17	0	-6.7856	3.47349	0.0024278	0.0408186	---NA---	248	0	-	-	-	-	-	SignalP-TM (SIGNALP_GRAM_POSITIVE)
comp28151_c0_seq1	19.17	0	-6.7856	3.47349	0.0024278	0.0408186	exopolygalacturonase-like	258	20	1.3e-23	0.751	5	F:polygalacturonase activity; P:cell wall organization; C:extracellular region; P:starch metabolic process; P:sucrose metabolic process	EC:3.2.1.15	TRANSMEMBRANE (PHOBIUS); NON_CYTOPLASMIC_DOMAIN (PHOBIUS); CYTOPLASMIC_DOMAIN (PHOBIUS); TMhelix (TMHMM)
comp28769_c0_seq1	19.17	0	-6.7856	3.47349	0.0024278	0.0408186	PREDICTED: uncharacterized protein LOC103710271	204	2	2.6e-14	0.775	-	-	-	no IPS match
comp28804_c0_seq1	19.17	0	-6.7856	3.47349	0.0024278	0.0408186	---NA---	258	0	-	-	-	-	-	no IPS match
comp29518_c0_seq1	19.17	0	-6.7856	3.47349	0.0024278	0.0408186	low quality protein: dna gyrase subunit chloroplastic mitochondrial-like	202	2	5.2e-23	0.915	-	-	-	no IPS match
comp29638_c0_seq1	19.17	0	-6.7856	3.47349	0.0024278	0.0408186	cell division control protein 45 homolog	231	20	1.3e-41	0.823	5	P:cell division; C:nucleus; P:DNA replication initiation; P:gametophyte development; P:premeiotic DNA replication	-	SignalP-TM (SIGNALP_GRAM_POSITIVE)
comp29717_c0_seq1	19.17	0	-6.7856	3.47349	0.0024278	0.0408186	ubiquinone biosynthesis protein coq-	214	20	4.9e-37	0.927	-	-	-	Coil (COILS); PTHR10566:SF84 (PANTHER); PTHR10566 (PANTHER)
comp29961_c0_seq1	19.17	0	-6.7856	3.47349	0.0024278	0.0408186	golgin candidate 6	229	20	3.5e-41	0.9455	12	P:response to red or far red light; P:protein exit from endoplasmic reticulum; P:vacuole organization; C:mitochondrion; P:nuclear-transcribed mRNA catabolic process; P:post-embryonic development; P:protein glycosylation; C:cytosol; F:protein transporter activity; C:Golgi membrane; C:Golgi stack; P:vesicle fusion with Golgi apparatus	-	IPR024095 (PANTHER)
comp30047_c0_seq1	19.17	0	-6.7856	3.47349	0.0024278	0.0408186	cell division cycle and apoptosis regulator protein 1	241	20	5.5e-41	0.7625	1	P:single-organism cellular process	-	Coil (COILS)
comp30437_c0_seq1	19.17	0	-6.7856	3.47349	0.0024278	0.0408186	homeobox-leucine zipper protein roc2-like isoform x2	250	20	1.2e-47	0.894	6	C:nucleus; P:maintenance of floral organ identity; P:regulation of transcription, DNA-templated; F:lipid binding; F:sequence-specific DNA binding; P:trichome morphogenesis	-	IPR002913 (PFAM); IPR002913 (PROSITE_PROFILES)
comp30499_c0_seq1	19.17	0	-6.7856	3.47349	0.0024278	0.0408186	indole-3-acetic acid-amido synthetase -like	218	20	1.6e-40	0.949	-	-	-	IPR004993 (PFAM); PTHR31901:SF18 (PANTHER); IPR004993 (PANTHER)
comp30667_c0_seq1	19.17	0	-6.7856	3.47349	0.0024278	0.0408186	PREDICTED: uncharacterized protein LOC103723041	228	4	3.1e-39	0.85	-	-	-	NON_CYTOPLASMIC_DOMAIN (PHOBIUS); SIGNAL_PEPTIDE_N_REGION (PHOBIUS); SIGNAL_PEPTIDE_C_REGION (PHOBIUS); SIGNAL_PEPTIDE_H_REGION (PHOBIUS); SIGNAL_PEPTIDE (PHOBIUS); SignalP-noTM (SIGNALP_GRAM_NEGATIVE); SignalP-TM (SIGNALP_GRAM_POSITIVE); TMhelix (TMHMM)
comp31151_c0_seq1	19.17	0	-6.7856	3.47349	0.0024278	0.0408186	phytosulfokine receptor 1-like	259	20	1.7e-50	0.69	-	-	-	G3DSA:3.80.10.10 (GENE3D); PTHR27000:SF204 (PANTHER); PTHR27000 (PANTHER); SSF52058 (SUPERFAMILY)
comp31266_c0_seq1	19.17	0	-6.7856	3.47349	0.0024278	0.0408186	kh domain-containing protein at4g18375 isoform x1	249	20	1.8e-45	0.7925	3	F:nucleic acid binding; P:response to abiotic stimulus; P:response to stress	-	no IPS match
comp31476_c0_seq1	19.17	0	-6.7856	3.47349	0.0024278	0.0408186	---NA---	222	0	-	-	-	-	-	TRANSMEMBRANE (PHOBIUS); CYTOPLASMIC_DOMAIN (PHOBIUS); NON_CYTOPLASMIC_DOMAIN (PHOBIUS); TMhelix (TMHMM)
comp31793_c0_seq1	19.17	0	-6.7856	3.47349	0.0024278	0.0408186	vacuolar protein sorting-associated protein 41 homolog	232	20	2.4e-48	0.9315	5	F:zinc ion binding; P:vesicle-mediated transport; P:gravitropism; P:intracellular protein transport; C:intracellular	-	PTHR12616 (PANTHER)
comp3195_c0_seq5	19.17	0	-6.7856	3.47349	0.0024278	0.0408186	cleavage and polyadenylation specificity factor subunit 5-like	236	20	1.7e-49	0.965	4	C:mRNA cleavage factor complex; F:mRNA binding; P:mRNA polyadenylation; F:hydrolase activity	-	IPR015797 (G3DSA:3.90.79.GENE3D); IPR016706 (PFAM); IPR016706 (PANTHER); IPR015797 (SUPERFAMILY)
comp32466_c0_seq1	19.17	0	-6.7856	3.47349	0.0024278	0.0408186	PREDICTED: uncharacterized protein LOC103700937	242	11	9.1e-42	0.78	1	P:DNA methylation	-	no IPS match
comp33097_c0_seq1	19.17	0	-6.7856	3.47349	0.0024278	0.0408186	PREDICTED: uncharacterized protein LOC105648204	216	20	2.5e-17	0.905	-	-	-	no IPS match
comp33106_c0_seq1	19.17	0	-6.7856	3.47349	0.0024278	0.0408186	pentatricopeptide repeat-containing protein at1g31790	237	1	6.1e-19	0.79	-	-	-	NON_CYTOPLASMIC_DOMAIN (PHOBIUS); TRANSMEMBRANE (PHOBIUS); CYTOPLASMIC_DOMAIN (PHOBIUS)
comp33150_c0_seq1	19.17	0	-6.7856	3.47349	0.0024278	0.0408186	---NA---	208	0	-	-	-	-	-	no IPS match
comp33460_c0_seq1	19.17	0	-6.7856	3.47349	0.0024278	0.0408186	---NA---	252	0	-	-	-	-	-	no IPS match
comp33505_c0_seq1	19.17	0	-6.7856	3.47349	0.0024278	0.0408186	---NA---	225	0	-	-	-	-	-	no IPS match
comp33645_c0_seq1	19.17	0	-6.7856	3.47349	0.0024278	0.0408186	cytochrome p450 94a1-like	218	20	1.2e-45	0.758	5	F:iron ion binding; F:oxidoreductase activity, acting on paired donors, with incorporation or reduction of molecular oxygen; C:cytoplasmic membrane-bounded vesicle; P:oxidation-reduction process; F:heme binding	-	IPR001128 (G3DSA:1.10.630.GENE3D); PTHR24296 (PANTHER); IPR001128 (SUPERFAMILY)
comp33710_c0_seq1	19.17	0	-6.7856	3.47349	0.0024278	0.0408186	leukocyte receptor cluster member 8 homolog isoform x1	272	20	2.9e-50	0.6745	1	C:nucleus	-	no IPS match
comp33731_c0_seq1	19.17	0	-6.7856	3.47349	0.0024278	0.0408186	callose synthase 10	240	20	2.4e-44	0.9385	29	P:regulation of cell shape; P:reciprocal meiotic recombination; P:microsporogenesis; C:Golgi apparatus; P:cell adhesion; P:telomere maintenance in response to DNA damage; P:meiotic DNA double-strand break formation; F:1,3-beta-D-glucan synthase activity; P:multicellular organism reproduction; C:plasmodesma; P:regulation of cell differentiation; P:actin nucleation; P:response to gamma radiation; P…	EC:2.4.1.34; EC:2.4.1	PTHR12741:SF5 (PANTHER); PTHR12741 (PANTHER)
comp33838_c0_seq1	19.17	0	-6.7856	3.47349	0.0024278	0.0408186	---NA---	209	0	-	-	-	-	-	no IPS match
comp33867_c0_seq1	19.17	0	-6.7856	3.47349	0.0024278	0.0408186	---NA---	256	0	-	-	-	-	-	no IPS match
comp33876_c0_seq1	19.17	0	-6.7856	3.47349	0.0024278	0.0408186	phospholipid--sterol o-acyltransferase isoform x3	206	20	4.8e-38	0.919	7	F:phosphatidylethanolamine-sterol O-acyltransferase activity; P:acyl-carrier-protein biosynthetic process; F:phosphatidate-sterol O-acyltransferase activity; F:phosphatidylcholine-sterol O-acyltransferase activity; P:leaf senescence; P:sterol esterification; P:sterol catabolic process	EC:2.3.1.43; EC:2.3.1	no IPS match
comp34018_c0_seq1	19.17	0	-6.7856	3.47349	0.0024278	0.0408186	flowering time control protein fca-like isoform x1	239	12	3e-39	0.7917	-	-	-	no IPS match
comp34148_c0_seq1	19.17	0	-6.7856	3.47349	0.0024278	0.0408186	probable phosphoribosylformylglycinamidine chloroplastic mitochondrial	209	2	1.7e-37	0.935	-	-	-	no IPS match
comp34274_c0_seq1	19.17	0	-6.7856	3.47349	0.0024278	0.0408186	protein sda1 homolog	224	20	1.1e-40	0.7905	3	P:ribosomal large subunit export from nucleus; P:ribosomal large subunit biogenesis; P:actin cytoskeleton organization	-	IPR012977 (PFAM); IPR027312 (PTHR12730:PANTHER); PTHR12730 (PANTHER)
comp34381_c0_seq1	19.17	0	-6.7856	3.47349	0.0024278	0.0408186	---NA---	247	0	-	-	-	-	-	NON_CYTOPLASMIC_DOMAIN (PHOBIUS); CYTOPLASMIC_DOMAIN (PHOBIUS); TRANSMEMBRANE (PHOBIUS); TMhelix (TMHMM)
comp34737_c0_seq1	19.17	0	-6.7856	3.47349	0.0024278	0.0408186	oleoyl-acyl carrier protein chloroplastic-like isoform x2	227	5	2e-28	0.88	-	-	-	no IPS match
comp35095_c0_seq1	19.17	0	-6.7856	3.47349	0.0024278	0.0408186	protein weak chloroplast movement under blue light 1-like	249	2	2.8e-36	0.91	-	-	-	no IPS match
comp35133_c0_seq1	19.17	0	-6.7856	3.47349	0.0024278	0.0408186	calcium-transporting atpase plasma membrane-type	207	20	1.9e-37	0.8885	10	C:chloroplast inner membrane; F:ATP binding; F:calmodulin binding; F:metal ion binding; C:sarcoplasmic reticulum; P:metabolic process; C:integral component of membrane; P:calcium ion transmembrane transport; F:calcium-transporting ATPase activity; C:plasma membrane	EC:3.6.1; EC:3.6.1.3; EC:3.6.3.8; EC:3.6.1.15	no IPS match
comp35289_c0_seq1	19.17	0	-6.7856	3.47349	0.0024278	0.0408186	ccr4-not transcription complex subunit 1-like	250	20	5.6e-42	0.75	-	-	-	SignalP-TM (SIGNALP_GRAM_POSITIVE)
comp35358_c0_seq1	19.17	0	-6.7856	3.47349	0.0024278	0.0408186	phytochrome partial	203	20	9.4e-42	0.9775	6	C:chloroplast; F:photoreceptor activity; P:signal transduction; P:detection of visible light; P:regulation of transcription, DNA-templated; P:protein-chromophore linkage	-	SignalP-noTM (SIGNALP_EUK)
comp35550_c0_seq1	19.17	0	-6.7856	3.47349	0.0024278	0.0408186	rab3 gtpase-activating protein catalytic subunit-like	233	20	5.9e-45	0.636	5	P:biological_process; F:GTPase activator activity; F:molecular_function; P:positive regulation of GTPase activity; C:plastid	-	no IPS match
comp35560_c0_seq1	19.17	0	-6.7856	3.47349	0.0024278	0.0408186	---NA---	225	0	-	-	-	-	-	no IPS match
comp35703_c0_seq1	19.17	0	-6.7856	3.47349	0.0024278	0.0408186	rna polymerase ii-associated protein	226	20	1.7e-41	0.8585	2	C:nucleus; P:cell differentiation	-	no IPS match
comp35719_c0_seq1	19.17	0	-6.7856	3.47349	0.0024278	0.0408186	heavy metal transport detoxification superfamily	201	19	1.1e-22	0.8011	2	F:metal ion binding; P:metal ion transport	-	CYTOPLASMIC_DOMAIN (PHOBIUS); TRANSMEMBRANE (PHOBIUS); NON_CYTOPLASMIC_DOMAIN (PHOBIUS)
comp36_c0_seq1	19.17	0	-6.7856	3.47349	0.0024278	0.0408186	---NA---	246	0	-	-	-	-	-	no IPS match
comp36162_c0_seq1	19.17	0	-6.7856	3.47349	0.0024278	0.0408186	---NA---	216	0	-	-	-	-	-	no IPS match
comp36499_c0_seq1	19.17	0	-6.7856	3.47349	0.0024278	0.0408186	abc transporter family protein	209	20	1e-39	0.976	8	F:ATP binding; P:polyamine transmembrane transport; C:integral component of membrane; P:protein N-linked glycosylation; F:polyamine-transporting ATPase activity; F:heme-transporting ATPase activity; C:vacuolar membrane; P:heme transport	EC:3.6.1; EC:3.6.1.3; EC:3.6.3.31; EC:3.6.3.41; EC:3.6.1.15	IPR027417 (G3DSA:3.40.50.GENE3D); IPR026082 (PANTHER); PTHR19229:SF36 (PANTHER); IPR027417 (SUPERFAMILY)
comp36783_c0_seq1	19.17	0	-6.7856	3.47349	0.0024278	0.0408186	phosphatidylinositol 4-phosphate 5-kinase 1-like	219	20	1.7e-41	0.944	2	F:phosphatidylinositol phosphate kinase activity; P:phosphatidylinositol phosphorylation	EC:2.7.1	IPR003409 (SMART); IPR003409 (PFAM); G3DSA:2.20.110.10 (GENE3D); PTHR23086:SF33 (PANTHER); IPR023610 (PANTHER); SSF82185 (SUPERFAMILY)
comp36928_c0_seq1	19.17	0	-6.7856	3.47349	0.0024278	0.0408186	mate efflux family protein 5-like isoform x2	215	20	2.1e-37	0.895	4	P:drug transmembrane transport; F:antiporter activity; C:integral component of membrane; F:drug transmembrane transporter activity	-	IPR002528 (PFAM); PTHR11206:SF173 (PANTHER); PTHR11206 (PANTHER); NON_CYTOPLASMIC_DOMAIN (PHOBIUS); TRANSMEMBRANE (PHOBIUS); TRANSMEMBRANE (PHOBIUS); NON_CYTOPLASMIC_DOMAIN (PHOBIUS); CYTOPLASMIC_DOMAIN (PHOBIUS); TMhelix (TMHMM); TMhelix (TMHMM)
comp37006_c0_seq1	19.17	0	-6.7856	3.47349	0.0024278	0.0408186	beta-glucosidase 40	204	20	5.5e-41	0.915	4	P:carbohydrate metabolic process; C:chloroplast; C:apoplast; F:beta-glucosidase activity	EC:3.2.1.21; EC:3.2.1	IPR001360 (PFAM); IPR013781 (G3DSA:3.20.20.GENE3D); IPR001360 (PANTHER); PTHR10353:SF26 (PANTHER); IPR017853 (SUPERFAMILY)
comp37309_c0_seq1	19.17	0	-6.7856	3.47349	0.0024278	0.0408186	PREDICTED: uncharacterized protein LOC103709724 isoform X2	215	3	3.5e-36	0.9567	-	-	-	SignalP-noTM (SIGNALP_EUK)
comp37415_c0_seq1	19.17	0	-6.7856	3.47349	0.0024278	0.0408186	---NA---	214	0	-	-	-	-	-	no IPS match
comp38074_c0_seq1	19.17	0	-6.7856	3.47349	0.0024278	0.0408186	ribonucleoside-diphosphate reductase large subunit-like	223	20	2.9e-40	0.9515	8	F:ATP binding; P:pyrimidine nucleobase metabolic process; F:ribonucleoside-diphosphate reductase activity, thioredoxin disulfide as acceptor; P:DNA replication; P:deoxyribonucleoside diphosphate metabolic process; P:oxidation-reduction process; P:purine nucleobase metabolic process; C:ribonucleoside-diphosphate reductase complex	EC:1.17.4; EC:1.17.4.1	PTHR11573:SF16 (PANTHER); PTHR11573 (PANTHER); IPR008926 (SUPERFAMILY)
comp38281_c0_seq1	19.17	0	-6.7856	3.47349	0.0024278	0.0408186	---NA---	228	0	-	-	-	-	-	no IPS match
comp4620_c0_seq7	19.17	0	-6.7856	3.47349	0.0024278	0.0408186	probable serine threonine-protein kinase at1g54610	241	20	1.1e-43	0.9265	7	F:ATP binding; P:regulation of cell cycle; F:cyclin-dependent protein serine/threonine kinase activity; P:regulation of cell cycle; P:serine family amino acid metabolic process; P:protein phosphorylation; C:plasma membrane	EC:2.7.11; EC:2.7.11.22	PTHR24056:SF204 (PANTHER); PTHR24056 (PANTHER); PTHR24056:SF204 (PANTHER)
comp4693_c0_seq13	19.17	0	-6.7856	3.47349	0.0024278	0.0408186	g-type lectin s-receptor-like serine threonine-protein kinase at2g19130	231	20	5.7e-42	0.749	2	F:kinase activity; P:cellular process	-	PTHR27002:SF106 (PANTHER); PTHR27002 (PANTHER); CYTOPLASMIC_DOMAIN (PHOBIUS); NON_CYTOPLASMIC_DOMAIN (PHOBIUS); TRANSMEMBRANE (PHOBIUS); TMhelix (TMHMM)
comp5208_c0_seq1	19.17	0	-6.7856	3.47349	0.0024278	0.0408186	protein transport protein sec61 subunit gamma-1	246	20	5.1e-36	0.9835	12	C:endoplasmic reticulum membrane; P:protein transmembrane transport; P:protein targeting; P:response to heat; P:systemic acquired resistance; F:P-P-bond-hydrolysis-driven protein transmembrane transporter activity; C:integral component of membrane; P:response to high light intensity; C:chloroplast envelope; P:response to hydrogen peroxide; P:protein folding; P:response to endoplasmic reticulum st…	-	no IPS match
comp6116_c0_seq1	19.17	0	-6.7856	3.47349	0.0024278	0.0408186	polyadenylate-binding protein rbp45-like	211	20	3.4e-42	0.8615	2	F:nucleotide binding; F:nucleic acid binding	-	IPR012677 (G3DSA:3.30.70.GENE3D); PTHR24012:SF333 (PANTHER); PTHR24012 (PANTHER); SSF54928 (SUPERFAMILY)
comp8399_c0_seq1	19.17	0	-6.7856	3.47349	0.0024278	0.0408186	homeobox protein bel1 homolog	220	20	2.4e-42	0.797	5	C:nucleus; F:DNA binding; C:plasmodesma; C:cytosol; P:regulation of transcription, DNA-templated	-	IPR008422 (PFAM); IPR009057 (G3DSA:1.10.10.GENE3D); PTHR11850:SF111 (PANTHER); PTHR11850 (PANTHER); IPR001356 (PROSITE_PROFILES); IPR009057 (SUPERFAMILY)
comp8833_c0_seq3	19.17	0	-6.7856	3.47349	0.0024278	0.0408186	protein os-9	254	20	4.1e-38	0.8615	9	P:response to heat; P:response to salt stress; P:response to high light intensity; C:endoplasmic reticulum; P:cellulose biosynthetic process; P:response to hydrogen peroxide; P:protein folding; P:ER-associated ubiquitin-dependent protein catabolic process; P:Golgi vesicle transport	-	PTHR15414 (PANTHER); IPR009011 (SUPERFAMILY)
comp8916_c0_seq1	19.17	0	-6.7856	3.47349	0.0024278	0.0408186	f-box protein at1g47056-like	219	20	4.4e-39	0.906	-	-	-	no IPS match
comp9319_c0_seq2	19.17	0	-6.7856	3.47349	0.0024278	0.0408186	glutathione chloroplastic-like isoform x1	233	20	5.3e-47	0.936	9	F:magnesium ion binding; F:ATP binding; F:protein homodimerization activity; P:toxin catabolic process; F:glutathione binding; P:glutathione biosynthetic process; C:cytosol; F:glutathione synthase activity; P:response to ethylene	EC:6.3.2.3	IPR005615 (PFAM); IPR014709 (G3DSA:3.30.1490.GENE3D); PTHR11130:SF1 (PANTHER); IPR005615 (PANTHER); SSF56059 (SUPERFAMILY)
comp9981_c0_seq7	19.17	0	-6.7856	3.47349	0.0024278	0.0408186	---NA---	233	0	-	-	-	-	-	no IPS match
comp22293_c0_seq1	19.08	0	-6.77887	3.46826	0.0024278	0.0408186	myosin-11 isoform x1	329	20	1.2e-60	0.8005	4	C:nuclear envelope; P:mitotic spindle assembly checkpoint; C:mitochondrion; P:gravitropism	-	Coil (COILS); Coil (COILS)
comp199_c4_seq92	19.04	0	-6.77587	3.46592	0.0024278	0.0408186	---NA---	319	0	-	-	-	-	-	no IPS match
comp12853_c0_seq1	19.02	0	-6.77437	3.46476	0.0024278	0.0408186	long chain acyl- synthetase chloroplastic-like	304	20	2.8e-59	0.8945	3	C:membrane; P:metabolic process; F:ligase activity	-	IPR020459 (PRINTS); IPR000873 (PFAM); G3DSA:3.40.50.980 (GENE3D); PTHR24096:SF181 (PANTHER); PTHR24096 (PANTHER); IPR020845 (PROSITE_PATTERNS); SSF56801 (SUPERFAMILY)
comp1624_c0_seq1	18.98	0	-6.77136	3.46242	0.0024278	0.0408186	lipid phosphate phosphatase 2-like	1452	20	0	0.891	10	F:phosphatidate phosphatase activity; C:integral component of plasma membrane; P:abscisic acid-activated signaling pathway; P:glycerolipid metabolic process; P:protein dephosphorylation; P:phospholipid catabolic process; P:hexachlorocyclohexane metabolic process; P:riboflavin metabolic process; F:acid phosphatase activity; P:glycosphingolipid metabolic process	EC:3.1; EC:3.1.3.4; EC:3.1.3.41; EC:3.1.3.2	IPR000326 (SMART); IPR000326 (PFAM); IPR000326 (G3DSA:1.20.144.GENE3D); PTHR10165 (PANTHER); IPR028681 (PTHR10165:PANTHER); TRANSMEMBRANE (PHOBIUS); NON_CYTOPLASMIC_DOMAIN (PHOBIUS); TRANSMEMBRANE (PHOBIUS); TRANSMEMBRANE (PHOBIUS); CYTOPLASMIC_DOMAIN (PHOBIUS); NON_CYTOPLASMIC_DOMAIN (PHOBIUS); CYTOPLASMIC_DOMAIN (PHOBIUS); CYTOPLASMIC_DOMAIN (PHOBIUS); TRANSMEMBRANE (PHOBIUS); CYTOPLASMIC_DOMAI…
comp17890_c0_seq1	894.65	3.42	-6.76827	8.42595	1.47674e-13	1.88196e-10	glyceraldehyde-3-phosphate dehydrogenase chloroplastic-like	263	7	1.3e-40	0.7914	6	F:NADP binding; F:oxidoreductase activity; F:NAD binding; P:oxidation-reduction process; P:glucose metabolic process; F:oxidoreductase activity, acting on the aldehyde or oxo group of donors, NAD or NADP as acceptor	-	no IPS match
comp15686_c0_seq1	18.93	0	-6.76759	3.45949	0.0024278	0.0408186	partner of nob1	289	20	1.1e-30	0.981	3	F:RNA binding; P:rRNA processing; C:nucleolus	-	IPR004088 (G3DSA:3.30.1370.GENE3D); PTHR12826 (PANTHER); IPR004088 (SUPERFAMILY)
comp21226_c0_seq1	18.93	0	-6.76759	3.45949	0.0024278	0.0408186	protein mei2-like 2	316	20	9.7e-60	0.791	2	F:organic cyclic compound binding; F:heterocyclic compound binding	-	no IPS match
comp28945_c0_seq1	18.93	0	-6.76759	3.45949	0.0024278	0.0408186	PREDICTED: uncharacterized protein LOC103716934 isoform X2	289	6	8.1e-46	0.8183	-	-	-	no IPS match
comp25721_c0_seq1	18.83	0	-6.76002	3.45361	0.0024278	0.0408186	phd-finger family expressed	318	20	6.6e-63	0.735	2	F:zinc ion binding; F:metal ion binding	-	PTHR22880:SF167 (PANTHER); PTHR22880 (PANTHER)
comp13572_c0_seq1	18.8	0	-6.75774	3.45184	0.0024278	0.0408186	transcription factor tcp20-like	279	20	9.4e-56	0.5785	-	-	-	no IPS match
comp14899_c0_seq1	18.77	0	-6.75546	3.45007	0.0024278	0.0408186	regulator of nonsense transcripts upf2	342	20	8.4e-72	0.9675	12	P:long-day photoperiodism; F:RNA binding; F:protein binding; P:nuclear-transcribed mRNA catabolic process; P:response to wounding; P:cysteine biosynthetic process; P:salicylic acid mediated signaling pathway; P:RNA processing; P:gravitropism; P:jasmonic acid mediated signaling pathway; P:defense response to bacterium; P:mitotic cell cycle	-	IPR003890 (PFAM); IPR016021 (G3DSA:1.25.40.GENE3D); PTHR12839 (PANTHER); IPR016024 (SUPERFAMILY)
comp3715_c0_seq2	18.71	0	-6.75088	3.44651	0.0024278	0.0408186	cell division cycle 5-like protein	2208	20	0	0.687	1	P:cellular process	-	no IPS match
comp6350_c0_seq3	18.69	0	-6.74935	3.44533	0.0024278	0.0408186	chaperone protein dnaj 10-like	1978	20	0	0.9085	-	-	-	CYTOPLASMIC_DOMAIN (PHOBIUS); TRANSMEMBRANE (PHOBIUS); CYTOPLASMIC_DOMAIN (PHOBIUS); NON_CYTOPLASMIC_DOMAIN (PHOBIUS); TRANSMEMBRANE (PHOBIUS); TMhelix (TMHMM); TMhelix (TMHMM)
comp26665_c0_seq1	18.64	0	-6.74552	3.44236	0.0024278	0.0408186	PREDICTED: uncharacterized protein LOC103697398 isoform X2	274	3	1.2e-54	0.92	-	-	-	no IPS match
comp37025_c0_seq1	18.64	0	-6.74552	3.44236	0.0024278	0.0408186	---NA---	274	0	-	-	-	-	-	no IPS match
comp19900_c0_seq2	18.59	0	-6.74168	3.43938	0.0024278	0.0408186	---NA---	309	0	-	-	-	-	-	no IPS match
comp23285_c0_seq1	18.5	0	-6.73475	3.43401	0.0024278	0.0408186	histone-lysine n-methyltransferase setd3	281	20	1.6e-55	0.7645	2	F:transferase activity; C:plastid	-	G3DSA:3.90.1410.10 (GENE3D); PTHR13271 (PANTHER); PTHR13271:SF25 (PANTHER); SSF82199 (SUPERFAMILY)
comp25318_c0_seq1	213.01	0.78	-6.73052	6.46269	4.25673e-09	1.14331e-06	---NA---	265	0	-	-	-	-	-	no IPS match
comp20721_c0_seq1	18.43	0	-6.72933	3.42982	0.0024278	0.0408186	PREDICTED: uncharacterized protein At1g51745	314	17	3.3e-64	0.6759	2	P:biological_process; C:plasmodesma	-	no IPS match
comp18049_c0_seq1	18.4	0	-6.727	3.42802	0.0024278	0.0408186	---NA---	295	0	-	-	-	-	-	no IPS match
comp17353_c0_seq1	18.34	0	-6.72233	3.4244	0.0024278	0.0408186	PREDICTED: uncharacterized protein LOC103718176	316	20	3.1e-27	0.666	3	P:response to oxidative stress; C:peroxisome; P:regulation of gene expression	-	no IPS match
comp22116_c0_seq1	18.34	0	-6.72233	3.4244	0.0024278	0.0408186	epidermal growth factor receptor substrate 15-like isoform x2	316	16	1.2e-57	0.7869	-	-	-	no IPS match
comp128_c0_seq1	1537.73	7.68	-6.39965	9.19274	3.30559e-14	4.92909e-11	ferritin- chloroplastic-like	1186	20	0	0.8475	7	P:cellular iron ion homeostasis; P:chlorophyll metabolic process; C:chloroplast; F:ferric iron binding; P:iron ion transport; P:oxidation-reduction process; F:ferroxidase activity	EC:1.16.3.1; EC:1.16.3	IPR008331 (PFAM); IPR012347 (G3DSA:1.20.1260.GENE3D); IPR001519 (PANTHER); PTHR11431:SF44 (PANTHER); IPR014034 (PROSITE_PATTERNS); IPR009040 (PROSITE_PROFILES); IPR009078 (SUPERFAMILY)
comp170_c0_seq1	709.33	3.95	-6.22976	8.10716	3.85242e-12	3.14322e-09	cysteine proteinase 1-like	282	4	1.9e-09	0.8225	2	P:proteolysis; F:cysteine-type peptidase activity	EC:3.4	no IPS match
comp4275_c0_seq2	69.39	0.33	-6.19351	5.01658	2.01735e-05	0.000949254	disease resistance protein rga1	710	20	9.1e-18	0.713	1	F:ADP binding	-	no IPS match
comp7156_c0_seq1	95.13	0.48	-6.19279	5.41625	1.60514e-06	0.000127066	---NA---	350	0	-	-	-	-	-	SIGNAL_PEPTIDE (PHOBIUS); NON_CYTOPLASMIC_DOMAIN (PHOBIUS); SIGNAL_PEPTIDE_H_REGION (PHOBIUS); SIGNAL_PEPTIDE_N_REGION (PHOBIUS); SIGNAL_PEPTIDE_C_REGION (PHOBIUS); SignalP-noTM (SIGNALP_EUK)
comp1021_c0_seq8	3898.1	23.1	-6.1621	10.5212	1.14039e-14	2.24155e-11	ras-related protein rab7	263	20	1.2e-55	0.9795	8	F:GTP binding; P:nucleocytoplasmic transport; P:small GTPase mediated signal transduction; F:GTPase activity; C:membrane; P:metabolic process; P:intracellular protein transport; C:intracellular	EC:3.6.1; EC:3.6.1.15	IPR003579 (SMART); IPR001806 (PFAM); IPR027417 (G3DSA:3.40.50.GENE3D); PTHR24073 (PANTHER); PTHR24073:SF502 (PANTHER); PS51419 (PROSITE_PROFILES); IPR027417 (SUPERFAMILY)
comp1232_c0_seq4	1278.07	7.7	-6.12913	8.93445	2.34441e-13	2.73998e-10	28 kda chloroplastic-like	263	11	6.9e-46	0.7155	4	F:nucleotide binding; F:nucleic acid binding; C:ribonucleoprotein complex; C:viral nucleocapsid	-	CYTOPLASMIC_DOMAIN (PHOBIUS); TRANSMEMBRANE (PHOBIUS); NON_CYTOPLASMIC_DOMAIN (PHOBIUS)
comp9983_c0_seq1	35.8	0.17	-5.96811	4.20459	0.000454603	0.010873	PREDICTED: uncharacterized protein LOC103718354	345	20	9.1e-71	0.618	3	F:ATP binding; P:protein metabolic process; C:mitochondrion	-	no IPS match
comp3237_c0_seq1	98.96	0.63	-5.90431	5.4696	1.08357e-06	9.6215e-05	rna polymerase ii c-terminal domain phosphatase-like 4 isoform x2	622	7	1.3e-20	0.7486	4	C:nucleus; F:phosphoprotein phosphatase activity; F:protein C-terminus binding; P:protein dephosphorylation	-	no IPS match
comp4538_c0_seq1	59.18	0.43	-5.64591	4.82298	5.75811e-05	0.00217466	transcription factor tcp7-like	404	20	3.1e-57	0.8955	-	-	-	no IPS match
comp19572_c0_seq1	60.35	0.46	-5.59076	4.84803	5.75811e-05	0.00217466	heterogeneous nuclear ribonucleoprotein u-like protein 1	280	20	2.2e-56	0.9055	4	F:nucleic acid binding; C:ribonucleoprotein complex; C:viral nucleocapsid; F:protein dimerization activity	-	no IPS match
comp9407_c0_seq1	39.94	0.28	-5.58957	4.34025	0.000212999	0.00610791	4-hydroxy-tetrahydrodipicolinate chloroplastic-like	426	4	7.3e-19	0.8525	-	-	-	TRANSMEMBRANE (PHOBIUS); NON_CYTOPLASMIC_DOMAIN (PHOBIUS); CYTOPLASMIC_DOMAIN (PHOBIUS)
comp3242_c0_seq1	242.83	2.14	-5.54572	6.65085	1.20699e-08	2.60969e-06	probable e3 ubiquitin ligase sud1	267	20	1.7e-49	0.8885	10	P:positive regulation of hydroxymethylglutaryl-CoA reductase (NADPH) activity; F:ubiquitin-protein transferase activity; F:zinc ion binding; P:cutin biosynthetic process; C:membrane; P:isoprenoid biosynthetic process; P:suberin biosynthetic process; P:response to water deprivation; P:wax biosynthetic process; P:protein ubiquitination	EC:1.97.1	PTHR13145 (PANTHER); TRANSMEMBRANE (PHOBIUS); CYTOPLASMIC_DOMAIN (PHOBIUS); CYTOPLASMIC_DOMAIN (PHOBIUS); TRANSMEMBRANE (PHOBIUS); NON_CYTOPLASMIC_DOMAIN (PHOBIUS); TMhelix (TMHMM); TMhelix (TMHMM)
comp25075_c0_seq1	149.11	1.37	-5.45917	6.00646	1.16232e-07	1.66984e-05	protein far1-related sequence 6-like	268	20	9e-57	0.847	2	F:zinc ion binding; P:regulation of transcription, DNA-templated	-	IPR018289 (PFAM); IPR031052 (PANTHER); PTHR31669:SF10 (PANTHER)
comp4607_c0_seq7	48.62	0.41	-5.42162	4.58246	0.000224337	0.00631165	arogenate dehydratase chloroplastic-like	285	5	3.7e-44	0.77	-	-	-	SignalP-TM (SIGNALP_GRAM_POSITIVE)
comp3150_c0_seq1	51.64	0.49	-5.28784	4.65858	0.000149576	0.00475948	glucuronosyltransferase pgsip8	2135	20	0	0.881	4	F:transferase activity, transferring glycosyl groups; C:membrane; P:protein glycosylation; C:cytoplasmic membrane-bounded vesicle	-	no IPS match
comp2315_c0_seq1	162.95	1.71	-5.28215	6.126	1.67865e-07	2.2827e-05	60s ribosomal protein l6-like	217	20	1.2e-20	0.891	4	F:structural constituent of ribosome; P:ribosome biogenesis; C:ribosome; P:translation	-	no IPS match
comp2229_c0_seq1	90.6	0.95	-5.23706	5.36592	8.60459e-06	0.000473998	at-hook motif nuclear-localized protein 9	1941	20	0	0.788	1	F:DNA binding	-	IPR017956 (SMART); IPR005175 (PFAM); G3DSA:3.30.1330.80 (GENE3D); PTHR31500:SF10 (PANTHER); PTHR31500 (PANTHER); IPR005175 (PROSITE_PROFILES); SSF117856 (SUPERFAMILY)
comp17300_c0_seq1	101.18	1.1	-5.19901	5.50803	3.48413e-06	0.000232489	---NA---	274	0	-	-	-	-	-	no IPS match
comp1837_c0_seq2	61.1	0.65	-5.16984	4.86939	4.8015e-05	0.00185551	6-phosphogluconate dehydrogenase family protein isoform 1	1644	20	0	0.964	5	F:NADP binding; F:phosphogluconate dehydrogenase (decarboxylating) activity; P:pentose-phosphate shunt; P:oxidation-reduction process; P:D-gluconate metabolic process	EC:1.1.1.44	IPR006183 (PRINTS); IPR006113 (PIRSF); IPR006113 (TIGRFAM); IPR013328 (G3DSA:1.10.1040.GENE3D); G3DSA:3.40.50.720 (GENE3D); IPR006114 (PFAM); IPR006115 (PFAM); IPR012284 (G3DSA:1.20.5.GENE3D); PTHR11811:SF33 (PANTHER); PTHR11811 (PANTHER); IPR016040 (SUPERFAMILY); IPR008927 (SUPERFAMILY)
comp3855_c0_seq1	35.38	0.36	-5.12203	4.19989	0.000454603	0.010873	---NA---	290	0	-	-	-	-	-	no IPS match
comp4829_c0_seq1	94.81	1.09	-5.11769	5.42612	5.78883e-06	0.000343383	---NA---	415	0	-	-	-	-	-	TRANSMEMBRANE (PHOBIUS); CYTOPLASMIC_DOMAIN (PHOBIUS); NON_CYTOPLASMIC_DOMAIN (PHOBIUS); TMhelix (TMHMM)
comp20264_c0_seq1	178.93	2.14	-5.10554	6.25287	2.067e-07	2.75875e-05	phospholipid-transporting atpase 3	267	20	7.1e-52	0.99	23	P:regulation of plant-type hypersensitive response; P:ammonium transport; P:metabolic process; C:Golgi membrane; F:phospholipid-translocating ATPase activity; P:negative regulation of programmed cell death; P:protein targeting to membrane; P:regulation of ion transport; C:plasma membrane; P:nucleotide transport; P:lateral root development; F:magnesium ion binding; F:ATP binding; C:trans-Golgi net…	EC:3.6.1; EC:3.6.1.3; EC:3.6.3.1; EC:3.6.1.15	IPR023214 (G3DSA:3.40.50.GENE3D); IPR032630 (PFAM); IPR001757 (TIGRFAM); IPR006539 (PANTHER); PTHR24092:SF85 (PANTHER); IPR023214 (SUPERFAMILY)
comp1310_c0_seq3	26.07	0.25	-5.10499	3.83826	0.00245387	0.040844	abscisic acid receptor pyl8-like	997	20	2e-84	0.8335	-	-	-	CYTOPLASMIC_DOMAIN (PHOBIUS); NON_CYTOPLASMIC_DOMAIN (PHOBIUS); TRANSMEMBRANE (PHOBIUS)
comp4817_c0_seq4	79.59	0.92	-5.09339	5.20355	2.29892e-05	0.00100257	---NA---	317	0	-	-	-	-	-	no IPS match
comp14158_c0_seq1	99.05	1.18	-5.07331	5.48305	3.94725e-06	0.000249184	---NA---	272	0	-	-	-	-	-	no IPS match
comp7438_c0_seq1	734.89	9.41	-5.04409	8.17827	3.51369e-10	1.35663e-07	---NA---	263	0	-	-	-	-	-	no IPS match
comp1927_c0_seq1	137.39	1.71	-5.03629	5.90735	7.73244e-07	7.28484e-05	Actin-3	234	1	4.4e-05	0.66	2	F:nucleotide binding; F:ATP binding	-	no IPS match
comp27802_c0_seq1	38.04	0.43	-5.01068	4.28902	0.001049	0.0218401	probable rna methyltransferase at5g51130	283	20	2e-39	0.848	7	P:protein deubiquitination; P:photomorphogenesis; P:positive regulation of transcription, DNA-templated; P:histone methylation; F:methyltransferase activity; P:cullin deneddylation; P:protein ubiquitination	-	IPR029063 (G3DSA:3.40.50.GENE3D); PTHR12315 (PANTHER)
comp7286_c0_seq1	35.26	0.4	-4.99014	4.19784	0.000454603	0.010873	transcription factor pif4-like isoform x1	455	20	1.9e-70	0.7435	4	C:nucleus; F:transcription factor activity, sequence-specific DNA binding; P:regulation of transcription, DNA-templated; F:protein dimerization activity	-	PTHR12565:SF86 (PANTHER); PTHR12565 (PANTHER); SIGNAL_PEPTIDE (PHOBIUS); SIGNAL_PEPTIDE_N_REGION (PHOBIUS); NON_CYTOPLASMIC_DOMAIN (PHOBIUS); SIGNAL_PEPTIDE_C_REGION (PHOBIUS); SIGNAL_PEPTIDE_H_REGION (PHOBIUS); SignalP-noTM (SIGNALP_EUK)
comp29722_c0_seq1	108.64	1.43	-4.94427	5.60462	1.9044e-06	0.000144248	---NA---	267	0	-	-	-	-	-	no IPS match
comp4056_c0_seq7	30.34	0.35	-4.93508	4.01927	0.0010241	0.0213835	atp-dependent zinc metalloprotease ftsh mitochondrial-like isoform x1	915	20	0	0.956	10	F:ATP binding; F:metal ion binding; C:mitochondrion; C:membrane; P:proteolysis; F:ATP-dependent peptidase activity; F:metalloendopeptidase activity; C:plastid; F:microtubule-severing ATPase activity; P:obsolete ATP-dependent proteolysis	EC:3.4.24; EC:3.6.1; EC:3.6.1.3; EC:3.6.1.15; EC:3.6.4.3	IPR000642 (PFAM); G3DSA:1.10.8.60 (GENE3D); PTHR23076:SF73 (PANTHER); PTHR23076 (PANTHER); IPR027417 (SUPERFAMILY); SSF140990 (SUPERFAMILY)
comp10961_c0_seq3	117.16	1.56	-4.93347	5.70247	2.91365e-06	0.000200949	---NA---	265	0	-	-	-	-	-	no IPS match
comp677_c0_seq4	45.19	0.57	-4.90489	4.5006	0.0004238	0.0105143	pyrophosphate-energized vacuolar membrane proton pump-like	665	20	1e-111	0.9125	13	P:proton transport; P:response to salt stress; C:chloroplast envelope; C:Golgi apparatus; F:hydrogen-translocating pyrophosphatase activity; P:response to water deprivation; P:auxin polar transport; C:plant-type vacuole membrane; F:inorganic diphosphatase activity; P:oxidative phosphorylation; P:leaf development; C:mitochondrion; P:establishment or maintenance of transmembrane electrochemical gra…	EC:3.6.1.1; EC:3.6.1	IPR004131 (PFAM); PTHR31998 (PANTHER); PTHR31998 (PANTHER); PTHR31998:SF13 (PANTHER); TRANSMEMBRANE (PHOBIUS); TRANSMEMBRANE (PHOBIUS); CYTOPLASMIC_DOMAIN (PHOBIUS); CYTOPLASMIC_DOMAIN (PHOBIUS); TRANSMEMBRANE (PHOBIUS); NON_CYTOPLASMIC_DOMAIN (PHOBIUS); NON_CYTOPLASMIC_DOMAIN (PHOBIUS); TMhelix (TMHMM); TMhelix (TMHMM); TMhelix (TMHMM)
comp28788_c0_seq1	175.73	2.44	-4.89625	6.23382	2.41368e-07	3.06985e-05	---NA---	264	0	-	-	-	-	-	no IPS match
comp16763_c0_seq1	29.82	0.36	-4.8767	3.99974	0.00136046	0.0265241	poly -binding protein 1	337	20	1e-40	0.773	1	F:RNA binding	-	IPR004088 (G3DSA:3.30.1370.GENE3D); IPR004088 (PFAM); PTHR10288:SF155 (PANTHER); PTHR10288 (PANTHER); IPR004088 (PROSITE_PROFILES); IPR004088 (SUPERFAMILY)
comp12070_c0_seq1	95.85	1.32	-4.8734	5.44506	5.08779e-06	0.000310403	---NA---	256	0	-	-	-	-	-	no IPS match
comp19181_c0_seq1	42.6	0.55	-4.86555	4.42911	0.000528118	0.0125549	probable nadh dehydrogenase	274	20	4.4e-19	0.8215	14	P:proton transport; P:mitochondrial electron transport, NADH to ubiquinone; F:electron carrier activity; F:NADH dehydrogenase (ubiquinone) activity; P:photorespiration; P:response to cytokinin; P:ubiquinone biosynthetic process; P:proteasome core complex assembly; P:ubiquitin-dependent protein catabolic process; P:sodium ion transport; C:mitochondrial respiratory chain complex I; P:obsolete elect…	EC:1.6.99.5; EC:1.6.99.3; EC:1.6.5.3	NON_CYTOPLASMIC_DOMAIN (PHOBIUS); CYTOPLASMIC_DOMAIN (PHOBIUS); TRANSMEMBRANE (PHOBIUS); TMhelix (TMHMM)
comp3311_c0_seq1	131.8	1.9	-4.83048	5.85785	1.14409e-06	0.000101381	ras-related protein partial	270	2	2e-09	0.82	-	-	-	no IPS match
comp10770_c0_seq1	69.89	0.98	-4.82182	5.04456	5.74449e-05	0.00217331	pra1 family protein b3-like	278	20	6.4e-44	0.8105	2	P:vesicle-mediated transport; C:endoplasmic reticulum	-	no IPS match
comp16652_c0_seq1	124.26	1.83	-4.79768	5.78197	1.90471e-06	0.000144248	upf0329 protein ecu05_1680 ecu11_0050-like	271	20	1.2e-51	0.8785	2	F:metal ion binding; P:metal ion transport	-	IPR006121 (PFAM); G3DSA:3.30.70.100 (GENE3D); PTHR22814 (PANTHER); PTHR22814:SF94 (PANTHER); IPR006121 (PROSITE_PROFILES); IPR006121 (SUPERFAMILY)
comp4445_c0_seq1	115.63	1.71	-4.78787	5.68882	3.24862e-06	0.000222279	allene oxide cyclase chloroplastic-like	283	4	2.4e-43	0.8525	-	-	-	no IPS match
comp3572_c0_seq1	111.83	1.67	-4.77244	5.64596	4.53189e-06	0.000280763	heat shock protein 70	284	20	9.1e-60	0.9965	1	F:ATP binding	-	IPR013126 (PRINTS); IPR029047 (G3DSA:2.60.34.GENE3D); IPR013126 (PFAM); PTHR19375:SF200 (PANTHER); PTHR19375 (PANTHER); IPR029047 (SUPERFAMILY); SSF53067 (SUPERFAMILY)
comp5621_c0_seq1	32.14	0.43	-4.76875	4.09069	0.000776196	0.0167741	ubiquitin domain-containing protein dsk2a-like isoform x2	597	20	7e-88	0.777	1	F:protein binding	-	IPR019956 (PRINTS); IPR000626 (SMART); IPR000626 (PFAM); G3DSA:3.10.20.90 (GENE3D); IPR015496 (PANTHER); PTHR10677:SF26 (PANTHER); IPR000626 (PROSITE_PROFILES); IPR029071 (SUPERFAMILY)
comp2058_c0_seq1	990.5	15.4	-4.76839	8.60474	6.01372e-10	2.09719e-07	40s ribosomal protein s19-3-like	263	20	6e-34	0.947	4	F:structural constituent of ribosome; P:ribosome biogenesis; C:ribosome; P:translation	-	IPR001266 (PFAM); IPR001266 (PANTHER); IPR001266 (PRODOM); SSF46785 (SUPERFAMILY)
comp6617_c0_seq3	30.84	0.42	-4.73839	4.04208	0.0010241	0.0213835	pyridoxine pyridoxamine 5 -phosphate oxidase chloroplastic	446	20	1.3e-89	0.854	14	P:pyridoxal phosphate biosynthetic process; F:FMN binding; P:pyridoxal metabolic process; F:pyridoxamine-phosphate oxidase activity; C:chloroplast; P:NADH metabolic process; P:pyridoxine biosynthetic process; C:mitochondrion; P:NADP metabolic process; C:cytosol; P:glucosinolate biosynthetic process; P:oxidation-reduction process; F:NADHX epimerase activity; F:NADPHX epimerase activity	EC:5.1; EC:1.4.3.5	IPR004443 (PFAM); IPR004443 (G3DSA:3.40.50.GENE3D); PTHR13232 (PANTHER); PTHR13232:SF10 (PANTHER); NON_CYTOPLASMIC_DOMAIN (PHOBIUS); SIGNAL_PEPTIDE_N_REGION (PHOBIUS); SIGNAL_PEPTIDE_H_REGION (PHOBIUS); SIGNAL_PEPTIDE (PHOBIUS); SIGNAL_PEPTIDE_C_REGION (PHOBIUS); IPR004443 (PROSITE_PROFILES); SignalP-noTM (SIGNALP_EUK); SignalP-noTM (SIGNALP_GRAM_NEGATIVE); SignalP-TM (SIGNALP_GRAM_POSITIVE); IPR…
comp2711_c0_seq1	4632.99	74.42	-4.72667	10.8016	1.15759e-10	5.56198e-08	50s ribosomal protein chloroplastic-like	263	3	4.9e-31	0.8833	-	-	-	no IPS match
comp9296_c0_seq1	77.01	1.18	-4.71093	5.1697	3.09441e-05	0.00129914	eukaryotic translation initiation factor isoform 4g-1-like	301	20	1.2e-60	0.941	4	F:translation initiation factor activity; F:protein binding; C:ribosome; P:regulation of translational initiation	-	IPR003890 (PFAM); IPR016021 (G3DSA:1.25.40.GENE3D); PTHR23253 (PANTHER); PTHR23253:SF32 (PANTHER); IPR016024 (SUPERFAMILY)
comp1645_c0_seq5	27.14	0.37	-4.70886	3.89165	0.00245387	0.040844	---NA---	428	0	-	-	-	-	-	no IPS match
comp3130_c0_seq1	124.34	1.96	-4.70336	5.7852	1.7169e-06	0.000134744	protein radialis-like 3	732	20	5.9e-43	0.8065	2	C:nucleus; F:DNA binding	-	no IPS match
comp10709_c0_seq1	51.4	0.77	-4.70014	4.66327	0.000149576	0.00475948	probable metal-nicotianamine transporter ysl12	354	20	5.5e-73	0.854	1	P:transmembrane transport	-	no IPS match
comp4196_c0_seq3	45.05	0.67	-4.69238	4.50095	0.0004238	0.0105143	rrna-processing protein fcf1 homolog	382	20	6e-65	0.9395	1	C:small-subunit processome	-	IPR029060 (G3DSA:3.40.50.GENE3D); PTHR12416:SF2 (PANTHER); PTHR12416:SF2 (PANTHER); PTHR12416 (PANTHER); PTHR12416 (PANTHER); IPR029060 (SUPERFAMILY)
comp36791_c0_seq1	47.93	0.74	-4.65183	4.578	0.000276252	0.00743833	---NA---	266	0	-	-	-	-	-	no IPS match
comp7201_c0_seq6	59.34	0.95	-4.62802	4.84353	0.000185129	0.00535488	probable xyloglucan endotransglucosylase hydrolase protein 23	279	20	1.6e-58	0.9615	7	C:cell wall; C:apoplast; P:cell wall organization; F:hydrolase activity, hydrolyzing O-glycosyl compounds; F:xyloglucan:xyloglucosyl transferase activity; P:xyloglucan metabolic process; P:cell wall biogenesis	EC:2.4.1.207	IPR013320 (G3DSA:2.60.120.GENE3D); IPR000757 (PFAM); PTHR31062 (PANTHER); PTHR31062:SF20 (PANTHER); IPR008263 (PROSITE_PATTERNS); IPR013320 (SUPERFAMILY)
comp1401_c0_seq1	670.98	11.67	-4.60453	8.06503	4.78313e-09	1.2612e-06	trafficking protein particle complex subunit 3-like	265	20	2.5e-26	0.993	-	-	-	no IPS match
comp8397_c0_seq1	25.93	0.39	-4.58002	3.84069	0.00245387	0.040844	adp-ribosylation factor gtpase-activating protein agd7-like	331	20	1.4e-68	0.8595	3	F:metal ion binding; F:GTPase activator activity; P:positive regulation of GTPase activity	-	PTHR23180:SF293 (PANTHER); PTHR23180 (PANTHER)
comp2934_c0_seq7	51.49	0.86	-4.55658	4.66869	0.000149576	0.00475948	ras-related protein rab11c	383	20	8.4e-27	0.984	8	F:GTP binding; P:nucleocytoplasmic transport; P:small GTPase mediated signal transduction; F:GTPase activity; C:membrane; P:metabolic process; P:intracellular protein transport; C:intracellular	EC:3.6.1; EC:3.6.1.15	no IPS match
comp4056_c0_seq11	191.71	3.42	-4.54691	6.3589	5.87427e-07	6.04812e-05	atp-dependent zinc metalloprotease ftsh mitochondrial-like	263	20	6.6e-53	0.999	9	F:ATP binding; C:mitochondrion; C:membrane; P:proteolysis; F:ATP-dependent peptidase activity; F:metalloendopeptidase activity; C:plastid; F:microtubule-severing ATPase activity; P:obsolete ATP-dependent proteolysis	EC:3.4.24; EC:3.6.1; EC:3.6.1.3; EC:3.6.1.15; EC:3.6.4.3	IPR003959 (PFAM); IPR027417 (G3DSA:3.40.50.GENE3D); PTHR23076:SF73 (PANTHER); PTHR23076 (PANTHER); IPR003960 (PROSITE_PATTERNS); IPR027417 (SUPERFAMILY)
comp4804_c0_seq2	27.39	0.43	-4.53939	3.90571	0.00182029	0.0329213	---NA---	283	0	-	-	-	-	-	no IPS match
comp6648_c0_seq1	89.78	1.59	-4.52388	5.36992	2.47543e-05	0.00106301	probable transcription factor glk1	404	9	9.6e-16	0.8356	1	F:DNA binding	-	no IPS match
comp13546_c0_seq1	85.2	1.51	-4.51954	5.30312	3.69045e-05	0.00153596	---NA---	277	0	-	-	-	-	-	no IPS match
comp13432_c0_seq4	26.37	0.42	-4.51387	3.86171	0.00245387	0.040844	protein phosphatase methylesterase 1	325	20	2.1e-42	0.8305	6	P:cellular macromolecule metabolic process; P:nitrogen compound metabolic process; P:single-organism cellular process; P:primary metabolic process; P:single-organism metabolic process; F:hydrolase activity	-	no IPS match
comp16240_c0_seq1	35.15	0.59	-4.49992	4.20348	0.00169671	0.0309059	heterogeneous nuclear ribonucleoprotein 1-like	272	1	0.00014	0.76	-	-	-	no IPS match
comp23281_c0_seq1	35.5	0.61	-4.47138	4.21607	0.00169671	0.0309059	---NA---	271	0	-	-	-	-	-	no IPS match
comp16142_c0_seq1	364.25	7.13	-4.42851	7.22821	7.52638e-08	1.21441e-05	---NA---	267	0	-	-	-	-	-	SignalP-noTM (SIGNALP_EUK)
comp19095_c0_seq1	39.94	0.73	-4.40761	4.36034	0.000830751	0.0175582	anamorsin homolog	290	20	9.1e-58	0.7015	3	C:mitochondrion; F:iron-sulfur cluster binding; P:iron-sulfur cluster assembly	-	IPR029063 (G3DSA:3.40.50.GENE3D); IPR007785 (PANTHER); IPR029063 (SUPERFAMILY)
comp13758_c0_seq1	43.21	0.8	-4.40032	4.4566	0.000528118	0.0125549	---NA---	350	0	-	-	-	-	-	no IPS match
comp3708_c0_seq12	138.46	2.74	-4.39015	5.93478	4.43487e-06	0.000278341	serine threonine protein phosphatase 2a 55 kda regulatory subunit b beta isoform-like isoform x2	268	20	4e-30	0.979	4	P:signal transduction; P:regulation of protein phosphatase type 2A activity; C:protein phosphatase type 2A complex; F:protein phosphatase type 2A regulator activity	-	no IPS match
comp4324_c0_seq12	123.81	2.53	-4.34089	5.7904	4.98479e-06	0.000308379	udp-glucuronate 4-epimerase 1	270	20	1e-54	0.9785	6	F:UDP-glucuronate 4-epimerase activity; F:coenzyme binding; F:UDP-glucuronate 5'-epimerase activity; P:starch metabolic process; P:sucrose metabolic process; P:nucleotide metabolic process	EC:5.1.3.6; EC:5.1.3.12	no IPS match
comp26736_c0_seq1	149.11	3.11	-4.31875	6.03442	2.37112e-06	0.000172931	mediator of rna polymerase ii transcription subunit 12-like	265	20	1.7e-51	0.783	1	F:protein binding	-	IPR000270 (SMART); IPR000270 (PFAM); PTHR31066 (PANTHER); SSF54277 (SUPERFAMILY)
comp13986_c0_seq1	34.23	0.66	-4.31739	4.17593	0.00217413	0.0388977	PREDICTED: uncharacterized protein LOC103719716 isoform X1	346	20	5.7e-72	0.768	2	F:methyltransferase activity; P:methylation	-	PTHR13600:SF22 (PANTHER); IPR007213 (PANTHER)
comp12140_c0_seq1	63.9	1.32	-4.28975	4.94531	0.000110484	0.00362219	---NA---	269	0	-	-	-	-	-	no IPS match
comp26594_c0_seq1	63.9	1.32	-4.28975	4.94531	0.000110484	0.00362219	---NA---	269	0	-	-	-	-	-	no IPS match
comp6229_c0_seq1	44.49	0.9	-4.28609	4.49542	0.0004238	0.0105143	PREDICTED: uncharacterized protein LOC103704108 isoform X1	662	20	8.1e-115	0.6845	-	-	-	PTHR33738 (PANTHER); SIGNAL_PEPTIDE_C_REGION (PHOBIUS); SIGNAL_PEPTIDE (PHOBIUS); SIGNAL_PEPTIDE_H_REGION (PHOBIUS); NON_CYTOPLASMIC_DOMAIN (PHOBIUS); SIGNAL_PEPTIDE_N_REGION (PHOBIUS); SignalP-noTM (SIGNALP_EUK)
comp27414_c0_seq1	181.06	3.89	-4.28248	6.29211	9.73427e-07	9.07196e-05	protein flx-like 1	265	9	5.4e-51	0.6922	-	-	-	no IPS match
comp9502_c0_seq1	36.39	0.75	-4.23851	4.25179	0.00133085	0.0265241	dead-box atp-dependent rna helicase chloroplastic-like	471	3	3.1e-40	0.8733	-	-	-	no IPS match
comp193_c0_seq12	91.19	2.04	-4.20111	5.39987	2.17352e-05	0.00100257	14-3-3-like protein	310	20	2.7e-23	0.927	1	F:protein domain specific binding	-	no IPS match
comp32633_c0_seq1	90.53	2.05	-4.18385	5.39115	2.47543e-05	0.00106301	PREDICTED: uncharacterized protein LOC103710976 isoform X3	268	20	1.4e-51	0.791	4	P:GPI anchor metabolic process; F:hydrolase activity, acting on ester bonds; P:intracellular protein transport; C:intracellular	-	no IPS match
comp3312_c0_seq1	114.34	2.64	-4.16659	5.69308	9.36113e-06	0.000508547	protein lhy	561	11	5.5e-19	0.6955	4	F:DNA binding; P:regulation of circadian rhythm; P:negative regulation of biological process; P:response to light stimulus	-	no IPS match
comp12698_c0_seq1	255.61	6.22	-4.11262	6.76034	6.59006e-07	6.41833e-05	transmembrane 9 superfamily member 3-like	265	20	1.7e-48	0.97	1	C:integral component of membrane	-	IPR004240 (PFAM); IPR004240 (PANTHER); PTHR10766:SF52 (PANTHER); CYTOPLASMIC_DOMAIN (PHOBIUS); CYTOPLASMIC_DOMAIN (PHOBIUS); TRANSMEMBRANE (PHOBIUS); NON_CYTOPLASMIC_DOMAIN (PHOBIUS); TRANSMEMBRANE (PHOBIUS); TMhelix (TMHMM); TMhelix (TMHMM)
comp3406_c0_seq1	189.53	4.64	-4.09842	6.36022	2.72769e-06	0.000189028	---NA---	350	0	-	-	-	-	-	TRANSMEMBRANE (PHOBIUS); CYTOPLASMIC_DOMAIN (PHOBIUS); NON_CYTOPLASMIC_DOMAIN (PHOBIUS); TMhelix (TMHMM)
comp27869_c0_seq1	127.81	3.11	-4.09666	5.84078	8.6046e-06	0.000473998	golgi snap receptor complex member 1-1-like isoform x1	265	1	1.7e-22	1	-	-	-	no IPS match
comp17999_c0_seq1	34.3	0.79	-4.08526	4.18477	0.00217413	0.0388977	ubiquitin carboxyl-terminal hydrolase 17-like	330	20	7.5e-69	0.8925	11	P:cell proliferation; P:protein deubiquitination; P:root development; P:regulation of response to salt stress; F:metal ion binding; P:flower development; P:leaf development; P:nuclear-transcribed mRNA catabolic process; P:protein N-linked glycosylation; F:ubiquitinyl hydrolase activity; P:ubiquitin-dependent protein catabolic process	-	IPR001394 (PFAM); PTHR24006 (PANTHER); PTHR24006:SF503 (PANTHER); SSF54001 (SUPERFAMILY)
comp107_c0_seq2	455.27	11.35	-4.08501	7.54913	1.3506e-07	1.87794e-05	malate glyoxysomal	1630	20	0	0.9375	48	P:chlorophyll biosynthetic process; P:regulation of photorespiration; P:regulation of plant-type hypersensitive response; P:aromatic amino acid family metabolic process; P:jasmonic acid biosynthetic process; P:peroxisome organization; P:rRNA processing; C:vacuole; P:glycine catabolic process; P:vitamin metabolic process; P:response to light stimulus; P:response to cytokinin; C:glyoxysome; P:MAPK …	EC:1.1.1.37	no IPS match
comp438_c0_seq2	253.18	6.32	-4.07611	6.7491	6.95522e-07	6.75876e-05	probable boi-related e3 ubiquitin-protein ligase 2	1257	20	8.1e-174	0.7135	6	C:nucleus; F:ubiquitin-protein transferase activity; F:zinc ion binding; F:protein binding; P:regulation of defense response; P:protein ubiquitination	-	Coil (COILS); IPR017066 (PIRSF); PF13920 (PFAM); IPR013083 (G3DSA:3.30.40.GENE3D); PTHR10044:SF118 (PANTHER); PTHR10044 (PANTHER); SIGNAL_PEPTIDE_H_REGION (PHOBIUS); SIGNAL_PEPTIDE (PHOBIUS); SIGNAL_PEPTIDE_C_REGION (PHOBIUS); SIGNAL_PEPTIDE_N_REGION (PHOBIUS); NON_CYTOPLASMIC_DOMAIN (PHOBIUS); IPR001841 (PROSITE_PROFILES)
comp21976_c0_seq1	70.29	1.71	-4.07116	5.07268	0.000155998	0.00484002	chromatin assembly factor 1 subunit fas2 homolog	208	20	8.3e-15	0.898	9	P:cell proliferation; C:CAF-1 complex; P:heterochromatin assembly; P:leaf development; P:double-strand break repair via homologous recombination; P:pollen development; P:meristem structural organization; P:nucleosome assembly; P:trichome differentiation	-	TRANSMEMBRANE (PHOBIUS); NON_CYTOPLASMIC_DOMAIN (PHOBIUS); CYTOPLASMIC_DOMAIN (PHOBIUS); TMhelix (TMHMM)
comp5223_c0_seq1	191.71	4.89	-4.04037	6.37797	2.37567e-06	0.000172931	protein bzr1 homolog 1-like	264	20	1.8e-49	0.8	10	C:nucleus; F:DNA binding; C:transcription factor complex; F:transcription factor activity, sequence-specific DNA binding; F:protein binding; C:cytoplasm; P:regulation of transcription, DNA-templated; P:brassinosteroid mediated signaling pathway; P:regulation of transcription, DNA-templated; P:regulation of growth	-	no IPS match
comp1313_c0_seq2	35.73	0.86	-4.03159	4.23569	0.00169671	0.0309059	pto-interacting protein 1-like	1447	20	0	0.9315	4	F:ATP binding; P:serine family amino acid metabolic process; F:protein serine/threonine kinase activity; P:protein phosphorylation	EC:2.7.11	NON_CYTOPLASMIC_DOMAIN (PHOBIUS); TRANSMEMBRANE (PHOBIUS); CYTOPLASMIC_DOMAIN (PHOBIUS); TRANSMEMBRANE (PHOBIUS); CYTOPLASMIC_DOMAIN (PHOBIUS); TMhelix (TMHMM); TMhelix (TMHMM)
comp19338_c0_seq1	37	0.9	-4.02128	4.2783	0.00133085	0.0265241	---NA---	281	0	-	-	-	-	-	no IPS match
comp15537_c0_seq2	44.24	1.09	-4.02105	4.49652	0.00124694	0.02515	xyloglucan endotransglucosylase hydrolase protein 2-like	290	18	1.5e-42	0.6861	15	F:transferase activity, transferring glycosyl groups; P:cellular glucan metabolic process; P:metabolic process; F:hydrolase activity, hydrolyzing O-glycosyl compounds; C:extracellular region; P:cell wall biogenesis; P:carbohydrate metabolic process; C:apoplast; C:cell wall; P:cell wall organization; F:xyloglucan:xyloglucosyl transferase activity; F:transferase activity; P:xyloglucan metabolic pro…	-	IPR013320 (G3DSA:2.60.120.GENE3D); PTHR31062:SF43 (PANTHER); PTHR31062 (PANTHER); TRANSMEMBRANE (PHOBIUS); CYTOPLASMIC_DOMAIN (PHOBIUS); NON_CYTOPLASMIC_DOMAIN (PHOBIUS)
comp6470_c0_seq1	37.28	0.92	-4.0028	4.28803	0.00133085	0.0265241	---NA---	280	0	-	-	-	-	-	NON_CYTOPLASMIC_DOMAIN (PHOBIUS); CYTOPLASMIC_DOMAIN (PHOBIUS); TRANSMEMBRANE (PHOBIUS); TMhelix (TMHMM)
comp25273_c0_seq1	149.11	3.89	-4.00269	6.04682	5.15551e-06	0.000310403	ubiquitin carboxyl-terminal hydrolase 14	265	20	2e-45	0.968	5	F:zinc ion binding; F:omega peptidase activity; F:cysteine-type peptidase activity; F:ubiquitinyl hydrolase activity; P:ubiquitin-dependent protein catabolic process	EC:3.4; EC:3.4.19	no IPS match
comp18128_c0_seq1	38.34	0.95	-4.00019	4.32217	0.001049	0.0218401	---NA---	297	0	-	-	-	-	-	no IPS match
comp7465_c0_seq1	150.17	3.95	-3.99123	6.05665	5.15551e-06	0.000310403	PREDICTED: uncharacterized protein LOC105055945	256	5	2e-14	0.814	4	C:chloroplast; C:mitochondrion; F:double-stranded DNA binding; P:regulation of transcription, DNA-templated	-	no IPS match
comp1569_c0_seq1	60.77	1.56	-3.98842	4.89219	0.00040732	0.0102169	obtusifoliol 14-alpha demethylase-like	2064	20	0	0.931	15	P:methionine biosynthetic process; C:endoplasmic reticulum; C:Golgi apparatus; F:methyltransferase activity; F:sterol 14-demethylase activity; C:plasma membrane; F:heme binding; P:RNA splicing, via endonucleolytic cleavage and ligation; F:iron ion binding; C:integral component of membrane; P:oxidation-reduction process; P:demethylation; P:sterol biosynthetic process; P:pentacyclic triterpenoid bi…	EC:1.14.13.70; EC:1.14.13	IPR002403 (PRINTS); IPR001128 (PRINTS); IPR001128 (G3DSA:1.10.630.GENE3D); IPR001128 (PFAM); PTHR24286:SF40 (PANTHER); PTHR24286 (PANTHER); IPR017972 (PROSITE_PATTERNS); NON_CYTOPLASMIC_DOMAIN (PHOBIUS); SIGNAL_PEPTIDE (PHOBIUS); SIGNAL_PEPTIDE_H_REGION (PHOBIUS); SIGNAL_PEPTIDE_N_REGION (PHOBIUS); SIGNAL_PEPTIDE_C_REGION (PHOBIUS); IPR001128 (SUPERFAMILY); TMhelix (TMHMM)
comp3020_c0_seq6	56.87	1.48	-3.9654	4.80991	0.00026466	0.00735221	polyadenylate-binding protein rbp47-like	589	20	2e-113	0.7945	2	F:nucleotide binding; F:nucleic acid binding	-	IPR000504 (SMART); IPR012677 (G3DSA:3.30.70.GENE3D); IPR000504 (PFAM); PTHR24012:SF485 (PANTHER); PTHR24012:SF485 (PANTHER); PTHR24012 (PANTHER); PTHR24012 (PANTHER); IPR000504 (PROSITE_PROFILES); SSF54928 (SUPERFAMILY)
comp18118_c0_seq1	210.88	5.7	-3.9597	6.50894	1.99404e-06	0.000147904	PREDICTED: desmoplakin-like	267	20	8.3e-51	0.6985	5	P:biological_process; P:calcium ion transport; P:protein glycosylation; P:gravitropism; F:molecular_function	-	PTHR34937 (PANTHER); PTHR34937:SF1 (PANTHER)
comp1653_c0_seq5	67.1	1.8	-3.93334	5.01906	0.000212952	0.00610791	udp-glycosyltransferase 73c6-like	262	20	1.4e-53	0.807	2	F:transferase activity, transferring hexosyl groups; P:metabolic process	-	IPR002213 (PANTHER); PTHR11926:SF190 (PANTHER); SSF53756 (SUPERFAMILY)
comp789_c0_seq3	434.01	12.14	-3.91958	7.49171	3.08888e-07	3.49667e-05	nucleic acid- ob-fold-like protein	274	20	3.6e-36	0.9575	1	P:biological_process	-	IPR012340 (G3DSA:2.40.50.GENE3D); PTHR31472 (PANTHER); IPR012340 (SUPERFAMILY)
comp15333_c0_seq1	63.9	1.74	-3.90996	4.95831	0.000293196	0.00765883	---NA---	312	0	-	-	-	-	-	no IPS match
comp20147_c0_seq1	45.02	1.25	-3.86045	4.52365	0.00124694	0.02515	atp-dependent 6-phosphofructokinase chloroplastic	284	20	1.8e-56	0.98	12	F:ATP binding; P:gluconeogenesis; C:6-phosphofructokinase complex; F:metal ion binding; P:pentose-phosphate shunt; P:glycolytic process; P:fructose 6-phosphate metabolic process; P:mannose metabolic process; P:fructose metabolic process; P:galactose metabolic process; P:carbohydrate phosphorylation; F:6-phosphofructokinase activity	EC:2.7.1; EC:2.7.1.11	CYTOPLASMIC_DOMAIN (PHOBIUS); NON_CYTOPLASMIC_DOMAIN (PHOBIUS); TRANSMEMBRANE (PHOBIUS)
comp30377_c0_seq1	60.71	1.71	-3.86034	4.89582	0.00040732	0.0102169	solute carrier family 35 member f1-like	232	20	3.2e-46	0.8965	2	C:integral component of membrane; P:transport	-	IPR009262 (PFAM); PTHR14233:SF14 (PANTHER); PTHR14233 (PANTHER); NON_CYTOPLASMIC_DOMAIN (PHOBIUS); CYTOPLASMIC_DOMAIN (PHOBIUS); TRANSMEMBRANE (PHOBIUS); SignalP-TM (SIGNALP_GRAM_POSITIVE); SSF103481 (SUPERFAMILY); TMhelix (TMHMM)
comp7784_c0_seq1	77.22	2.21	-3.85016	5.20067	0.000177033	0.005131	probable phospholipid hydroperoxide glutathione peroxidase	274	2	8.1e-12	0.76	-	-	-	NON_CYTOPLASMIC_DOMAIN (PHOBIUS); TRANSMEMBRANE (PHOBIUS); CYTOPLASMIC_DOMAIN (PHOBIUS); TMhelix (TMHMM)
comp3152_c0_seq1	78.49	2.3	-3.8179	5.22285	0.000177033	0.005131	patellin-3-like	860	20	2.9e-132	0.632	4	C:integral component of membrane; P:transport; F:transporter activity; C:intracellular	-	SignalP-noTM (SIGNALP_EUK)
comp2793_c0_seq1	108.75	3.22	-3.81503	5.64263	3.29868e-05	0.00138356	---NA---	594	0	-	-	-	-	-	no IPS match
comp1992_c0_seq13	33.81	0.98	-3.77803	4.17757	0.00217413	0.0388977	phagocytic receptor 1b	365	20	9.2e-76	0.972	1	C:integral component of membrane	-	IPR004240 (PFAM); PTHR10766:SF58 (PANTHER); IPR004240 (PANTHER); NON_CYTOPLASMIC_DOMAIN (PHOBIUS); TRANSMEMBRANE (PHOBIUS); NON_CYTOPLASMIC_DOMAIN (PHOBIUS); TRANSMEMBRANE (PHOBIUS); CYTOPLASMIC_DOMAIN (PHOBIUS); CYTOPLASMIC_DOMAIN (PHOBIUS); TRANSMEMBRANE (PHOBIUS); TMhelix (TMHMM); TMhelix (TMHMM); TMhelix (TMHMM)
comp5827_c0_seq3	111.83	3.42	-3.77023	5.68103	5.50506e-05	0.00209172	bed zinc family dimerization isoform 1	248	20	1.3e-47	0.8165	2	F:DNA binding; F:protein dimerization activity	-	IPR008906 (PFAM); PTHR23272 (PANTHER); PTHR23272:SF50 (PANTHER); IPR012337 (SUPERFAMILY)
comp4687_c0_seq5	45.75	1.36	-3.76848	4.547	0.00101557	0.0213497	cbs domain-containing protein ddb_g0289609-like	394	20	1.1e-71	0.8075	3	F:catalytic activity; P:metabolic process; C:plastid	-	no IPS match
comp5154_c0_seq5	59.38	1.79	-3.76521	4.87188	0.000481782	0.0114849	---NA---	427	0	-	-	-	-	-	no IPS match
comp5098_c0_seq1	274.78	8.55	-3.76254	6.87569	2.51148e-06	0.000181916	60s acidic ribosomal protein p1-like	261	20	8.2e-23	0.8995	4	F:structural constituent of ribosome; P:ribosome biogenesis; C:ribosome; P:translational elongation	-	no IPS match
comp28575_c0_seq1	38.34	1.14	-3.75478	4.33081	0.00294048	0.0484585	---NA---	258	0	-	-	-	-	-	CYTOPLASMIC_DOMAIN (PHOBIUS); TRANSMEMBRANE (PHOBIUS); NON_CYTOPLASMIC_DOMAIN (PHOBIUS); TMhelix (TMHMM)
comp993_c0_seq2	45.15	1.38	-3.72953	4.53226	0.00124694	0.02515	upf0051 protein in atpa 3 region-like	429	20	8.4e-93	0.7565	2	F:ATP binding; P:iron-sulfur cluster assembly	-	PTHR30508 (PANTHER); PTHR30508:SF1 (PANTHER)
comp28147_c0_seq1	255.61	8.15	-3.72679	6.77985	3.07439e-06	0.000211361	suppressor protein srp40-like isoform x1	264	6	6.9e-49	0.88	-	-	-	Coil (COILS)
comp24565_c0_seq1	90.05	2.85	-3.71515	5.40353	0.000133478	0.00425664	zinc finger ccch domain-containing protein 55-like	273	2	1.2e-50	0.96	-	-	-	no IPS match
comp20511_c0_seq1	207.69	6.69	-3.70945	6.50149	6.79565e-06	0.00040036	---NA---	266	0	-	-	-	-	-	no IPS match
comp5238_c0_seq1	82.16	2.63	-3.69596	5.28677	0.000117344	0.00383544	frigida-like protein 3	269	20	3e-53	0.811	2	P:biological_process; F:molecular_function	-	IPR012474 (PFAM); PTHR31791:SF12 (PANTHER); PTHR31791 (PANTHER)
comp3983_c0_seq1	734.89	24.35	-3.67942	8.23798	4.38441e-07	4.77569e-05	dna-binding protein ddb_g0278111-like	269	20	3.1e-26	0.9355	2	F:DNA binding; C:cytosol	-	Coil (COILS)
comp16638_c0_seq1	61	1.97	-3.67098	4.90983	0.00040732	0.0102169	---NA---	295	0	-	-	-	-	-	no IPS match
comp4058_c0_seq9	51.05	1.65	-3.66044	4.68737	0.00139124	0.0270754	---NA---	295	0	-	-	-	-	-	no IPS match
comp23432_c0_seq1	46.7	1.52	-3.64548	4.57748	0.00101557	0.0213497	proactivator polypeptide-like 1	288	6	2.2e-20	0.9017	-	-	-	IPR008138 (PFAM)
comp23571_c0_seq1	159.76	5.47	-3.61821	6.15714	1.99837e-05	0.00094237	---NA---	268	0	-	-	-	-	-	no IPS match
comp6142_c0_seq1	51.42	1.73	-3.60541	4.69881	0.00139124	0.0270754	---NA---	500	0	-	-	-	-	-	no IPS match
comp1439_c0_seq1	154.84	5.35	-3.60469	6.11651	2.73519e-05	0.00117107	---NA---	275	0	-	-	-	-	-	CYTOPLASMIC_DOMAIN (PHOBIUS); NON_CYTOPLASMIC_DOMAIN (PHOBIUS); TRANSMEMBRANE (PHOBIUS); TMhelix (TMHMM)
comp3102_c0_seq1	179.68	6.25	-3.59766	6.31441	1.32598e-05	0.000675375	frigida-like protein 3	440	20	7.7e-45	0.8775	-	-	-	Coil (COILS); Coil (COILS); PTHR31791:SF12 (PANTHER); PTHR31791 (PANTHER)
comp1118_c0_seq1	271.59	9.51	-3.59345	6.86997	4.25314e-06	0.000267712	PREDICTED: uncharacterized protein LOC103714040	261	4	9.2e-31	0.8775	-	-	-	NON_CYTOPLASMIC_DOMAIN (PHOBIUS); SIGNAL_PEPTIDE_H_REGION (PHOBIUS); SIGNAL_PEPTIDE (PHOBIUS); SIGNAL_PEPTIDE_C_REGION (PHOBIUS); SIGNAL_PEPTIDE_N_REGION (PHOBIUS)
comp642_c0_seq3	278.75	9.85	-3.58068	6.90609	5.26675e-06	0.000314572	tpa: actin family protein isoform 1	349	20	1.2e-80	0.997	1	F:ATP binding	-	IPR004000 (PRINTS); G3DSA:2.30.36.70 (GENE3D); IPR004000 (PFAM); G3DSA:3.30.420.40 (GENE3D); PTHR11937:SF247 (PANTHER); IPR004000 (PANTHER); IPR020902 (PROSITE_PATTERNS); IPR004001 (PROSITE_PATTERNS); SSF53067 (SUPERFAMILY)
comp18530_c0_seq1	58.35	2.04	-3.55853	4.85921	0.000571238	0.0129858	myosin heavy striated muscle isoform x2	285	20	4.4e-56	0.7335	-	-	-	PTHR33740:SF3 (PANTHER); PTHR33740 (PANTHER)
comp7414_c0_seq1	40.06	1.39	-3.54779	4.39294	0.00235927	0.0408186	calcium-transporting atpase plasma membrane-type -like protein	526	20	5.2e-55	0.722	-	-	-	no IPS match
comp19929_c0_seq1	91.29	3.29	-3.53265	5.43042	0.000118011	0.0038488	urea-proton symporter dur3	269	20	7.3e-51	0.9785	3	P:urea transmembrane transport; C:integral component of membrane; F:urea transmembrane transporter activity	-	no IPS match
comp24622_c0_seq1	213.01	7.78	-3.53037	6.54611	9.25186e-06	0.000503243	bel1-like homeodomain protein 3 isoform x1	265	4	3.2e-10	0.895	-	-	-	no IPS match
comp5053_c0_seq4	52.07	1.86	-3.52312	4.71832	0.00115813	0.0235122	endoplasmic reticulum-golgi intermediate compartment protein 3-like	289	20	3.5e-59	0.928	3	C:endoplasmic reticulum; C:Golgi apparatus; C:vacuolar membrane	-	IPR012936 (PFAM); PTHR10984 (PANTHER); PTHR10984:SF35 (PANTHER); CYTOPLASMIC_DOMAIN (PHOBIUS); TRANSMEMBRANE (PHOBIUS); NON_CYTOPLASMIC_DOMAIN (PHOBIUS); TMhelix (TMHMM)
comp27034_c0_seq1	57.06	2.07	-3.50605	4.8337	0.000678989	0.0152053	uncharacterized loc100278461	276	20	1e-54	0.9375	7	P:spindle assembly; F:microtubule minus-end binding; P:centrosome organization; C:tubulin complex; C:spindle; C:HAUS complex; C:phragmoplast	-	IPR028163 (PFAM); IPR026797 (PANTHER)
comp3796_c0_seq1	131.05	4.86	-3.50091	5.9027	5.5095e-05	0.00209172	polyol transporter 1	331	20	4.1e-40	0.775	3	F:transmembrane transporter activity; C:membrane; P:transport	-	PTHR23500:SF38 (PANTHER); PTHR23500 (PANTHER); TRANSMEMBRANE (PHOBIUS); NON_CYTOPLASMIC_DOMAIN (PHOBIUS); CYTOPLASMIC_DOMAIN (PHOBIUS); TMhelix (TMHMM)
comp2571_c0_seq3	90.22	3.33	-3.49863	5.41708	0.000133478	0.00425664	probable protein disulfide-isomerase a6	279	20	1.6e-35	0.85	4	P:metabolic process; C:endoplasmic reticulum; P:cell redox homeostasis; F:isomerase activity	-	IPR012336 (G3DSA:3.40.30.GENE3D); IPR013766 (PFAM); PTHR18929:SF91 (PANTHER); PTHR18929 (PANTHER); CYTOPLASMIC_DOMAIN (PHOBIUS); NON_CYTOPLASMIC_DOMAIN (PHOBIUS); TRANSMEMBRANE (PHOBIUS); IPR012336 (SUPERFAMILY); TMhelix (TMHMM)
comp5773_c0_seq1	495.25	18.6	-3.49747	7.7006	1.97651e-06	0.000146856	---NA---	266	0	-	-	-	-	-	NON_CYTOPLASMIC_DOMAIN (PHOBIUS); CYTOPLASMIC_DOMAIN (PHOBIUS); TRANSMEMBRANE (PHOBIUS); TMhelix (TMHMM)
comp10705_c0_seq1	330.17	12.44	-3.49024	7.14277	5.12501e-06	0.000310403	---NA---	265	0	-	-	-	-	-	no IPS match
comp2213_c0_seq1	124.43	4.71	-3.47077	5.8365	8.73848e-05	0.0030363	wiskott-aldrich syndrome protein homolog 1-like	1690	3	1.8e-68	0.6367	-	-	-	no IPS match
comp20305_c0_seq1	51.12	1.9	-3.46712	4.69808	0.00139124	0.0270754	---NA---	252	0	-	-	-	-	-	no IPS match
comp16260_c0_seq1	63.9	2.44	-3.4393	4.97981	0.000668122	0.0149775	sucrose synthase type 2	250	3	0.00022	0.8	3	P:biosynthetic process; F:sucrose synthase activity; P:sucrose metabolic process	-	SignalP-noTM (SIGNALP_EUK); SignalP-TM (SIGNALP_GRAM_POSITIVE)
comp18515_c0_seq1	255.61	9.98	-3.43696	6.79816	1.09765e-05	0.000573121	death-inducer obliterator 1-like	267	3	1.4e-48	0.86	-	-	-	no IPS match
comp205_c0_seq1	104.96	4.09	-3.42587	5.61712	0.000160695	0.00485601	vacuolar iron transporter -like	1958	20	3.8e-173	0.91	5	P:iron ion homeostasis; F:iron ion transmembrane transporter activity; C:integral component of membrane; C:vacuolar membrane; P:iron ion transmembrane transport	-	Coil (COILS); IPR008217 (PFAM); PTHR31851 (PANTHER); PTHR31851:SF8 (PANTHER); TRANSMEMBRANE (PHOBIUS); TRANSMEMBRANE (PHOBIUS); NON_CYTOPLASMIC_DOMAIN (PHOBIUS); NON_CYTOPLASMIC_DOMAIN (PHOBIUS); CYTOPLASMIC_DOMAIN (PHOBIUS); NON_CYTOPLASMIC_DOMAIN (PHOBIUS); CYTOPLASMIC_DOMAIN (PHOBIUS); TRANSMEMBRANE (PHOBIUS); TRANSMEMBRANE (PHOBIUS); TMhelix (TMHMM); TMhelix (TMHMM); TMhelix (TMHMM); TMhelix …
comp18824_c0_seq1	138.46	5.44	-3.41984	5.98003	6.2371e-05	0.00234735	probable e3 ubiquitin ligase sud1	265	4	6.7e-33	0.81	-	-	-	no IPS match
comp16737_c0_seq1	79.88	3.11	-3.41975	5.26507	0.000328466	0.00842958	---NA---	276	0	-	-	-	-	-	no IPS match
comp2120_c1_seq1	103.95	4.12	-3.40158	5.60601	0.000178867	0.00518067	argininosuccinate chloroplastic	1715	20	0	0.8715	7	C:chloroplast stroma; F:ATP binding; P:arginine biosynthetic process; P:proline metabolic process; P:aspartate metabolic process; F:argininosuccinate synthase activity; P:alanine metabolic process	EC:6.3.4.5	IPR024074 (G3DSA:3.90.1260.GENE3D); IPR001518 (PFAM); IPR001518 (TIGRFAM); IPR014729 (G3DSA:3.40.50.GENE3D); PTHR11587 (PANTHER); PTHR11587:SF2 (PANTHER); IPR018223 (PROSITE_PATTERNS); IPR018223 (PROSITE_PATTERNS); IPR023434 (HAMAP); SSF69864 (SUPERFAMILY); SSF52402 (SUPERFAMILY)
comp10981_c0_seq1	65.42	2.57	-3.4004	5.01167	0.0005721	0.0129858	u-box domain-containing protein 44-like	283	20	2.5e-56	0.859	3	F:ubiquitin-protein transferase activity; F:ligase activity; P:protein ubiquitination	-	PTHR22849 (PANTHER); PTHR22849:SF4 (PANTHER)
comp5044_c0_seq1	59.66	2.34	-3.39907	4.89528	0.00107748	0.0224006	ru large subunit-binding protein subunit chloroplastic	360	20	1.3e-34	0.7505	2	F:nucleotide binding; P:protein folding	-	no IPS match
comp1145_c0_seq8	92.95	3.76	-3.36996	5.46299	0.000209598	0.0060505	hydroquinone glucosyltransferase-like	284	20	2.9e-57	0.762	3	C:nucleus; F:quercetin 3-O-glucosyltransferase activity; C:endoplasmic reticulum	EC:2.4.1	no IPS match
comp1984_c0_seq1	1996.98	83.1	-3.35362	9.67713	1.20754e-06	0.000105918	superoxide dismutase	264	20	2.1e-51	0.903	5	C:mitochondrial matrix; F:metal ion binding; P:removal of superoxide radicals; P:oxidation-reduction process; F:superoxide dismutase activity	EC:1.15.1.1	IPR001189 (PRINTS); IPR019831 (PFAM); G3DSA:1.10.287.990 (GENE3D); IPR019832 (PFAM); IPR001189 (PANTHER); PTHR11404:SF6 (PANTHER); IPR019832 (SUPERFAMILY); IPR019831 (SUPERFAMILY)
comp2601_c0_seq1	162.04	6.74	-3.34108	6.19331	5.23573e-05	0.00200008	chlorophyll a-b binding protein chloroplastic	276	20	5.7e-58	0.977	13	P:divalent metal ion transport; C:photosystem II; C:chloroplast envelope; P:photosynthesis, light harvesting; C:photosystem I; C:chloroplast thylakoid membrane; F:metal ion binding; C:integral component of membrane; P:cysteine biosynthetic process; P:protein-chromophore linkage; F:chlorophyll binding; C:plastoglobule; P:cellular cation homeostasis	-	IPR022796 (PFAM); IPR023329 (G3DSA:1.10.3460.GENE3D); PTHR21649:SF4 (PANTHER); IPR001344 (PANTHER); IPR023329 (SUPERFAMILY)
comp1075_c0_seq1	424.95	17.83	-3.33744	7.50088	5.91764e-06	0.000350543	2-nonaprenyl-3-methyl-6-methoxy- -benzoquinol hydroxylase	599	20	7.4e-55	0.799	-	-	-	IPR022251 (PFAM); PTHR33090 (PANTHER); SIGNAL_PEPTIDE_C_REGION (PHOBIUS); SIGNAL_PEPTIDE_N_REGION (PHOBIUS); SIGNAL_PEPTIDE (PHOBIUS); SIGNAL_PEPTIDE_H_REGION (PHOBIUS); NON_CYTOPLASMIC_DOMAIN (PHOBIUS)
comp1857_c0_seq1	149.11	6.22	-3.33576	6.08341	5.91745e-05	0.00223094	constans-like protein	265	20	8.5e-30	0.8195	2	F:zinc ion binding; C:intracellular	-	no IPS match
comp172_c0_seq3	266.86	11.45	-3.30219	6.86637	1.55217e-05	0.000756931	---NA---	569	0	-	-	-	-	-	CYTOPLASMIC_DOMAIN (PHOBIUS); NON_CYTOPLASMIC_DOMAIN (PHOBIUS); TRANSMEMBRANE (PHOBIUS)
comp14433_c0_seq1	47.93	2.01	-3.29628	4.62675	0.00202489	0.0364539	abc transporter g family member 7	260	7	1.2e-06	0.7786	5	F:nucleotide binding; F:ATPase activity; F:ATP binding; P:metabolic process; C:membrane	-	CYTOPLASMIC_DOMAIN (PHOBIUS); NON_CYTOPLASMIC_DOMAIN (PHOBIUS); TRANSMEMBRANE (PHOBIUS); TMhelix (TMHMM)
comp22920_c0_seq1	38.9	1.63	-3.28667	4.36958	0.00294048	0.0484585	n-acetyl-d-glucosamine kinase-like	285	20	5.7e-55	0.874	2	P:phosphorylation; F:kinase activity	-	no IPS match
comp524_c0_seq1	804.71	35.76	-3.25731	8.39767	4.24694e-06	0.000267712	---NA---	343	0	-	-	-	-	-	no IPS match
comp3496_c0_seq1	47.31	2.04	-3.25695	4.61275	0.00202489	0.0364539	8-hydroxygeraniol dehydrogenase-like	1351	20	0	0.8845	10	F:zinc ion binding; F:transferase activity, transferring hexosyl groups; F:oxidoreductase activity; P:seed coat development; P:oxidation-reduction process; C:vacuolar membrane; P:flavonoid biosynthetic process; P:seed germination; P:sterol metabolic process; P:lipid glycosylation	-	IPR020843 (SMART); IPR013154 (PFAM); IPR013149 (PFAM); IPR011032 (G3DSA:3.90.180.GENE3D); G3DSA:3.40.50.720 (GENE3D); PTHR11695:SF497 (PANTHER); IPR002085 (PANTHER); NON_CYTOPLASMIC_DOMAIN (PHOBIUS); NON_CYTOPLASMIC_DOMAIN (PHOBIUS); CYTOPLASMIC_DOMAIN (PHOBIUS); CYTOPLASMIC_DOMAIN (PHOBIUS); TRANSMEMBRANE (PHOBIUS); TRANSMEMBRANE (PHOBIUS); TRANSMEMBRANE (PHOBIUS); IPR016040 (SUPERFAMILY); IPR01…
comp28_c0_seq4	4962.59	222.42	-3.24726	10.9898	1.78814e-06	0.000140081	polyubiquitin partial	271	20	2e-56	1	1	F:protein binding	-	IPR019956 (PRINTS); IPR000626 (SMART); G3DSA:3.10.20.90 (GENE3D); G3DSA:3.10.20.90 (GENE3D); IPR000626 (PFAM); PTHR10666 (PANTHER); IPR019954 (PROSITE_PATTERNS); IPR000626 (PROSITE_PROFILES); IPR000626 (PROSITE_PROFILES); IPR029071 (SUPERFAMILY); IPR029071 (SUPERFAMILY)
comp23702_c0_seq1	49.16	2.14	-3.24543	4.66115	0.001676	0.030632	pentatricopeptide repeat-containing protein chloroplastic	275	20	2.4e-59	0.615	-	-	-	IPR002885 (TIGRFAM); IPR002885 (PFAM); PTHR24015 (PANTHER); PTHR24015:SF665 (PANTHER); IPR002885 (PROSITE_PROFILES)
comp14861_c0_seq1	67.1	2.95	-3.24319	5.05298	0.00100748	0.0212001	---NA---	272	0	-	-	-	-	-	TRANSMEMBRANE (PHOBIUS); NON_CYTOPLASMIC_DOMAIN (PHOBIUS); CYTOPLASMIC_DOMAIN (PHOBIUS); TMhelix (TMHMM)
comp1027_c0_seq3	61.23	2.75	-3.21018	4.93894	0.00091686	0.0193309	autophagy-related protein 8c	375	20	6.7e-32	0.997	1	P:autophagy	-	no IPS match
comp204_c0_seq1	629.54	28.91	-3.2093	8.05777	6.70095e-06	0.000395859	chaperone domain protein	1554	20	3.3e-173	0.718	1	P:biological_process	-	Coil (COILS); IPR001623 (PRINTS); IPR001623 (SMART); IPR001623 (PFAM); IPR001623 (G3DSA:1.10.287.GENE3D); PTHR24078 (PANTHER); IPR001623 (PROSITE_PROFILES); IPR001623 (SUPERFAMILY)
comp18951_c0_seq1	74.55	3.42	-3.18633	5.19085	0.000493977	0.0117627	---NA---	268	0	-	-	-	-	-	CYTOPLASMIC_DOMAIN (PHOBIUS); NON_CYTOPLASMIC_DOMAIN (PHOBIUS); TRANSMEMBRANE (PHOBIUS); TMhelix (TMHMM)
comp24506_c0_seq2	58.58	2.74	-3.15165	4.88669	0.001269	0.0255709	PREDICTED: uncharacterized protein LOC103721472	268	12	2.8e-52	0.7258	-	-	-	no IPS match
comp8051_c0_seq1	55.85	2.65	-3.12989	4.82792	0.00177213	0.032239	b2 protein	385	20	4e-41	0.803	2	P:biological_process; F:molecular_function	-	no IPS match
comp358_c0_seq3	56.07	2.67	-3.125	4.83318	0.00177213	0.032239	ein3-binding f-box protein 1-like	672	20	5.9e-67	0.798	-	-	-	CYTOPLASMIC_DOMAIN (PHOBIUS); TRANSMEMBRANE (PHOBIUS); NON_CYTOPLASMIC_DOMAIN (PHOBIUS); TMhelix (TMHMM)
comp10274_c0_seq5	50.5	2.4	-3.12394	4.70197	0.00297643	0.0489764	protein kinase chloroplastic-like	293	20	2.4e-63	0.9655	12	F:peptide receptor activity; F:ATP binding; F:protein tyrosine kinase activity; C:plasmodesma; F:ubiquitin protein ligase binding; P:protein autophosphorylation; P:transmembrane receptor protein serine/threonine kinase signaling pathway; P:serine family amino acid metabolic process; C:plasma membrane; C:plastid; F:transmembrane receptor protein serine/threonine kinase activity; P:hormone-mediated…	EC:2.7.10; EC:2.7.11	IPR001245 (PFAM); G3DSA:3.30.200.20 (GENE3D); G3DSA:1.10.510.10 (GENE3D); PTHR27001 (PANTHER); PTHR27001:SF160 (PANTHER); IPR008271 (PROSITE_PATTERNS); IPR000719 (PROSITE_PROFILES); IPR011009 (SUPERFAMILY)
comp3540_c0_seq1	351.47	17.11	-3.12289	7.25735	2.31009e-05	0.00100257	v-type proton atpase subunit e-like	263	20	1.2e-50	0.9115	4	P:oxidative phosphorylation; P:ATP hydrolysis coupled proton transport; F:proton-transporting ATPase activity, rotational mechanism; C:proton-transporting two-sector ATPase complex, catalytic domain	EC:3.6.1; EC:3.6.1.3; EC:3.6.1.15	IPR002842 (PFAM); PTHR12317:SF18 (PANTHER); PTHR12317 (PANTHER); SSF160527 (SUPERFAMILY)
comp4191_c0_seq1	52.28	2.5	-3.1166	4.7458	0.00249793	0.0414816	---NA---	284	0	-	-	-	-	-	no IPS match
comp3630_c0_seq3	56.57	2.72	-3.11172	4.84522	0.0014979	0.0290335	PREDICTED: uncharacterized protein LOC103719485	508	20	1.2e-86	0.7275	1	P:response to oxidative stress	-	SignalP-TM (SIGNALP_GRAM_POSITIVE)
comp5236_c0_seq1	105.44	5.13	-3.11083	5.644	0.000286579	0.00765883	hypothetical protein EUTSA_v10027794mg	233	4	3.8e-09	0.64	5	C:nucleus; C:cytoplasm; C:proteasome core complex; F:threonine-type endopeptidase activity; P:proteolysis involved in cellular protein catabolic process	EC:3.4.25	no IPS match
comp3393_c0_seq4	92.24	4.52	-3.09806	5.47107	0.000437325	0.0108177	heat stress transcription factor c-1b-like	421	20	1.6e-73	0.8265	8	C:nucleus; C:transcription factor complex; F:transcription factor activity, sequence-specific DNA binding; F:zinc ion binding; P:response to heat; P:regulation of transcription, DNA-templated; F:sequence-specific DNA binding; P:regulation of transcription, DNA-templated	-	IPR000232 (PRINTS); IPR000232 (SMART); IPR011991 (G3DSA:1.10.10.GENE3D); IPR000232 (PFAM); PTHR10015:SF187 (PANTHER); IPR027725 (PANTHER); IPR000232 (PROSITE_PATTERNS); SSF46785 (SUPERFAMILY)
comp303_c0_seq2	510.94	25.66	-3.07982	7.7786	1.64771e-05	0.000793453	PREDICTED: uncharacterized protein LOC103720803	201	2	7.1e-16	0.815	-	-	-	TRANSMEMBRANE (PHOBIUS); NON_CYTOPLASMIC_DOMAIN (PHOBIUS); CYTOPLASMIC_DOMAIN (PHOBIUS); TMhelix (TMHMM)
comp6005_c0_seq1	52.65	2.69	-3.02402	4.76067	0.00249793	0.0414816	cyclic dof factor 2-like	529	20	5.9e-114	0.6855	2	F:DNA binding; P:regulation of transcription, DNA-templated	-	IPR003851 (PFAM); PTHR31089:SF1 (PANTHER); PTHR31089 (PANTHER); IPR003851 (PROSITE_PATTERNS); IPR003851 (PRODOM); IPR003851 (PROSITE_PROFILES)
comp22101_c0_seq1	70.29	3.67	-3.00197	5.12831	0.00142589	0.0276749	---NA---	257	0	-	-	-	-	-	no IPS match
comp1283_c0_seq1	99.83	5.25	-2.9992	5.58123	0.000437939	0.0108216	flavonol 3-sulfotransferase-like	953	20	8.1e-171	0.7985	1	F:sulfotransferase activity	-	IPR027417 (G3DSA:3.40.50.GENE3D); IPR000863 (PFAM); PTHR11783 (PANTHER); PTHR11783:SF74 (PANTHER); IPR027417 (SUPERFAMILY)
comp2448_c0_seq6	51.15	2.68	-2.98769	4.72687	0.00297643	0.0489764	lysine ketoglutarate reductase trans-splicing 1	1618	20	0	0.8335	-	-	-	IPR007877 (PFAM); PTHR31210 (PANTHER); PTHR31210:SF7 (PANTHER); TRANSMEMBRANE (PHOBIUS); NON_CYTOPLASMIC_DOMAIN (PHOBIUS); CYTOPLASMIC_DOMAIN (PHOBIUS); TMhelix (TMHMM)
comp2078_c0_seq2	64.8	3.42	-2.98463	5.02586	0.00135628	0.0265241	eukaryotic translation initiation factor 3 subunit e-like	548	20	5e-89	0.926	33	P:seed dormancy process; P:lipid storage; P:embryo development ending in seed dormancy; P:sugar mediated signaling pathway; P:photorespiration; P:regulation of translational initiation; P:meristem structural organization; P:post-translational protein modification; C:eukaryotic translation initiation factor 3 complex; P:mRNA splicing, via spliceosome; F:translation initiation factor activity; P:re…	-	IPR019010 (PFAM); IPR016650 (PANTHER)
comp207_c0_seq1	804.83	43.62	-2.97143	8.42539	1.97395e-05	0.000932889	beta-galactosidase 2	3526	20	0	0.888	9	P:glycerolipid metabolic process; C:beta-galactosidase complex; C:apoplast; C:cytoplasmic membrane-bounded vesicle; P:galactose metabolic process; F:carbohydrate binding; F:beta-galactosidase activity; P:glycosaminoglycan catabolic process; P:glycosphingolipid metabolic process	EC:3.2.1.23; EC:3.2.1	IPR001944 (PRINTS); IPR013781 (G3DSA:3.20.20.GENE3D); IPR031330 (PFAM); IPR000922 (PFAM); IPR008979 (G3DSA:2.60.120.GENE3D); IPR008979 (G3DSA:2.60.120.GENE3D); IPR001944 (PANTHER); PTHR23421:SF74 (PANTHER); IPR019801 (PROSITE_PATTERNS); SIGNAL_PEPTIDE_N_REGION (PHOBIUS); SIGNAL_PEPTIDE_C_REGION (PHOBIUS); SIGNAL_PEPTIDE_H_REGION (PHOBIUS); NON_CYTOPLASMIC_DOMAIN (PHOBIUS); SIGNAL_PEPTIDE (PHOBIUS…
comp8018_c0_seq1	62.02	3.33	-2.95919	4.97198	0.0018394	0.0332391	---NA---	279	0	-	-	-	-	-	TRANSMEMBRANE (PHOBIUS); CYTOPLASMIC_DOMAIN (PHOBIUS); NON_CYTOPLASMIC_DOMAIN (PHOBIUS)
comp15699_c0_seq1	137.39	7.49	-2.95266	6.0044	0.000286285	0.00765883	---NA---	259	0	-	-	-	-	-	no IPS match
comp4929_c0_seq5	75.36	4.14	-2.93162	5.22281	0.00168626	0.0307936	---NA---	419	0	-	-	-	-	-	NON_CYTOPLASMIC_DOMAIN (PHOBIUS); SIGNAL_PEPTIDE_H_REGION (PHOBIUS); SIGNAL_PEPTIDE (PHOBIUS); SIGNAL_PEPTIDE_N_REGION (PHOBIUS); SIGNAL_PEPTIDE_C_REGION (PHOBIUS); SignalP-noTM (SIGNALP_EUK)
comp5172_c0_seq1	66.93	3.68	-2.92763	5.07127	0.00188706	0.0340861	PREDICTED: uncharacterized protein LOC103721508	378	4	2e-13	0.83	-	-	-	NON_CYTOPLASMIC_DOMAIN (PHOBIUS); SIGNAL_PEPTIDE_C_REGION (PHOBIUS); SIGNAL_PEPTIDE_H_REGION (PHOBIUS); SIGNAL_PEPTIDE (PHOBIUS); CYTOPLASMIC_DOMAIN (PHOBIUS); SIGNAL_PEPTIDE_N_REGION (PHOBIUS); TRANSMEMBRANE (PHOBIUS)
comp1445_c0_seq4	303.72	16.95	-2.92583	7.07555	7.55287e-05	0.0027082	PREDICTED: uncharacterized protein LOC103698167 isoform X1	353	20	3.2e-53	0.8595	-	-	-	no IPS match
comp5859_c0_seq1	65.85	3.65	-2.9158	5.05143	0.00217612	0.0389012	oxidative stress isoform 1	524	20	5.6e-57	0.7205	-	-	-	PTHR33172:SF8 (PANTHER); PTHR33172 (PANTHER)
comp2010_c0_seq1	303.54	17.11	-2.91148	7.07616	7.86349e-05	0.00281724	---NA---	241	0	-	-	-	-	-	NON_CYTOPLASMIC_DOMAIN (PHOBIUS); TRANSMEMBRANE (PHOBIUS); CYTOPLASMIC_DOMAIN (PHOBIUS); TMhelix (TMHMM)
comp238_c0_seq3	436.09	24.64	-2.90972	7.57557	4.28389e-05	0.00167736	---NA---	912	0	-	-	-	-	-	no IPS match
comp2239_c0_seq1	178.93	10.27	-2.88181	6.36272	0.00019059	0.00550916	60s ribosomal protein l8	236	20	1e-33	0.997	5	F:RNA binding; F:structural constituent of ribosome; P:ribosome biogenesis; C:large ribosomal subunit; P:translation	-	no IPS match
comp2996_c0_seq1	50.26	2.86	-2.87113	4.71312	0.00297643	0.0489764	PREDICTED: uncharacterized protein LOC103711219	1856	20	0	0.7935	3	P:biological_process; C:plant-type cell wall; F:molecular_function	-	IPR010410 (PFAM); PTHR31317 (PANTHER); PTHR31317:SF2 (PANTHER); SignalP-TM (SIGNALP_GRAM_POSITIVE)
comp1672_c0_seq1	407.38	23.8	-2.8614	7.48634	6.23649e-05	0.00234735	---NA---	266	0	-	-	-	-	-	CYTOPLASMIC_DOMAIN (PHOBIUS); TRANSMEMBRANE (PHOBIUS); NON_CYTOPLASMIC_DOMAIN (PHOBIUS)
comp922_c0_seq5	85.68	4.98	-2.85418	5.39451	0.0012057	0.0244092	dehydrin cor410-like	631	20	2.4e-85	0.682	2	P:response to stress; P:response to water	-	IPR000167 (PFAM); PTHR33346 (PANTHER); PTHR33346:SF2 (PANTHER); IPR030513 (PROSITE_PATTERNS)
comp1255_c0_seq8	88.98	5.19	-2.84987	5.44384	0.000955604	0.0201282	polyol transporter 1	355	20	8.4e-71	0.905	6	C:integral component of plasma membrane; P:proton transport; F:sugar:proton symporter activity; P:hexose transmembrane transport; P:glucose import; F:glucose transmembrane transporter activity	-	IPR003663 (PRINTS); IPR005828 (PFAM); G3DSA:1.20.1250.20 (GENE3D); PTHR23500 (PANTHER); PTHR23500:SF152 (PANTHER); TRANSMEMBRANE (PHOBIUS); TRANSMEMBRANE (PHOBIUS); NON_CYTOPLASMIC_DOMAIN (PHOBIUS); CYTOPLASMIC_DOMAIN (PHOBIUS); CYTOPLASMIC_DOMAIN (PHOBIUS); IPR020846 (PROSITE_PROFILES); IPR020846 (SUPERFAMILY); TMhelix (TMHMM); TMhelix (TMHMM); TMhelix (TMHMM)
comp584_c0_seq2	239.64	14.2	-2.83835	6.76119	0.000132037	0.0042169	---NA---	290	0	-	-	-	-	-	no IPS match
comp3980_c0_seq1	124.9	7.41	-2.83068	5.88924	0.000559423	0.0129858	translocase of chloroplast chloroplastic-like	273	20	9.8e-53	0.9365	3	F:GTP binding; F:hydrolase activity, acting on acid anhydrides; P:metabolic process	-	IPR024283 (PFAM); PTHR10903 (PANTHER); PTHR10903:SF39 (PANTHER)
comp25_c0_seq1	6779.95	415.03	-2.79772	11.487	2.57984e-05	0.00110675	stem-specific protein tsjt1-like	1138	20	1.1e-167	0.919	1	C:plasma membrane	-	IPR029055 (G3DSA:3.60.20.GENE3D); IPR024286 (PFAM); PTHR11772 (PANTHER); PTHR11772:SF18 (PANTHER); IPR029055 (SUPERFAMILY)
comp3497_c0_seq1	140.59	8.55	-2.79664	6.04906	0.000540522	0.0128427	ras-related protein rab-1a isoform x3	242	20	9.1e-24	0.9605	29	P:establishment of endothelial intestinal barrier; P:positive regulation of glycoprotein metabolic process; P:Golgi organization; P:cargo loading into COPII-coated vesicle; C:Golgi membrane; C:neuronal cell body; P:intracellular protein transport; P:mitotic cell cycle; C:endoplasmic reticulum membrane; F:GTP binding; P:autophagosome assembly; P:mitotic prophase; C:early endosome; C:extracellular …	EC:3.6.1; EC:3.6.1.15	PR00449 (PRINTS); IPR001806 (PFAM); IPR027417 (G3DSA:3.40.50.GENE3D); PTHR24073 (PANTHER); PTHR24073:SF525 (PANTHER); PS51419 (PROSITE_PROFILES); IPR027417 (SUPERFAMILY)
comp746_c0_seq1	312.43	19.08	-2.79653	7.12763	0.000124529	0.00402468	cyclin-u1-1	1015	20	2.8e-131	0.7505	2	F:protein kinase binding; P:regulation of cyclin-dependent protein serine/threonine kinase activity	-	IPR013763 (G3DSA:1.10.472.GENE3D); IPR012389 (PIRSF); IPR013922 (PFAM); PTHR15615:SF20 (PANTHER); PTHR15615 (PANTHER); IPR013763 (SUPERFAMILY)
comp611_c0_seq8	216.04	13.27	-2.78609	6.626	0.00022687	0.00637462	---NA---	350	0	-	-	-	-	-	NON_CYTOPLASMIC_DOMAIN (PHOBIUS); TRANSMEMBRANE (PHOBIUS); CYTOPLASMIC_DOMAIN (PHOBIUS); TMhelix (TMHMM)
comp13987_c0_seq1	194.91	11.98	-2.7844	6.48722	0.000275805	0.00743091	---NA---	232	0	-	-	-	-	-	NON_CYTOPLASMIC_DOMAIN (PHOBIUS); TRANSMEMBRANE (PHOBIUS); CYTOPLASMIC_DOMAIN (PHOBIUS); TMhelix (TMHMM)
comp403_c0_seq1	738.57	45.58	-2.7842	8.32535	5.72374e-05	0.00217115	superoxide dismutase	618	20	1.7e-94	0.919	7	P:gluconeogenesis; F:metal ion binding; P:removal of superoxide radicals; P:glycolytic process; P:response to cadmium ion; P:oxidation-reduction process; F:superoxide dismutase activity	EC:1.15.1.1	TRANSMEMBRANE (PHOBIUS); CYTOPLASMIC_DOMAIN (PHOBIUS); NON_CYTOPLASMIC_DOMAIN (PHOBIUS)
comp1043_c0_seq4	99.98	6.16	-2.77374	5.60223	0.00116963	0.0237235	arabinogalactan peptide 20-like	293	8	3.2e-12	0.8312	-	-	-	no IPS match
comp1575_c0_seq1	237.86	14.8	-2.7682	6.75832	0.000191974	0.00554546	PREDICTED: uncharacterized protein LOC103700077	280	6	4.8e-54	0.835	-	-	-	SIGNAL_PEPTIDE_N_REGION (PHOBIUS); CYTOPLASMIC_DOMAIN (PHOBIUS); SIGNAL_PEPTIDE (PHOBIUS); SIGNAL_PEPTIDE_H_REGION (PHOBIUS); TRANSMEMBRANE (PHOBIUS); SIGNAL_PEPTIDE_C_REGION (PHOBIUS); NON_CYTOPLASMIC_DOMAIN (PHOBIUS); SignalP-noTM (SIGNALP_EUK); TMhelix (TMHMM); TMhelix (TMHMM)
comp1264_c0_seq1	83.07	5.13	-2.76745	5.3619	0.00152808	0.0296051	histone h2b-like	213	1	1.8e-06	0.6	-	-	-	SignalP-noTM (SIGNALP_EUK)
comp128_c0_seq2	420.53	26.32	-2.76245	7.54122	9.80162e-05	0.00333217	ferritin- chloroplastic-like	1165	20	7.8e-174	0.835	7	P:cellular iron ion homeostasis; P:chlorophyll metabolic process; C:chloroplast; F:ferric iron binding; P:iron ion transport; P:oxidation-reduction process; F:ferroxidase activity	EC:1.16.3.1; EC:1.16.3	IPR008331 (PFAM); IPR012347 (G3DSA:1.20.1260.GENE3D); IPR001519 (PANTHER); PTHR11431:SF44 (PANTHER); IPR009040 (PROSITE_PROFILES); IPR009078 (SUPERFAMILY)
comp29984_c0_seq1	71.89	4.46	-2.7582	5.1764	0.00219174	0.039148	calcium-dependent protein kinase 28-like	266	20	2e-54	1	4	F:ATP binding; F:calcium ion binding; F:protein kinase activity; P:protein phosphorylation	-	G3DSA:1.10.510.10 (GENE3D); IPR000719 (PFAM); PTHR24349:SF87 (PANTHER); PTHR24349 (PANTHER); IPR000719 (PROSITE_PROFILES); IPR011009 (SUPERFAMILY)
comp3294_c0_seq2	56.26	3.49	-2.75272	4.86435	0.00294762	0.0485576	PREDICTED: uncharacterized protein LOC103698698	400	2	8.2e-09	0.965	-	-	-	no IPS match
comp3207_c0_seq1	159.76	10.09	-2.74381	6.2245	0.000455948	0.0108991	low quality protein: scarecrow-like protein 23	377	2	1.4e-34	0.955	-	-	-	no IPS match
comp3053_c0_seq8	98.9	6.26	-2.73515	5.59159	0.00116963	0.0237235	aspartate--trna cytoplasmic-like	325	20	2.6e-70	0.93	7	F:nucleic acid binding; F:ATP binding; C:cytoplasm; F:aspartate-tRNA ligase activity; P:aspartate metabolic process; P:aspartyl-tRNA aminoacylation; P:alanine metabolic process	EC:6.1.1.12; EC:6.1.1	IPR002312 (PRINTS); IPR004364 (PFAM); G3DSA:3.30.930.10 (GENE3D); IPR018150 (PANTHER); PTHR22594:SF32 (PANTHER); SSF55681 (SUPERFAMILY)
comp4008_c0_seq1	93.04	5.91	-2.72919	5.51248	0.00112419	0.0233494	casp-like protein 1d1	784	20	1.2e-133	0.722	1	C:membrane	-	IPR006459 (TIGRFAM); IPR006702 (PFAM); PTHR11615 (PANTHER); PTHR11615:SF113 (PANTHER); TRANSMEMBRANE (PHOBIUS); SIGNAL_PEPTIDE_N_REGION (PHOBIUS); NON_CYTOPLASMIC_DOMAIN (PHOBIUS); NON_CYTOPLASMIC_DOMAIN (PHOBIUS); CYTOPLASMIC_DOMAIN (PHOBIUS); CYTOPLASMIC_DOMAIN (PHOBIUS); TRANSMEMBRANE (PHOBIUS); SIGNAL_PEPTIDE_C_REGION (PHOBIUS); NON_CYTOPLASMIC_DOMAIN (PHOBIUS); TRANSMEMBRANE (PHOBIUS); SIGNA…
comp4948_c0_seq1	74.87	4.77	-2.72126	5.23183	0.00282042	0.0466043	tho complex subunit 4a-like	501	20	2.7e-56	0.792	2	F:nucleotide binding; F:nucleic acid binding	-	no IPS match
comp4934_c0_seq10	170.41	11.04	-2.70792	6.31456	0.000396346	0.0100112	subtilisin-like protease	274	20	1.5e-43	0.7545	1	F:serine-type peptidase activity	-	PTHR10795:SF387 (PANTHER); IPR015500 (PANTHER)
comp3649_c0_seq1	62.54	4.02	-2.70496	5.00274	0.00290822	0.0480368	heat shock cognate 70 kda protein 2-like	941	20	0	0.9825	1	F:ATP binding	-	IPR013126 (PRINTS); G3DSA:3.30.420.40 (GENE3D); IPR013126 (PFAM); G3DSA:3.90.640.10 (GENE3D); G3DSA:3.30.30.30 (GENE3D); G3DSA:3.30.420.40 (GENE3D); PTHR19375:SF232 (PANTHER); PTHR19375 (PANTHER); IPR018181 (PROSITE_PATTERNS); SSF53067 (SUPERFAMILY); SSF53067 (SUPERFAMILY)
comp5706_c0_seq1	105.44	6.84	-2.70098	5.67862	0.00121004	0.0244856	---NA---	235	0	-	-	-	-	-	CYTOPLASMIC_DOMAIN (PHOBIUS); TRANSMEMBRANE (PHOBIUS); NON_CYTOPLASMIC_DOMAIN (PHOBIUS)
comp2664_c0_seq1	447.32	29.23	-2.70063	7.63411	0.000116895	0.00382656	cyclin-b1-2-like	267	20	1.9e-28	0.716	-	-	-	no IPS match
comp1056_c0_seq2	283.3	18.84	-2.6736	7.00717	0.000213377	0.00611467	expp1 protein	352	20	2.2e-54	0.859	1	P:biological_process	-	PTHR21454 (PANTHER); PTHR21454:SF3 (PANTHER); SIGNAL_PEPTIDE_C_REGION (PHOBIUS); SIGNAL_PEPTIDE_H_REGION (PHOBIUS); NON_CYTOPLASMIC_DOMAIN (PHOBIUS); SIGNAL_PEPTIDE (PHOBIUS); SIGNAL_PEPTIDE_N_REGION (PHOBIUS); SignalP-TM (SIGNALP_GRAM_POSITIVE); SignalP-TM (SIGNALP_GRAM_NEGATIVE); TMhelix (TMHMM)
comp4062_c0_seq1	230.05	15.34	-2.66863	6.72381	0.000319565	0.0082109	membrane steroid-binding protein 2-like	272	4	4.2e-28	0.795	-	-	-	no IPS match
comp2140_c0_seq1	127.81	8.55	-2.65933	5.93628	0.000703717	0.0157509	PREDICTED: uncharacterized protein LOC103702200	287	5	4.4e-23	0.794	-	-	-	NON_CYTOPLASMIC_DOMAIN (PHOBIUS); CYTOPLASMIC_DOMAIN (PHOBIUS); TRANSMEMBRANE (PHOBIUS); TMhelix (TMHMM)
comp6238_c0_seq1	110.66	7.41	-2.6563	5.74645	0.00136665	0.0266327	by genscan and genefinder	303	20	1.9e-66	0.692	3	P:biological_process; C:chloroplast; F:molecular_function	-	no IPS match
comp2371_c0_seq3	89.63	6.05	-2.64206	5.47209	0.00245224	0.040844	PREDICTED: uncharacterized protein LOC103706782	638	20	8.7e-117	0.841	-	-	-	PTHR37203 (PANTHER); PTHR37203:SF2 (PANTHER)
comp1082_c0_seq1	632.64	43.55	-2.62653	8.12726	0.000129804	0.00419203	sedoheptulose- - chloroplastic	254	20	3.6e-49	0.7	13	P:carbohydrate derivative metabolic process; P:cellular biosynthetic process; F:phosphoric ester hydrolase activity; P:phosphate-containing compound metabolic process; P:response to stress; P:oxoacid metabolic process; P:response to biotic stimulus; C:chloroplast; P:cellular macromolecule metabolic process; P:regulation of cellular process; P:carbohydrate biosynthetic process; P:cellular carbohyd…	EC:3.1	no IPS match
comp202_c0_seq4	271.59	18.72	-2.62192	6.95543	0.00029878	0.00769056	atp-dependent clp protease atp-binding subunit clpa homolog chloroplastic-like	296	20	9e-56	0.969	4	F:ATP binding; F:protein binding; P:proteolysis; F:peptidase activity	-	IPR027417 (G3DSA:3.40.50.GENE3D); IPR001943 (PFAM); PTHR11638 (PANTHER); PTHR11638:SF96 (PANTHER); IPR001943 (PROSITE_PROFILES)
comp1099_c1_seq1	334.3	23.08	-2.62048	7.24077	0.000248975	0.00698666	---NA---	329	0	-	-	-	-	-	CYTOPLASMIC_DOMAIN (PHOBIUS); TRANSMEMBRANE (PHOBIUS); CYTOPLASMIC_DOMAIN (PHOBIUS); TRANSMEMBRANE (PHOBIUS); NON_CYTOPLASMIC_DOMAIN (PHOBIUS)
comp2831_c0_seq1	86.46	5.93	-2.61876	5.42753	0.00196322	0.0354026	geraniol 8-hydroxylase-like	1783	20	0	0.749	6	F:iron ion binding; C:membrane; F:oxidoreductase activity, acting on paired donors, with incorporation or reduction of molecular oxygen, NAD(P)H as one donor, and incorporation of one atom of oxygen; P:monoterpenoid biosynthetic process; P:oxidation-reduction process; F:heme binding	EC:1.14.13	IPR001128 (PRINTS); IPR002401 (PRINTS); IPR001128 (PFAM); IPR001128 (G3DSA:1.10.630.GENE3D); PTHR24298:SF121 (PANTHER); PTHR24298 (PANTHER); IPR017972 (PROSITE_PATTERNS); SIGNAL_PEPTIDE (PHOBIUS); SIGNAL_PEPTIDE_N_REGION (PHOBIUS); SIGNAL_PEPTIDE_H_REGION (PHOBIUS); SIGNAL_PEPTIDE_C_REGION (PHOBIUS); NON_CYTOPLASMIC_DOMAIN (PHOBIUS); IPR001128 (SUPERFAMILY); TMhelix (TMHMM)
comp13997_c0_seq1	159.76	11.12	-2.60456	6.23919	0.000634285	0.0142633	PREDICTED: uncharacterized protein LOC103714191 isoform X2	263	20	2.8e-51	0.859	-	-	-	no IPS match
comp2480_c0_seq1	242.83	17.11	-2.58975	6.80645	0.000426297	0.0105702	l-ascorbate cytosolic	238	20	2.8e-45	0.943	29	C:chloroplast stroma; P:embryo development ending in seed dormancy; P:Golgi organization; P:photorespiration; P:phenylpropanoid metabolic process; C:Golgi apparatus; P:cellular modified amino acid biosynthetic process; P:water transport; P:response to heat; C:plasmodesma; C:cytosol; P:response to misfolded protein; P:gluconeogenesis; P:glycolytic process; P:response to high light intensity; P:res…	EC:1.11.1.7	no IPS match
comp989_c0_seq1	427.07	30.17	-2.58827	7.58356	0.000226389	0.00636524	oxygen-evolving enhancer protein 3- chloroplastic-like	374	20	9.5e-58	0.8075	4	F:calcium ion binding; C:photosystem II oxygen evolving complex; P:photosynthesis; C:extrinsic component of membrane	-	no IPS match
comp11418_c0_seq1	191.71	13.69	-2.56916	6.48829	0.000553932	0.0129858	---NA---	227	0	-	-	-	-	-	NON_CYTOPLASMIC_DOMAIN (PHOBIUS); TRANSMEMBRANE (PHOBIUS); CYTOPLASMIC_DOMAIN (PHOBIUS); TMhelix (TMHMM)
comp874_c0_seq2	188.16	13.44	-2.56866	6.46313	0.000622306	0.0140012	v-type proton atpase subunit c1	271	20	2e-24	0.959	13	P:response to salt stress; P:ATP hydrolysis coupled proton transport; P:Golgi organization; P:root hair elongation; F:proton-transporting ATPase activity, rotational mechanism; C:vacuolar membrane; P:glucose catabolic process; C:plasma membrane; C:chloroplast; P:oxidative phosphorylation; P:calcium ion transport; C:integral component of membrane; C:proton-transporting V-type ATPase, V0 domain	EC:3.6.1; EC:3.6.1.3; EC:3.6.1.15	no IPS match
comp8378_c0_seq1	203.69	14.57	-2.56713	6.57046	0.000600432	0.0135302	proteasome subunit alpha type-6	270	20	5.3e-20	1	5	C:nucleus; C:cytoplasm; C:proteasome core complex, alpha-subunit complex; F:threonine-type endopeptidase activity; P:ubiquitin-dependent protein catabolic process	EC:3.4.25	no IPS match
comp190_c0_seq1	492.19	35.78	-2.54745	7.78636	0.000228332	0.00641152	abscisic acid receptor pyr1-like	1623	20	1.8e-154	0.814	-	-	-	IPR023393 (G3DSA:3.30.530.GENE3D); IPR019587 (PFAM); PTHR31213 (PANTHER); PTHR31213:SF6 (PANTHER); SSF55961 (SUPERFAMILY)
comp1691_c0_seq1	188.51	13.69	-2.5449	6.46841	0.000622306	0.0140012	probable e3 ubiquitin ligase sud1	242	20	6.5e-46	0.9445	3	F:zinc ion binding; P:metabolic process; F:ligase activity	-	PTHR13145 (PANTHER); TRANSMEMBRANE (PHOBIUS); NON_CYTOPLASMIC_DOMAIN (PHOBIUS); TRANSMEMBRANE (PHOBIUS); NON_CYTOPLASMIC_DOMAIN (PHOBIUS); CYTOPLASMIC_DOMAIN (PHOBIUS); TMhelix (TMHMM); TMhelix (TMHMM)
comp943_c0_seq1	387.34	28.74	-2.51734	7.45726	0.00035592	0.00902701	chloroplastic	368	20	7.3e-41	0.6945	13	P:response to organic substance; C:chloroplast part; P:single-organism cellular process; P:primary metabolic process; P:single-organism metabolic process; F:nucleotide binding; P:response to biotic stimulus; P:regulation of cellular process; P:response to endogenous stimulus; P:cellular component organization; P:phosphorylation; F:kinase activity; P:organic substance metabolic process	-	no IPS match
comp5473_c0_seq1	415.37	30.96	-2.51101	7.55501	0.000327019	0.00839744	rna-binding (rrm rbd rnp motifs) family protein isoform 2	264	20	7.4e-54	0.8535	2	F:nucleotide binding; F:nucleic acid binding	-	IPR012677 (G3DSA:3.30.70.GENE3D); SSF54928 (SUPERFAMILY)
comp1163_c0_seq4	99.41	7.41	-2.50188	5.62172	0.00265993	0.0440533	protein transport protein sec7-like	889	20	2e-78	0.8415	2	F:zinc ion binding; C:intracellular	-	Coil (COILS); IPR000315 (SMART); IPR000315 (PFAM); PTHR31717 (PANTHER); PTHR31717:SF7 (PANTHER); IPR000315 (PROSITE_PROFILES)
comp336_c0_seq1	108.97	8.2	-2.48937	5.74377	0.00218482	0.0390405	dead-box atp-dependent rna helicase chloroplastic	3092	20	0	0.829	9	C:chloroplast stroma; C:nucleus; F:ATP binding; F:zinc ion binding; F:RNA binding; C:membrane; P:metabolic process; C:chloroplast envelope; F:helicase activity	EC:3.6.1; EC:3.6.1.15	no IPS match
comp1426_c0_seq1	97.08	7.33	-2.48323	5.59266	0.00219642	0.0391993	hypersensitive-induced response protein 1-like	1302	20	0	0.96	1	C:membrane	-	Coil (COILS); IPR001107 (SMART); IPR001107 (PFAM); IPR001972 (PANTHER); PTHR10264:SF93 (PANTHER); SSF117892 (SUPERFAMILY)
comp6266_c0_seq1	117.91	8.93	-2.48097	5.84879	0.00183317	0.0331403	transmembrane emp24 domain-containing protein p24delta9-like	333	2	9.7e-13	0.8	-	-	-	TRANSMEMBRANE (PHOBIUS); CYTOPLASMIC_DOMAIN (PHOBIUS); NON_CYTOPLASMIC_DOMAIN (PHOBIUS)
comp686_c0_seq1	370.95	28.26	-2.47922	7.40243	0.000428046	0.0106075	probable transcription factor glk1	1973	20	0	0.7235	2	F:DNA binding; P:regulation of biological process	-	IPR009057 (G3DSA:1.10.10.GENE3D); IPR006447 (TIGRFAM); IPR001005 (PFAM); IPR017930 (PROSITE_PROFILES); IPR009057 (SUPERFAMILY)
comp1940_c0_seq1	127.81	9.83	-2.45969	5.95809	0.00156601	0.0303264	abscisic acid receptor pyl4-like	1040	20	1.1e-134	0.829	-	-	-	IPR023393 (G3DSA:3.30.530.GENE3D); IPR019587 (PFAM); PTHR31213 (PANTHER); PTHR31213:SF3 (PANTHER); SSF55961 (SUPERFAMILY)
comp267_c0_seq1	856.35	66.36	-2.45644	8.5768	0.000263374	0.00735221	brown planthopper-induced resistance protein 1	1168	20	1.1e-162	0.782	3	F:catalytic activity; P:metabolic process; C:plastid	-	no IPS match
comp3_c0_seq1	244.06	18.92	-2.45256	6.83034	0.00066093	0.0148316	---NA---	309	0	-	-	-	-	-	no IPS match
comp3149_c1_seq4	121.37	9.43	-2.44467	5.89124	0.00217058	0.0388977	psbq-like protein chloroplastic	523	20	3e-74	0.8085	4	F:calcium ion binding; C:photosystem II oxygen evolving complex; P:photosynthesis; C:extrinsic component of membrane	-	IPR008797 (PFAM); IPR023222 (G3DSA:1.20.120.GENE3D); PTHR33399 (PANTHER); PTHR33399:SF4 (PANTHER); IPR023222 (SUPERFAMILY)
comp3558_c0_seq2	145.15	11.41	-2.42946	6.13117	0.00161263	0.0304006	ribosomal protein l32	339	20	1.1e-67	0.7865	4	F:structural constituent of ribosome; P:ribosome biogenesis; C:large ribosomal subunit; P:translation	-	IPR002677 (TIGRFAM); IPR002677 (PFAM); PTHR21026 (PANTHER); PTHR21026:SF2 (PANTHER); IPR011332 (SUPERFAMILY)
comp273_c0_seq1	2076.86	166.06	-2.41206	9.84353	0.000259335	0.00726793	30s ribosomal protein chloroplastic	277	4	1.5e-41	0.8025	-	-	-	no IPS match
comp1415_c0_seq1	359.46	28.72	-2.41062	7.36823	0.000617588	0.0139096	actin family protein	414	20	9.7e-50	0.9935	1	F:ATP binding	-	IPR004000 (PRINTS); G3DSA:3.30.420.40 (GENE3D); G3DSA:2.30.36.70 (GENE3D); IPR004000 (PFAM); PTHR11937:SF247 (PANTHER); IPR004000 (PANTHER); IPR004001 (PROSITE_PATTERNS); SSF53067 (SUPERFAMILY)
comp1043_c0_seq1	156.89	12.58	-2.40158	6.23875	0.00174783	0.0318238	arabinogalactan peptide 20-like	618	20	2.9e-37	0.8185	6	P:trichoblast differentiation; P:iron ion transport; P:nitrate transport; P:brassinosteroid biosynthetic process; P:cellular response to iron ion starvation; P:response to nitrate	-	IPR009424 (PFAM); PTHR33374:SF1 (PANTHER); PTHR33374 (PANTHER); SIGNAL_PEPTIDE (PHOBIUS); CYTOPLASMIC_DOMAIN (PHOBIUS); SIGNAL_PEPTIDE_H_REGION (PHOBIUS); SIGNAL_PEPTIDE_C_REGION (PHOBIUS); NON_CYTOPLASMIC_DOMAIN (PHOBIUS); SIGNAL_PEPTIDE_N_REGION (PHOBIUS); TRANSMEMBRANE (PHOBIUS); SignalP-TM (SIGNALP_GRAM_POSITIVE); SignalP-TM (SIGNALP_EUK); TMhelix (TMHMM); TMhelix (TMHMM)
comp1302_c0_seq1	135.53	11.11	-2.36884	6.04707	0.0019991	0.0360346	uncharacterized loc100275426	948	20	1.4e-140	0.714	1	P:autophagy	-	PTHR33270:SF3 (PANTHER); PTHR33270 (PANTHER)
comp1553_c1_seq1	237.51	20.25	-2.31571	6.81162	0.00118686	0.0240503	lyr motif-containing protein 4	292	20	1.7e-41	0.8785	-	-	-	IPR008011 (PFAM); PTHR13166 (PANTHER)
comp937_c1_seq2	292.89	25.3	-2.29772	7.10161	0.00110675	0.0229981	cbl-interacting protein kinase 5-like	1703	20	0	0.879	7	F:ATP binding; P:response to abscisic acid; P:signal transduction; C:cytosol; P:serine family amino acid metabolic process; F:protein serine/threonine kinase activity; P:protein phosphorylation	EC:2.7.11	IPR002290 (SMART); G3DSA:1.10.510.10 (GENE3D); IPR004041 (PFAM); IPR028375 (G3DSA:3.30.310.GENE3D); G3DSA:3.30.200.20 (GENE3D); IPR000719 (PFAM); PTHR24347:SF212 (PANTHER); IPR020636 (PANTHER); IPR017441 (PROSITE_PATTERNS); IPR008271 (PROSITE_PATTERNS); TRANSMEMBRANE (PHOBIUS); NON_CYTOPLASMIC_DOMAIN (PHOBIUS); CYTOPLASMIC_DOMAIN (PHOBIUS); IPR018451 (PROSITE_PROFILES); IPR000719 (PROSITE_PROFILE…
comp981_c0_seq3	321.45	27.91	-2.29063	7.23093	0.00104129	0.0217294	auxin-repressed kda	807	20	1.6e-78	0.859	-	-	-	IPR008406 (PFAM); PTHR33565:SF2 (PANTHER); PTHR33565 (PANTHER)
comp289_c0_seq2	231.16	20.06	-2.29019	6.77822	0.0014244	0.0276708	tubulin alpha-3 chain-like	967	20	0	0.9905	7	F:GTP binding; P:protein polymerization; F:GTPase activity; P:metabolic process; F:structural constituent of cytoskeleton; C:microtubule; P:microtubule-based process	EC:3.6.1; EC:3.6.1.15	IPR000217 (PRINTS); IPR002452 (PRINTS); IPR003008 (SMART); IPR003008 (G3DSA:3.40.50.GENE3D); IPR003008 (PFAM); PTHR11588:SF48 (PANTHER); IPR000217 (PANTHER); IPR013838 (PROSITE_PATTERNS); IPR017975 (PROSITE_PATTERNS); IPR003008 (SUPERFAMILY)
comp1971_c0_seq2	341.88	29.94	-2.27845	7.31792	0.00104167	0.0217294	histone h2ax	251	20	3.9e-20	0.9635	4	C:nucleus; F:DNA binding; F:protein heterodimerization activity; C:nucleosome	-	no IPS match
comp786_c0_seq1	239.51	20.96	-2.27826	6.8284	0.00164808	0.0304006	btb poz domain-containing protein at5g67385	2468	20	0	0.8585	1	F:protein binding	-	Coil (COILS); IPR027356 (PFAM); IPR000210 (PFAM); G3DSA:3.30.710.10 (GENE3D); PTHR32370:SF14 (PANTHER); PTHR32370 (PANTHER); IPR000210 (PROSITE_PROFILES); IPR027356 (PROSITE_PROFILES); IPR011333 (SUPERFAMILY)
comp1777_c0_seq1	250.77	22.04	-2.27226	6.89212	0.0013935	0.0271071	PREDICTED: uncharacterized protein LOC103700077	295	7	1.1e-55	0.83	-	-	-	NON_CYTOPLASMIC_DOMAIN (PHOBIUS); CYTOPLASMIC_DOMAIN (PHOBIUS); TRANSMEMBRANE (PHOBIUS); CYTOPLASMIC_DOMAIN (PHOBIUS); TRANSMEMBRANE (PHOBIUS); TMhelix (TMHMM); TMhelix (TMHMM)
comp539_c2_seq1	169.65	14.91	-2.27045	6.36112	0.00211331	0.0379667	constans-like 1 protein	966	20	7.7e-111	0.56	2	F:zinc ion binding; C:intracellular	-	SIGNAL_PEPTIDE (PHOBIUS); SIGNAL_PEPTIDE_H_REGION (PHOBIUS); NON_CYTOPLASMIC_DOMAIN (PHOBIUS); SIGNAL_PEPTIDE_C_REGION (PHOBIUS); SIGNAL_PEPTIDE_N_REGION (PHOBIUS); TMhelix (TMHMM)
comp1871_c0_seq1	230.05	20.53	-2.24996	6.77742	0.00179851	0.0326914	heat shock protein partial	233	20	1.5e-47	0.978	1	F:ATP binding	-	IPR013126 (PFAM); IPR029047 (G3DSA:2.60.34.GENE3D); PTHR19375:SF232 (PANTHER); PTHR19375 (PANTHER); IPR029047 (SUPERFAMILY)
comp4397_c0_seq1	230.05	20.67	-2.24019	6.77885	0.00179851	0.0326914	actin-depolymerizing factor	267	20	1.7e-45	0.911	3	F:actin binding; P:actin filament depolymerization; C:actin cytoskeleton	-	IPR002108 (PFAM); IPR029006 (G3DSA:3.40.20.GENE3D); IPR017904 (PANTHER); PTHR11913:SF21 (PANTHER); IPR002108 (PROSITE_PROFILES); SSF55753 (SUPERFAMILY)
comp418_c0_seq1	671.34	61.26	-2.2206	8.26979	0.000925417	0.0195018	actin-101-like	1255	20	0	0.989	1	F:ATP binding	-	no IPS match
comp1994_c0_seq1	177.75	16.24	-2.21499	6.4319	0.00249057	0.0414071	late blight resistance protein homolog r1b-19	658	20	5.4e-90	0.8295	2	F:metal ion binding; P:metal ion transport	-	NON_CYTOPLASMIC_DOMAIN (PHOBIUS); CYTOPLASMIC_DOMAIN (PHOBIUS); TRANSMEMBRANE (PHOBIUS)
comp894_c0_seq6	175.73	16.16	-2.20561	6.41779	0.00263728	0.0436949	dag chloroplastic-like	261	3	4.7e-29	0.7933	-	-	-	no IPS match
comp55_c0_seq1	1924.3	177.89	-2.20276	9.76871	0.000770231	0.0167741	oligouridylate-binding protein 1-like isoform x1	1411	20	0	0.9335	2	F:nucleotide binding; F:nucleic acid binding	-	IPR003954 (SMART); IPR000504 (SMART); IPR000504 (PFAM); IPR012677 (G3DSA:3.30.70.GENE3D); IPR012677 (G3DSA:3.30.70.GENE3D); IPR012677 (G3DSA:3.30.70.GENE3D); PTHR24012 (PANTHER); PTHR24012:SF379 (PANTHER); PTHR24012 (PANTHER); PTHR24012:SF379 (PANTHER); SIGNAL_PEPTIDE_H_REGION (PHOBIUS); SIGNAL_PEPTIDE (PHOBIUS); NON_CYTOPLASMIC_DOMAIN (PHOBIUS); SIGNAL_PEPTIDE_C_REGION (PHOBIUS); SIGNAL_PEPTIDE_…
comp244_c0_seq2	488.46	45.16	-2.20121	7.82648	0.00124429	0.02515	eukaryotic initiation factor 4a-8-like	878	20	3e-178	0.9795	5	F:translation initiation factor activity; F:ATP binding; F:helicase activity; C:ribosome; P:regulation of translational initiation	EC:3.6.1; EC:3.6.1.15	IPR014001 (SMART); IPR011545 (PFAM); IPR027417 (G3DSA:3.40.50.GENE3D); PTHR24031:SF322 (PANTHER); PTHR24031 (PANTHER); IPR000629 (PROSITE_PATTERNS); IPR014001 (PROSITE_PROFILES); IPR014014 (PROSITE_PROFILES); IPR027417 (SUPERFAMILY)
comp238_c0_seq1	237.23	22.03	-2.19289	6.82789	0.00205471	0.0369754	---NA---	1558	0	-	-	-	-	-	no IPS match
comp451_c0_seq1	563.17	55.25	-2.11598	8.04026	0.0016341	0.0304006	thioredoxin-like 1- chloroplastic	1478	20	0	0.778	6	C:chloroplast; P:obsolete electron transport; F:protein disulfide oxidoreductase activity; P:glycerol ether metabolic process; P:cell redox homeostasis; P:oxidation-reduction process	-	CYTOPLASMIC_DOMAIN (PHOBIUS); NON_CYTOPLASMIC_DOMAIN (PHOBIUS); TRANSMEMBRANE (PHOBIUS); CYTOPLASMIC_DOMAIN (PHOBIUS); NON_CYTOPLASMIC_DOMAIN (PHOBIUS); TRANSMEMBRANE (PHOBIUS); TRANSMEMBRANE (PHOBIUS)
comp254_c0_seq2	303.44	29.76	-2.11514	7.17856	0.00238555	0.0408186	PREDICTED: uncharacterized protein LOC105042451	719	9	1.9e-18	0.6644	-	-	-	SIGNAL_PEPTIDE_H_REGION (PHOBIUS); SIGNAL_PEPTIDE_N_REGION (PHOBIUS); SIGNAL_PEPTIDE_C_REGION (PHOBIUS); NON_CYTOPLASMIC_DOMAIN (PHOBIUS); SIGNAL_PEPTIDE (PHOBIUS); SignalP-noTM (SIGNALP_EUK)
comp423_c0_seq1	302.47	29.78	-2.10956	7.17504	0.00246879	0.0410766	ammonium transporter 1 member 2-like	2170	20	0	0.886	3	F:ammonium transmembrane transporter activity; P:ammonium transmembrane transport; C:integral component of membrane	-	IPR024041 (PFAM); IPR001905 (TIGRFAM); IPR029020 (G3DSA:1.10.3430.GENE3D); IPR001905 (PANTHER); PTHR11730:SF39 (PANTHER); IPR018047 (PROSITE_PATTERNS); NON_CYTOPLASMIC_DOMAIN (PHOBIUS); TRANSMEMBRANE (PHOBIUS); NON_CYTOPLASMIC_DOMAIN (PHOBIUS); TRANSMEMBRANE (PHOBIUS); TRANSMEMBRANE (PHOBIUS); CYTOPLASMIC_DOMAIN (PHOBIUS); TRANSMEMBRANE (PHOBIUS); NON_CYTOPLASMIC_DOMAIN (PHOBIUS); CYTOPLASMIC_DOM…
comp1069_c0_seq3	274.47	27.02	-2.10945	7.04109	0.0027223	0.045069	ethylene-responsive transcription factor 1-like	716	20	1e-69	0.7505	5	F:DNA binding; C:nucleus; F:transcription factor activity, sequence-specific DNA binding; P:transcription, DNA-templated; P:regulation of transcription, DNA-templated	-	PTHR31190 (PANTHER); PTHR31190:SF4 (PANTHER)
comp183_c0_seq2	1583.17	158.36	-2.08897	9.51032	0.00139761	0.0271626	28 kda chloroplastic-like	466	20	5.2e-92	0.6295	4	F:nucleotide binding; F:nucleic acid binding; C:ribonucleoprotein complex; C:viral nucleocapsid	-	no IPS match
comp18_c0_seq1	9745.25	981.59	-2.07938	12.1209	0.00126827	0.0255683	photosystem ii 10 kda chloroplastic	329	20	2.7e-44	0.8615	11	P:response to far red light; P:response to high light intensity; P:cysteine biosynthetic process; C:photosystem II oxygen evolving complex; P:photosynthesis; P:response to blue light; P:response to cytokinin; P:regulation of proton transport; P:response to red light; C:chloroplast thylakoid membrane; P:response to sucrose	-	IPR006814 (PFAM); PTHR34369:SF2 (PANTHER); PTHR34369 (PANTHER)
comp8465_c0_seq1	364.25	36.66	-2.07837	7.43777	0.00255966	0.0424252	---NA---	257	0	-	-	-	-	-	no IPS match
comp704_c0_seq1	327.87	33.56	-2.05383	7.29592	0.0029802	0.0490198	protein elf4-like 4	633	20	3.6e-73	0.9145	-	-	-	Coil (COILS); IPR009741 (PFAM); PTHR33469 (PANTHER); PTHR33469:SF3 (PANTHER)
comp83_c0_seq1	3556.22	396.93	-1.93114	10.7002	0.00275407	0.0455776	oxygen-evolving enhancer protein 3- chloroplastic-like	258	20	1.9e-27	0.815	5	F:calcium ion binding; C:photosystem II oxygen evolving complex; P:photosynthesis; C:extrinsic component of membrane; C:chloroplast thylakoid membrane	-	no IPS match
comp16_c2_seq2	120.36	204.73	1.99684	7.77115	0.0027566	0.045602	chlorophyll a-b binding protein cp24 chloroplastic	1297	20	0	0.92	6	C:chloroplast; C:photosystem II; C:integral component of membrane; P:photosynthesis, light harvesting; P:protein-chromophore linkage; F:chlorophyll binding	-	IPR022796 (PFAM); IPR023329 (G3DSA:1.10.3460.GENE3D); IPR001344 (PANTHER); PTHR21649:SF28 (PANTHER); NON_CYTOPLASMIC_DOMAIN (PHOBIUS); SIGNAL_PEPTIDE (PHOBIUS); SIGNAL_PEPTIDE_H_REGION (PHOBIUS); SIGNAL_PEPTIDE_N_REGION (PHOBIUS); SIGNAL_PEPTIDE_C_REGION (PHOBIUS); IPR023329 (SUPERFAMILY)
comp3136_c0_seq1	127.81	222.42	2.02984	7.88522	0.0021568	0.0387158	---NA---	245	0	-	-	-	-	-	no IPS match
comp44_c0_seq1	448.08	782.66	2.03625	9.71378	0.00168119	0.0307138	protein aspartic protease in guard cell 1-like	2284	20	0	0.8005	3	F:aspartic-type endopeptidase activity; P:proteolysis; C:cytoplasmic membrane-bounded vesicle	EC:3.4.23	IPR001461 (PRINTS); IPR021109 (G3DSA:2.40.70.GENE3D); IPR021109 (G3DSA:2.40.70.GENE3D); PF14541 (PFAM); PF14543 (PFAM); PTHR13683:SF371 (PANTHER); IPR001461 (PANTHER); IPR001969 (PROSITE_PATTERNS); SIGNAL_PEPTIDE_N_REGION (PHOBIUS); SIGNAL_PEPTIDE (PHOBIUS); NON_CYTOPLASMIC_DOMAIN (PHOBIUS); SIGNAL_PEPTIDE_C_REGION (PHOBIUS); SIGNAL_PEPTIDE_H_REGION (PHOBIUS); SignalP-noTM (SIGNALP_GRAM_NEGATIVE)…
comp1779_c0_seq1	63.09	112.43	2.06254	6.87763	0.00247679	0.0411938	---NA---	341	0	-	-	-	-	-	TRANSMEMBRANE (PHOBIUS); NON_CYTOPLASMIC_DOMAIN (PHOBIUS); CYTOPLASMIC_DOMAIN (PHOBIUS); TMhelix (TMHMM)
comp924_c0_seq2	40.3	72.69	2.07824	6.23138	0.00300209	0.049361	---NA---	487	0	-	-	-	-	-	TRANSMEMBRANE (PHOBIUS); NON_CYTOPLASMIC_DOMAIN (PHOBIUS); CYTOPLASMIC_DOMAIN (PHOBIUS); TMhelix (TMHMM)
comp1362_c0_seq1	58.84	108.52	2.11183	6.81477	0.00196283	0.0354026	pollen-specific protein c13-like	1044	20	2e-123	0.827	1	C:extracellular space	-	PF01190 (PFAM); PTHR31614:SF5 (PANTHER); PTHR31614 (PANTHER); SIGNAL_PEPTIDE_C_REGION (PHOBIUS); SIGNAL_PEPTIDE_N_REGION (PHOBIUS); NON_CYTOPLASMIC_DOMAIN (PHOBIUS); SIGNAL_PEPTIDE_H_REGION (PHOBIUS); SIGNAL_PEPTIDE (PHOBIUS); SignalP-TM (SIGNALP_GRAM_POSITIVE); SignalP-noTM (SIGNALP_GRAM_NEGATIVE); SignalP-TM (SIGNALP_EUK); TMhelix (TMHMM)
comp1417_c0_seq6	42.81	80.98	2.14709	6.37533	0.0023378	0.0408186	sucrose synthase 2-like	733	20	1.4e-112	0.9475	15	C:DUBm complex; P:protein transport; P:positive regulation of transcription, DNA-templated; C:transcription export complex 2; P:starch metabolic process; C:SAGA complex; P:sucrose metabolic process; C:nuclear pore; P:transcription elongation from RNA polymerase II promoter; P:mRNA export from nucleus; C:transcription factor complex; F:transcription coactivator activity; P:positive regulation of t…	EC:2.4.1.13; EC:2.4.1	G3DSA:3.40.50.2000 (GENE3D); IPR001296 (PFAM); PTHR12526 (PANTHER); PTHR12526:SF391 (PANTHER); SSF53756 (SUPERFAMILY)
comp2418_c0_seq1	37.22	71.84	2.17547	6.19222	0.00211988	0.038069	germin-like protein 8-14	741	20	1.8e-120	0.804	3	F:manganese ion binding; C:extracellular region; F:nutrient reservoir activity	-	IPR001929 (PRINTS); IPR006045 (SMART); IPR014710 (G3DSA:2.60.120.GENE3D); IPR006045 (PFAM); PTHR31238:SF21 (PANTHER); PTHR31238 (PANTHER); IPR019780 (PROSITE_PATTERNS); IPR011051 (SUPERFAMILY)
comp790_c0_seq1	38.35	74.14	2.17794	6.23824	0.00211331	0.0379667	histone h1-like	1495	20	3.1e-174	0.8315	4	C:nucleus; F:DNA binding; C:nucleosome; P:nucleosome assembly	-	IPR005819 (PRINTS); IPR005818 (SMART); IPR005818 (PFAM); IPR011991 (G3DSA:1.10.10.GENE3D); PTHR11467:SF48 (PANTHER); PTHR11467 (PANTHER); IPR005818 (PROSITE_PROFILES); SSF46785 (SUPERFAMILY)
comp69_c0_seq1	654.27	1269.56	2.18811	10.3852	0.00076455	0.0167741	---NA---	587	0	-	-	-	-	-	SignalP-TM (SIGNALP_GRAM_POSITIVE)
comp319_c0_seq1	284.7	556.3	2.19777	9.1874	0.000803368	0.0171238	polyubiquitin-like protein	608	20	1.6e-64	0.985	6	C:nucleus; F:protein binding; F:structural constituent of ribosome; P:ribosome biogenesis; C:ribosome; P:translation	-	IPR019956 (PRINTS); IPR000626 (SMART); G3DSA:3.10.20.90 (GENE3D); G3DSA:3.10.20.90 (GENE3D); IPR000626 (PFAM); PTHR10666 (PANTHER); IPR019954 (PROSITE_PATTERNS); IPR000626 (PROSITE_PROFILES); IPR000626 (PROSITE_PROFILES); IPR029071 (SUPERFAMILY); IPR029071 (SUPERFAMILY)
comp296_c0_seq2	96.48	189.41	2.2032	7.61479	0.00106842	0.0222336	---NA---	317	0	-	-	-	-	-	no IPS match
comp2163_c0_seq1	28.77	57.85	2.23289	5.8596	0.00232544	0.0408186	cbl-interacting protein kinase 1-like	1237	20	0	0.878	5	F:ATP binding; P:signal transduction; P:serine family amino acid metabolic process; F:protein serine/threonine kinase activity; P:protein phosphorylation	EC:2.7.11	IPR002290 (SMART); IPR004041 (PFAM); G3DSA:1.10.510.10 (GENE3D); IPR028375 (G3DSA:3.30.310.GENE3D); IPR000719 (PFAM); PTHR24343 (PANTHER); PTHR24343:SF143 (PANTHER); IPR008271 (PROSITE_PATTERNS); TRANSMEMBRANE (PHOBIUS); CYTOPLASMIC_DOMAIN (PHOBIUS); NON_CYTOPLASMIC_DOMAIN (PHOBIUS); IPR000719 (PROSITE_PROFILES); IPR018451 (PROSITE_PROFILES); IPR011009 (SUPERFAMILY)
comp3092_c0_seq1	20.87	43.54	2.28335	5.42937	0.00293397	0.0484436	PREDICTED: uncharacterized protein LOC105052616	735	20	2.2e-96	0.8625	-	-	-	no IPS match
comp5386_c0_seq1	20.02	43.14	2.32954	5.4057	0.00219642	0.0391993	---NA---	337	0	-	-	-	-	-	no IPS match
comp928_c0_seq1	74.27	160.19	2.33825	7.34308	0.000557441	0.0129858	transcription factor tt2-like	1282	20	0	0.692	1	F:DNA binding	-	no IPS match
comp1986_c0_seq1	39.65	86.07	2.34512	6.42442	0.000956715	0.0201418	poly polymerase	669	20	2.5e-130	0.603	3	C:nucleus; P:single-organism process; P:response to stimulus	-	no IPS match
comp1241_c1_seq1	17.26	38.02	2.35962	5.21358	0.00196322	0.0354026	atpase subunit 1	3691	20	0	0.979	8	C:proton-transporting ATP synthase complex, catalytic core F(1); F:ATP binding; P:oxidative phosphorylation; P:ATP hydrolysis coupled proton transport; F:proton-transporting ATPase activity, rotational mechanism; C:mitochondrial inner membrane; P:ATP synthesis coupled proton transport; F:proton-transporting ATP synthase activity, rotational mechanism	EC:3.6.1; EC:3.6.1.3; EC:3.6.1.15	IPR023366 (G3DSA:2.40.30.GENE3D); IPR027417 (G3DSA:3.40.50.GENE3D); IPR000194 (PFAM); IPR005294 (PIRSF); IPR000793 (PFAM); G3DSA:1.20.150.20 (GENE3D); IPR004100 (PFAM); IPR005294 (TIGRFAM); IPR005294 (PTHR15184:PANTHER); PTHR15184 (PANTHER); IPR020003 (PROSITE_PATTERNS); IPR005294 (HAMAP); IPR000793 (SUPERFAMILY); IPR027417 (SUPERFAMILY); IPR004100 (SUPERFAMILY)
comp1167_c0_seq3	45.49	101.27	2.38214	6.65811	0.000739271	0.0165382	cinnamate 4- partial	668	20	5.7e-103	0.9635	5	F:iron ion binding; F:oxidoreductase activity, acting on paired donors, with incorporation or reduction of molecular oxygen; P:oxidation-reduction process; F:monooxygenase activity; F:heme binding	-	IPR002401 (PRINTS); IPR001128 (G3DSA:1.10.630.GENE3D); IPR001128 (PFAM); PTHR24298:SF56 (PANTHER); PTHR24298 (PANTHER); IPR017972 (PROSITE_PATTERNS); IPR001128 (SUPERFAMILY)
comp1393_c0_seq1	35.15	78.7	2.38907	6.28319	0.000836624	0.0176737	---NA---	253	0	-	-	-	-	-	no IPS match
comp221_c0_seq1	170.05	382.81	2.40151	8.60768	0.000305587	0.0078611	PREDICTED: uncharacterized protein LOC103720803	470	20	2.9e-55	0.755	1	C:membrane	-	no IPS match
comp182_c0_seq1	83.31	188.94	2.41095	7.57279	0.000365299	0.00925944	---NA---	611	0	-	-	-	-	-	no IPS match
comp659_c0_seq1	92.66	210.44	2.41322	7.73065	0.000347186	0.00889945	hypothetical protein (mitochondrion)	235	20	3.6e-49	0.747	1	C:mitochondrion	-	no IPS match
comp2920_c0_seq2	22.37	51.33	2.42111	5.6432	0.00139579	0.0271395	post-gpi attachment to proteins factor 3-like	246	20	6.2e-32	0.7625	-	-	-	no IPS match
comp2166_c1_seq1	15.19	35.44	2.44078	5.09338	0.00194562	0.0351292	nadh dehydrogenase	998	10	7.4e-24	0.633	4	F:quinone binding; F:NAD binding; P:oxidation-reduction process; F:oxidoreductase activity, acting on NAD(P)H	-	no IPS match
comp4707_c0_seq1	21.24	49.45	2.44154	5.58387	0.00124615	0.02515	protein casp-like	444	20	3.7e-32	0.795	-	-	-	NON_CYTOPLASMIC_DOMAIN (PHOBIUS); CYTOPLASMIC_DOMAIN (PHOBIUS); TRANSMEMBRANE (PHOBIUS); TMhelix (TMHMM)
comp2391_c0_seq1	23.64	55.54	2.45562	5.75315	0.00120365	0.0243792	anamorsin homolog	1288	20	0	0.79	9	C:mitochondrial intermembrane space; P:obsolete electron transport; F:metal ion binding; F:electron carrier activity; P:negative regulation of apoptotic process; F:methyltransferase activity; F:2 iron, 2 sulfur cluster binding; P:iron-sulfur cluster assembly; P:methylation	-	IPR029063 (G3DSA:3.40.50.GENE3D); IPR029063 (G3DSA:3.40.50.GENE3D); IPR007785 (PFAM); IPR007785 (PANTHER); IPR007785 (HAMAP); IPR029063 (SUPERFAMILY)
comp1556_c1_seq1	34.08	80.47	2.4655	6.30171	0.000562397	0.0129858	---NA---	307	0	-	-	-	-	-	no IPS match
comp2792_c0_seq1	22.37	53.04	2.46832	5.68237	0.00117192	0.0237588	---NA---	242	0	-	-	-	-	-	no IPS match
comp21426_c0_seq1	19.17	45.62	2.47208	5.45853	0.00147142	0.0285458	gdsl esterase lipase at1g28570-like	249	20	2.7e-40	0.728	2	P:lipid catabolic process; F:lipase activity	EC:3.1.1	IPR013830 (G3DSA:3.40.50.GENE3D); PTHR22835 (PANTHER); PTHR22835:SF189 (PANTHER)
comp421_c0_seq3	12.03	28.86	2.47733	4.78682	0.00251358	0.0416824	60s ribosomal protein l23	578	20	3.2e-53	1	5	F:structural constituent of ribosome; C:mitochondrion; P:ribosome biogenesis; C:ribosome; P:translation	-	IPR023571 (G3DSA:2.40.150.GENE3D); IPR000218 (PFAM); PTHR11761:SF10 (PANTHER); IPR000218 (PANTHER); IPR019972 (PROSITE_PATTERNS); IPR023571 (SUPERFAMILY)
comp1272_c0_seq1	12.14	29.29	2.48567	4.80648	0.00251358	0.0416824	response to low sulfur	691	20	2.1e-41	0.76	-	-	-	Coil (COILS); Coil (COILS); PTHR34283 (PANTHER)
comp2843_c0_seq1	12.14	29.81	2.51099	4.82673	0.00217612	0.0389012	30s ribosomal protein s12-b	1144	20	6.6e-33	0.7945	5	F:structural constituent of ribosome; C:mitochondrion; P:ribosome biogenesis; C:small ribosomal subunit; P:translation	-	no IPS match
comp3319_c0_seq1	11.62	29.21	2.54397	4.79053	0.00251358	0.0416824	---NA---	284	0	-	-	-	-	-	TRANSMEMBRANE (PHOBIUS); CYTOPLASMIC_DOMAIN (PHOBIUS); NON_CYTOPLASMIC_DOMAIN (PHOBIUS); TMhelix (TMHMM)
comp2150_c0_seq1	17.08	42.91	2.54882	5.35296	0.000905675	0.0191138	---NA---	436	0	-	-	-	-	-	no IPS match
comp807_c1_seq1	26.89	67.9	2.56059	6.0319	0.000562858	0.0129858	5-methyltetrahydropteroyltriglutamate--homocysteine methyltransferase 1 isoform x1	401	1	2.6e-09	0.77	-	-	-	TRANSMEMBRANE (PHOBIUS); NON_CYTOPLASMIC_DOMAIN (PHOBIUS); CYTOPLASMIC_DOMAIN (PHOBIUS)
comp2801_c0_seq2	9.58	24.62	2.57198	4.53887	0.00210146	0.0377852	---NA---	457	0	-	-	-	-	-	no IPS match
comp3938_c0_seq1	17.97	46.44	2.59013	5.46208	0.000862846	0.0182188	---NA---	278	0	-	-	-	-	-	no IPS match
comp2867_c0_seq1	20.19	52.27	2.59397	5.63683	0.000570132	0.0129858	60s ribosomal protein l29-1	425	20	3.3e-28	0.909	4	F:structural constituent of ribosome; P:ribosome biogenesis; C:ribosome; P:translation	-	NON_CYTOPLASMIC_DOMAIN (PHOBIUS); TRANSMEMBRANE (PHOBIUS); CYTOPLASMIC_DOMAIN (PHOBIUS); NON_CYTOPLASMIC_DOMAIN (PHOBIUS); TRANSMEMBRANE (PHOBIUS); TMhelix (TMHMM)
comp3775_c0_seq1	10.17	26.7	2.60393	4.64877	0.00251388	0.0416824	chitinase-like protein 1	350	1	6.9e-26	1	-	-	-	CYTOPLASMIC_DOMAIN (PHOBIUS); NON_CYTOPLASMIC_DOMAIN (PHOBIUS); TRANSMEMBRANE (PHOBIUS); TMhelix (TMHMM)
comp1387_c0_seq1	33.42	86.96	2.60537	6.39211	0.000312648	0.00803796	---NA---	655	0	-	-	-	-	-	no IPS match
comp2119_c0_seq1	25.07	65.5	2.60916	5.96969	0.000369165	0.00935197	---NA---	406	0	-	-	-	-	-	no IPS match
comp523_c0_seq1	133.93	351.21	2.62132	8.44729	9.56344e-05	0.00325631	probable zinc transporter protein ddb_g0282067	601	19	3.2e-45	0.6947	3	C:chloroplast; F:molecular_function; P:negative regulation of hydrogen peroxide biosynthetic process	-	no IPS match
comp1528_c0_seq2	9.15	24.4	2.6241	4.51563	0.00210146	0.0377852	granule-bound starch synthase chloroplastic amyloplastic isoform x1	1836	20	0	0.9105	5	C:chloroplast; P:starch biosynthetic process; C:amyloplast; F:glycogen (starch) synthase activity; P:sucrose metabolic process	EC:2.4.1.11; EC:2.4.1	IPR013534 (PFAM); IPR011835 (TIGRFAM); IPR001296 (PFAM); G3DSA:3.40.50.2000 (GENE3D); PTHR12526:SF409 (PANTHER); PTHR12526 (PANTHER); SSF53756 (SUPERFAMILY)
comp1765_c0_seq1	54.27	142.92	2.62512	7.12576	0.000149862	0.00476506	---NA---	325	0	-	-	-	-	-	no IPS match
comp188_c0_seq1	183.09	485.02	2.63638	8.91594	7.9426e-05	0.00284088	mitochondrial protein	977	14	1e-60	0.7186	1	C:mitochondrion	-	PTHR37773 (PANTHER)
comp2335_c0_seq3	12.11	32.56	2.64151	4.92934	0.00124239	0.0251284	serine carboxypeptidase-like	1038	20	0	0.9105	4	P:proteolysis; C:cytosol; F:serine-type carboxypeptidase activity; C:vacuole	EC:3.4.21; EC:3.4.16	no IPS match
comp6692_c0_seq1	11.72	31.55	2.6427	4.88312	0.00142589	0.0276749	dna-binding bromodomain-containing	442	20	8.9e-62	0.68	1	F:DNA binding	-	no IPS match
comp2439_c0_seq1	25.39	69.26	2.67143	6.04206	0.000344553	0.00883719	auxin-responsive protein iaa27-like	452	20	1.3e-18	0.977	3	C:nucleus; P:regulation of transcription, DNA-templated; P:auxin-activated signaling pathway	-	no IPS match
comp6509_c0_seq1	10.44	29.05	2.68813	4.75443	0.00135628	0.0265241	proactivator polypeptide-like 1 isoform x1	415	20	3.6e-27	0.8495	2	P:lipid metabolic process; C:cytoplasmic membrane-bounded vesicle	-	IPR008138 (PFAM); IPR011001 (G3DSA:1.10.225.GENE3D); IPR011001 (SUPERFAMILY)
comp1013_c0_seq1	56.87	158.94	2.71102	7.26956	9.70715e-05	0.00330265	---NA---	312	0	-	-	4	F:structural constituent of ribosome; P:ribosome biogenesis; C:ribosome; P:translation	-	IPR012340 (G3DSA:2.40.50.GENE3D); IPR006032 (PFAM); IPR006032 (PANTHER); PTHR11652:SF16 (PANTHER); IPR012340 (SUPERFAMILY)
comp2177_c0_seq9	9.58	27.43	2.72745	4.66402	0.00107748	0.0224006	protein transport protein sec31-like	658	20	1.5e-83	0.768	1	C:plastid	-	IPR010820 (PFAM); PTHR31805 (PANTHER); PTHR31805:SF2 (PANTHER)
comp3304_c0_seq1	24.43	69.71	2.73598	6.04099	0.000220763	0.00621919	---NA---	364	0	-	-	-	-	-	no IPS match
comp2410_c0_seq2	16.51	47.31	2.73788	5.46308	0.00043753	0.0108177	probable signal recognition particle 43 kda chloroplastic	618	16	1.6e-49	0.8175	13	F:identical protein binding; C:signal recognition particle, chloroplast targeting; C:chloroplast envelope; P:protein import into chloroplast thylakoid membrane; P:protein autophosphorylation; P:response to blue light; C:signal recognition particle, endoplasmic reticulum targeting; C:chloroplast thylakoid membrane; P:response to sucrose; P:response to far red light; P:cysteine biosynthetic process…	-	IPR000953 (SMART); IPR023780 (PFAM); G3DSA:2.40.50.40 (GENE3D); IPR030300 (PTHR24128:PANTHER); PTHR24128 (PANTHER); IPR000953 (PROSITE_PROFILES); IPR016197 (SUPERFAMILY)
comp5813_c0_seq1	7.68	22.35	2.74538	4.36759	0.001676	0.030632	glycine--trna ligase mitochondrial-like	341	12	2.9e-11	0.82	7	F:glycine-tRNA ligase activity; F:ATP binding; P:glycyl-tRNA aminoacylation; P:L-serine metabolic process; C:glycine-tRNA ligase complex; P:glycine metabolic process; P:threonine metabolic process	EC:6.1.1.14; EC:6.1.1	no IPS match
comp2749_c0_seq1	16.67	48.24	2.75215	5.48957	0.000395723	0.0100013	---NA---	354	0	-	-	-	-	-	no IPS match
comp1744_c0_seq1	22.19	64.18	2.75458	5.91464	0.000291111	0.00765883	protein yls9-like	1228	20	0	0.76	3	P:biological_process; C:plasmodesma; C:plasma membrane	-	IPR004864 (PFAM); PTHR31234:SF6 (PANTHER); PTHR31234 (PANTHER); CYTOPLASMIC_DOMAIN (PHOBIUS); TRANSMEMBRANE (PHOBIUS); NON_CYTOPLASMIC_DOMAIN (PHOBIUS); TMhelix (TMHMM)
comp5019_c0_seq1	8.83	25.9	2.76029	4.57525	0.0014979	0.0290335	heat shock 70 kda protein 14-like	671	5	7.1e-16	0.862	-	-	-	no IPS match
comp3588_c0_seq1	8.12	23.91	2.76378	4.46009	0.00249793	0.0414816	---NA---	321	0	-	-	-	-	-	no IPS match
comp3380_c0_seq1	13.12	39.46	2.80424	5.18264	0.000552866	0.0129858	dirigent protein 22-like	844	20	2.1e-113	0.847	-	-	-	no IPS match
comp8207_c0_seq1	5.8	17.79	2.81206	4.03678	0.00294048	0.0484585	early nodulin-like protein 2	824	20	9.8e-106	0.6785	2	P:obsolete electron transport; F:electron carrier activity	-	IPR008972 (G3DSA:2.60.40.GENE3D); IPR003245 (PFAM); PTHR33021 (PANTHER); PTHR33021:SF31 (PANTHER); SIGNAL_PEPTIDE_N_REGION (PHOBIUS); TRANSMEMBRANE (PHOBIUS); SIGNAL_PEPTIDE_H_REGION (PHOBIUS); NON_CYTOPLASMIC_DOMAIN (PHOBIUS); CYTOPLASMIC_DOMAIN (PHOBIUS); SIGNAL_PEPTIDE_C_REGION (PHOBIUS); SIGNAL_PEPTIDE (PHOBIUS); IPR003245 (PRODOM); IPR003245 (PROSITE_PROFILES); IPR008972 (SUPERFAMILY); TMhel…
comp1025_c0_seq3	39.43	118.57	2.81492	6.82011	8.15623e-05	0.00291487	PREDICTED: uncharacterized protein LOC103705925	1003	20	1.8e-59	0.8725	2	C:chloroplast; P:developmental process	-	IPR006476 (TIGRFAM); IPR006476 (PFAM); PTHR31871 (PANTHER)
comp2809_c0_seq1	7.1	21.82	2.82153	4.31975	0.00202489	0.0364539	atp synthase subunit mitochondrial-like	352	20	5.5e-16	1	5	F:ATP binding; P:ATP hydrolysis coupled proton transport; C:mitochondrial proton-transporting ATP synthase, catalytic core; P:ATP synthesis coupled proton transport; F:proton-transporting ATP synthase activity, rotational mechanism	EC:3.6.1; EC:3.6.1.3; EC:3.6.1.15	CYTOPLASMIC_DOMAIN (PHOBIUS); TRANSMEMBRANE (PHOBIUS); NON_CYTOPLASMIC_DOMAIN (PHOBIUS)
comp1521_c0_seq1	6.95	21.41	2.82432	4.29248	0.00245366	0.040844	60s ribosomal protein l38	685	20	1.2e-37	0.9635	4	F:structural constituent of ribosome; P:ribosome biogenesis; C:ribosome; P:translation	-	IPR002675 (PFAM); IPR002675 (PANTHER); PTHR10965:SF3 (PANTHER); IPR002675 (PRODOM)
comp1146_c0_seq1	36.18	109.55	2.82438	6.70109	8.94077e-05	0.0030467	---NA---	640	0	-	-	-	-	-	no IPS match
comp3914_c0_seq1	5.81	18.04	2.82969	4.0528	0.00294048	0.0484585	---NA---	427	0	-	-	-	-	-	no IPS match
comp57_c0_seq1	17.36	53.62	2.84656	5.63151	0.000182445	0.00528077	hypothetical protein JCGZ_04064	343	7	2.1e-07	0.65	4	P:pectin catabolic process; F:metal ion binding; F:pectate lyase activity; F:lyase activity	-	no IPS match
comp4046_c0_seq5	13.81	43.75	2.87987	5.32313	0.00027733	0.00746272	---NA---	505	0	-	-	-	-	-	NON_CYTOPLASMIC_DOMAIN (PHOBIUS); TRANSMEMBRANE (PHOBIUS); CYTOPLASMIC_DOMAIN (PHOBIUS); TMhelix (TMHMM)
comp2285_c0_seq1	7.43	23.9	2.88847	4.43737	0.00115813	0.0235122	---NA---	1101	0	-	-	-	-	-	no IPS match
comp3598_c0_seq1	10.16	32.72	2.89792	4.89092	0.000653613	0.0146903	PREDICTED: uncharacterized protein LOC103710170	391	18	1.2e-47	0.5722	1	P:response to stimulus	-	no IPS match
comp1471_c0_seq2	11.75	37.85	2.90115	5.10491	0.000435131	0.0107707	fructose-bisphosphate aldolase cytoplasmic isozyme	749	20	2.7e-116	0.947	9	P:gluconeogenesis; P:inositol metabolic process; P:pentose-phosphate shunt; P:glycolytic process; P:mannose metabolic process; C:cytosol; P:fructose metabolic process; F:fructose-bisphosphate aldolase activity; P:carbon utilization	EC:4.1.2.13	IPR000741 (PFAM); IPR013785 (G3DSA:3.20.20.GENE3D); PTHR11627:SF21 (PANTHER); PTHR11627 (PANTHER); IPR029768 (PROSITE_PATTERNS); SSF51569 (SUPERFAMILY)
comp3949_c0_seq3	5.38	17.66	2.90666	4.01002	0.00294048	0.0484585	protein sulfur deficiency-induced 1-like	1129	20	0	0.8895	1	F:protein binding	-	IPR019734 (SMART); IPR011990 (G3DSA:1.25.40.GENE3D); PF13414 (PFAM); PTHR36326 (PANTHER); PTHR36326:SF1 (PANTHER); IPR013026 (PROSITE_PROFILES); IPR019734 (PROSITE_PROFILES); SSF48452 (SUPERFAMILY)
comp6706_c0_seq3	8.99	29.19	2.90694	4.72261	0.000668122	0.0149775	PREDICTED: uncharacterized protein LOC103701522	294	20	7.8e-30	0.778	1	C:mitochondrion	-	no IPS match
comp6844_c0_seq5	4.54	15.11	2.91922	3.79651	0.00280054	0.0462935	caffeoylshikimate esterase-like isoform x1	1339	20	0	0.8885	4	C:plasmodesma; P:metabolic process; C:plastid; F:hydrolase activity	-	IPR000073 (PRINTS); IPR022742 (PFAM); IPR029058 (G3DSA:3.40.50.GENE3D); PTHR11614 (PANTHER); PTHR11614:SF86 (PANTHER); IPR029058 (SUPERFAMILY)
comp1431_c0_seq3	10.69	34.95	2.92068	4.98409	0.000375739	0.00950737	cellulose synthase-like protein e6	1145	20	1.5e-178	0.837	6	C:integral component of membrane; F:cellulose synthase (UDP-forming) activity; P:cellulose biosynthetic process; P:UDP-glucose metabolic process; P:starch metabolic process; P:sucrose metabolic process	EC:2.4.1.12; EC:2.4.1	no IPS match
comp9682_c0_seq1	8.37	28.05	2.95067	4.6575	0.00091686	0.0193309	---NA---	304	0	-	-	-	-	-	NON_CYTOPLASMIC_DOMAIN (PHOBIUS); TRANSMEMBRANE (PHOBIUS); CYTOPLASMIC_DOMAIN (PHOBIUS); TMhelix (TMHMM)
comp2206_c0_seq2	12.78	42.77	2.95761	5.27716	0.000165909	0.00486019	serine arginine-rich splicing factor rs2z32-like isoform x2	208	20	6.1e-25	0.9445	3	F:nucleotide binding; F:nucleic acid binding; F:zinc ion binding	-	IPR012677 (G3DSA:3.30.70.GENE3D); IPR000504 (PFAM); IPR000504 (PROSITE_PROFILES); SSF54928 (SUPERFAMILY)
comp3556_c0_seq1	10.09	34.36	2.97812	4.94983	0.000430481	0.0106617	---NA---	479	0	-	-	-	-	-	no IPS match
comp38_c0_seq5	232.01	781.26	2.98271	9.56449	9.79096e-06	0.00053123	chalcone synthase	1518	20	0	0.965	2	F:naringenin-chalcone synthase activity; P:flavonoid biosynthetic process	EC:2.3.1.74	IPR011141 (PIRSF); IPR012328 (PFAM); IPR016039 (G3DSA:3.40.47.GENE3D); IPR016039 (G3DSA:3.40.47.GENE3D); IPR001099 (PFAM); PTHR11877:SF27 (PANTHER); PTHR11877 (PANTHER); IPR018088 (PROSITE_PATTERNS); IPR016039 (SUPERFAMILY); IPR016039 (SUPERFAMILY)
comp3364_c0_seq1	14.82	50.46	2.9848	5.5195	0.000172164	0.00499657	glucan endo- -beta-glucosidase-like protein 3	579	6	1.6e-34	0.8567	-	-	-	no IPS match
comp4869_c0_seq1	16.67	57.12	2.99557	5.7033	0.000115257	0.0037758	---NA---	308	0	-	-	-	-	-	SignalP-TM (SIGNALP_GRAM_POSITIVE)
comp11603_c0_seq1	6.39	22.24	2.99709	4.3168	0.000830009	0.0175582	nuclease harbi1	243	20	1.9e-51	0.9335	-	-	-	IPR027806 (PFAM); PTHR22930 (PANTHER); PTHR22930:SF28 (PANTHER)
comp1444_c0_seq2	7.26	25.38	3.0075	4.50376	0.000809125	0.0171347	small heat shock chloroplastic	1242	20	2.5e-165	0.806	2	P:response to heat; C:plastid	-	no IPS match
comp307_c0_seq1	49.52	171.17	3.01692	7.33746	1.77471e-05	0.000852711	non-specific lipid-transfer protein 2-like	473	20	5.8e-23	0.8465	3	P:proteolysis; C:cytoplasmic membrane-bounded vesicle; F:peptidase activity	-	SignalP-TM (SIGNALP_GRAM_POSITIVE)
comp2237_c0_seq1	24.72	85.76	3.01773	6.30867	4.41491e-05	0.00170764	---NA---	483	0	-	-	-	-	-	no IPS match
comp7331_c0_seq1	4.22	15.19	3.02819	3.78555	0.00280054	0.0462935	ras-related protein rabe1c-like isoform x1	421	20	1.1e-28	0.916	4	F:GTP binding; P:small GTPase mediated signal transduction; P:protein transport; C:intracellular	-	no IPS match
comp2300_c0_seq1	22	77.36	3.03607	6.15189	4.37923e-05	0.00169535	protein ralf-like 1	567	20	2.4e-16	0.5225	6	C:apoplast; P:cell-cell signaling; P:calcium-mediated signaling; F:hormone activity; F:signal transducer activity; C:intracellular	-	SIGNAL_PEPTIDE (PHOBIUS); SIGNAL_PEPTIDE_H_REGION (PHOBIUS); SIGNAL_PEPTIDE_C_REGION (PHOBIUS); SIGNAL_PEPTIDE_N_REGION (PHOBIUS); NON_CYTOPLASMIC_DOMAIN (PHOBIUS)
comp4898_c0_seq1	9.87	35.28	3.04742	4.97808	0.000375739	0.00950737	flavanone 3-hydroxylase	453	20	4.1e-38	0.8055	4	F:naringenin 3-dioxygenase activity; F:metal ion binding; P:oxidation-reduction process; P:flavonoid biosynthetic process	EC:1.14.11; EC:1.14.11.9	no IPS match
comp2975_c0_seq1	8.45	30.31	3.04873	4.75479	0.000490858	0.0116949	homeobox-leucine zipper protein hox20-like	746	20	1.4e-62	0.5895	6	F:DNA binding; C:nucleus; F:transcription factor activity, sequence-specific DNA binding; P:transcription, DNA-templated; P:regulation of transcription, DNA-templated; F:sequence-specific DNA binding	-	no IPS match
comp8269_c0_seq1	4.56	16.83	3.06792	3.91766	0.00169671	0.0309059	---NA---	304	0	-	-	-	-	-	no IPS match
comp2331_c0_seq4	6.5	23.83	3.07242	4.40316	0.000462207	0.0110366	starch branching enzyme i	1607	20	0	0.937	9	P:embryo development; C:chloroplast; P:glycogen biosynthetic process; F:1,4-alpha-glucan branching enzyme activity; P:starch biosynthetic process; C:amyloplast; F:cation binding; F:hydrolase activity, hydrolyzing O-glycosyl compounds; P:sucrose metabolic process	EC:2.4.1.18	NON_CYTOPLASMIC_DOMAIN (PHOBIUS); TRANSMEMBRANE (PHOBIUS); CYTOPLASMIC_DOMAIN (PHOBIUS)
comp2592_c0_seq1	6.32	23.22	3.07456	4.3658	0.00056	0.0129858	caffeic acid 3-o-methyltransferase	1398	20	0	0.88	9	F:catechol O-methyltransferase activity; P:coumarin biosynthetic process; F:caffeate O-methyltransferase activity; P:tyrosine metabolic process; P:lignin biosynthetic process; F:protein dimerization activity; P:flavonoid biosynthetic process; P:stilbene biosynthetic process; P:methylation	EC:2.1.1.68; EC:2.1.1.6; EC:2.1.1	IPR011991 (G3DSA:1.10.10.GENE3D); IPR016461 (PIRSF); IPR029063 (G3DSA:3.40.50.GENE3D); IPR012967 (PFAM); IPR001077 (PFAM); PTHR11746:SF106 (PANTHER); PTHR11746 (PANTHER); IPR016461 (PROSITE_PROFILES); IPR029063 (SUPERFAMILY); SSF46785 (SUPERFAMILY)
comp1947_c0_seq1	10.66	38.92	3.07957	5.11864	0.00017144	0.00497889	transaldolase 2	1669	20	0	0.904	8	C:chloroplast stroma; F:sedoheptulose-7-phosphate:D-glyceraldehyde-3-phosphate glyceronetransferase activity; P:pentose-phosphate shunt; P:lignin biosynthetic process; C:mitochondrion; P:glycolytic process; P:shikimate biosynthetic process; P:aerobic respiration	EC:2.2.1.2	IPR001585 (PFAM); IPR013785 (G3DSA:3.20.20.GENE3D); IPR004732 (TIGRFAM); IPR001585 (PANTHER); PTHR10683:SF6 (PANTHER); IPR018225 (PROSITE_PATTERNS); IPR004732 (HAMAP); SSF51569 (SUPERFAMILY)
comp6324_c0_seq1	5.96	22.02	3.08052	4.28947	0.000830009	0.0175582	flavonol sulfotransferase-like	546	20	1.5e-70	0.753	1	F:sulfotransferase activity	-	IPR027417 (G3DSA:3.40.50.GENE3D); IPR000863 (PFAM); PTHR11783:SF65 (PANTHER); PTHR11783 (PANTHER); IPR027417 (SUPERFAMILY)
comp2981_c0_seq1	13.28	48.62	3.08763	5.44906	0.00013008	0.00419779	plant t22k18-16	849	20	4.4e-102	0.6825	1	P:response to oxidative stress	-	PTHR12626:SF7 (PANTHER); PTHR12626 (PANTHER)
comp4268_c0_seq1	10.08	37.15	3.09192	5.04783	0.000252148	0.00707111	60s ribosomal protein l27a-3-like	430	20	3.7e-18	0.9525	4	F:structural constituent of ribosome; P:ribosome biogenesis; C:large ribosomal subunit; P:translation	-	no IPS match
comp3679_c0_seq1	5.53	20.74	3.09926	4.20205	0.00124694	0.02515	phospho-2-dehydro-3-deoxyheptonate aldolase chloroplastic-like	1279	20	0	0.966	6	P:L-phenylalanine biosynthetic process; P:tryptophan biosynthetic process; P:tyrosine biosynthetic process; F:3-deoxy-7-phosphoheptulonate synthase activity; F:lyase activity; C:plastid	EC:2.5.1.54	IPR002480 (PFAM); PTHR21337:SF7 (PANTHER); IPR002480 (PANTHER); SSF51569 (SUPERFAMILY)
comp205_c0_seq2	14.43	53.68	3.11194	5.59385	5.7922e-05	0.00218562	leucine-rich repeat extensin-like protein 2	1063	20	4.9e-134	0.6065	2	C:nucleus; C:cytosol	-	PTHR31066:SF12 (PANTHER); PTHR31066 (PANTHER)
comp1241_c1_seq2	4.63	17.66	3.1159	3.97605	0.00133085	0.0265241	cytochrome c maturase subunit c	2441	20	6.8e-154	0.9365	6	F:heme transporter activity; C:mitochondrion; C:membrane; P:cytochrome complex assembly; F:heme binding; P:heme transport	-	IPR003557 (PRINTS); IPR003557 (TIGRFAM); IPR002541 (PFAM); PTHR30071:SF7 (PANTHER); PTHR30071 (PANTHER); TRANSMEMBRANE (PHOBIUS); CYTOPLASMIC_DOMAIN (PHOBIUS); NON_CYTOPLASMIC_DOMAIN (PHOBIUS); TRANSMEMBRANE (PHOBIUS); CYTOPLASMIC_DOMAIN (PHOBIUS); TRANSMEMBRANE (PHOBIUS); TRANSMEMBRANE (PHOBIUS); NON_CYTOPLASMIC_DOMAIN (PHOBIUS); CYTOPLASMIC_DOMAIN (PHOBIUS); CYTOPLASMIC_DOMAIN (PHOBIUS); TRANSM…
comp4782_c0_seq1	4.68	17.95	3.12437	3.99715	0.001049	0.0218401	---NA---	385	0	-	-	-	-	-	no IPS match
comp20_c0_seq1	77.52	289.98	3.13247	8.10098	5.95957e-06	0.000352544	chlorophyll a-b binding protein of lhcii type 1-like	1615	20	0	0.9665	8	C:chloroplast; F:metal ion binding; C:photosystem II; C:integral component of membrane; P:photosynthesis, light harvesting; C:photosystem I; P:protein-chromophore linkage; F:chlorophyll binding	-	no IPS match
comp1805_c0_seq4	4.08	15.82	3.13323	3.82373	0.00217413	0.0388977	probable inorganic phosphate transporter 1-8	2140	20	0	0.916	4	F:inorganic phosphate transmembrane transporter activity; P:transmembrane transport; P:phosphate ion transport; C:integral component of membrane	-	Coil (COILS); Coil (COILS); IPR004738 (TIGRFAM); G3DSA:1.20.1250.20 (GENE3D); IPR005828 (PFAM); PTHR24064:SF274 (PANTHER); PTHR24064 (PANTHER); CYTOPLASMIC_DOMAIN (PHOBIUS); CYTOPLASMIC_DOMAIN (PHOBIUS); NON_CYTOPLASMIC_DOMAIN (PHOBIUS); CYTOPLASMIC_DOMAIN (PHOBIUS); CYTOPLASMIC_DOMAIN (PHOBIUS); NON_CYTOPLASMIC_DOMAIN (PHOBIUS); TRANSMEMBRANE (PHOBIUS); NON_CYTOPLASMIC_DOMAIN (PHOBIUS); TRANSMEM…
comp275_c0_seq1	99.56	373.57	3.13753	8.47173	5.4475e-06	0.000324919	cell wall-associated hydrolase	1090	20	2.5e-48	0.7815	-	-	-	no IPS match
comp2957_c0_seq1	6.77	25.95	3.1378	4.51567	0.000678989	0.0152053	probable membrane-associated 30 kda chloroplastic	479	20	1e-34	0.9025	7	C:chloroplast stroma; C:plastid chromosome; C:chloroplast inner membrane; P:vesicle organization; P:viral process; P:thylakoid membrane organization; C:chloroplast thylakoid membrane	-	PTHR31088:SF6 (PANTHER); PTHR31088 (PANTHER)
comp1394_c0_seq3	4.59	17.86	3.14414	3.98724	0.001049	0.0218401	cinnamoyl- reductase 1-like isoform x1	471	17	5.1e-23	0.7947	3	F:coenzyme binding; F:catalytic activity; P:metabolic process	-	no IPS match
comp4580_c0_seq1	12.25	46.82	3.14818	5.38423	8.45233e-05	0.00301322	kda class i heat shock	395	20	8.1e-28	0.966	-	-	-	no IPS match
comp1846_c0_seq3	13.93	53.29	3.15169	5.57752	6.3892e-05	0.00240251	phospho-2-dehydro-3-deoxyheptonate aldolase chloroplastic-like	2019	20	0	0.9035	4	P:L-phenylalanine biosynthetic process; P:tryptophan biosynthetic process; P:tyrosine biosynthetic process; F:3-deoxy-7-phosphoheptulonate synthase activity	EC:2.5.1.54	no IPS match
comp4296_c0_seq1	7	27.12	3.15424	4.57704	0.000481782	0.0114849	wat1-related protein at5g07050-like	901	20	9.6e-134	0.802	3	P:transmembrane transport; F:transmembrane transporter activity; C:integral component of membrane	-	IPR000620 (PFAM); IPR030184 (PANTHER); PTHR31218:SF9 (PANTHER); TRANSMEMBRANE (PHOBIUS); CYTOPLASMIC_DOMAIN (PHOBIUS); NON_CYTOPLASMIC_DOMAIN (PHOBIUS); NON_CYTOPLASMIC_DOMAIN (PHOBIUS); TRANSMEMBRANE (PHOBIUS); NON_CYTOPLASMIC_DOMAIN (PHOBIUS); CYTOPLASMIC_DOMAIN (PHOBIUS); CYTOPLASMIC_DOMAIN (PHOBIUS); TRANSMEMBRANE (PHOBIUS); TRANSMEMBRANE (PHOBIUS); TRANSMEMBRANE (PHOBIUS); SSF103481 (SUPERFA…
comp3809_c0_seq1	6.95	27.59	3.18905	4.59692	0.000481782	0.0114849	upf0496 protein 4-like	1273	20	0	0.608	-	-	-	Coil (COILS); IPR008511 (PFAM); PTHR31509 (PANTHER); PTHR31509:SF3 (PANTHER)
comp1876_c0_seq2	9.4	37.19	3.19245	5.0351	0.000117344	0.00383544	ferredoxin--nadp root chloroplastic-like	1410	20	2.1e-169	0.9655	3	P:obsolete electron transport; P:oxidation-reduction process; F:ferredoxin-NADP+ reductase activity	EC:1.18.1; EC:1.18.1.2	IPR001709 (PRINTS); IPR001433 (PFAM); G3DSA:3.40.50.80 (GENE3D); IPR015701 (PIRSF); G3DSA:2.40.30.10 (GENE3D); PTHR19384 (PANTHER); PTHR19384:SF54 (PANTHER); IPR017927 (PROSITE_PROFILES); IPR017938 (SUPERFAMILY); SSF52343 (SUPERFAMILY)
comp8418_c0_seq1	4.64	18.93	3.21268	4.05753	0.000830751	0.0175582	---NA---	496	0	-	-	-	-	-	no IPS match
comp4706_c0_seq1	4.93	20.18	3.22021	4.14563	0.000528118	0.0125549	cytochrome c oxidase subunit 3	1662	20	0	0.989	7	F:cytochrome-c oxidase activity; C:respiratory chain complex IV; C:integral component of membrane; P:hydrogen ion transmembrane transport; P:mitochondrial electron transport, cytochrome c to oxygen; C:mitochondrial inner membrane; P:aerobic electron transport chain	EC:1.9.3.1	G3DSA:1.10.287.70 (GENE3D); IPR000298 (PFAM); IPR013833 (G3DSA:1.20.120.GENE3D); IPR024791 (PANTHER); PTHR11403:SF7 (PANTHER); TRANSMEMBRANE (PHOBIUS); TRANSMEMBRANE (PHOBIUS); TRANSMEMBRANE (PHOBIUS); TRANSMEMBRANE (PHOBIUS); NON_CYTOPLASMIC_DOMAIN (PHOBIUS); TRANSMEMBRANE (PHOBIUS); NON_CYTOPLASMIC_DOMAIN (PHOBIUS); CYTOPLASMIC_DOMAIN (PHOBIUS); NON_CYTOPLASMIC_DOMAIN (PHOBIUS); TRANSMEMBRANE (…
comp588_c0_seq1	62.06	252.79	3.2546	7.88607	3.32844e-06	0.00022738	probable chalcone--flavonone isomerase 3	991	20	4.3e-128	0.879	2	F:chalcone isomerase activity; P:flavonoid biosynthetic process	EC:5.5.1.6	Coil (COILS); IPR016089 (G3DSA:1.10.890.GENE3D); IPR016087 (PFAM); IPR016088 (G3DSA:3.50.70.GENE3D); PTHR28039 (PANTHER); PTHR28039:SF4 (PANTHER); IPR016087 (SUPERFAMILY)
comp1900_c0_seq2	5.59	23.75	3.27902	4.3681	0.000462207	0.0110366	histone h2ax-like	485	20	1.3e-60	0.9795	4	C:nucleus; F:DNA binding; F:protein heterodimerization activity; C:nucleosome	-	NON_CYTOPLASMIC_DOMAIN (PHOBIUS); TRANSMEMBRANE (PHOBIUS); CYTOPLASMIC_DOMAIN (PHOBIUS); TMhelix (TMHMM)
comp1728_c0_seq1	31.95	133.45	3.28737	6.93643	6.78977e-06	0.00040036	---NA---	226	0	-	-	-	-	-	no IPS match
comp12956_c0_seq1	3.69	16.05	3.29264	3.82012	0.00217413	0.0388977	---NA---	340	0	-	-	-	-	-	no IPS match
comp68_c0_seq1	973.19	4067.17	3.29504	11.921	1.16269e-06	0.000102818	---NA---	382	0	-	-	-	-	-	no IPS match
comp11379_c0_seq1	3.83	16.68	3.2966	3.87175	0.00169671	0.0309059	probable beta- -xylosyltransferase irx10	362	20	4.9e-19	0.9125	7	F:transferase activity, transferring glycosyl groups; F:iron ion binding; P:metabolic process; C:integral component of membrane; C:Golgi membrane; C:cytoplasmic membrane-bounded vesicle; P:cell wall organization	-	no IPS match
comp2968_c0_seq1	15.3	65.4	3.31301	5.86466	2.1218e-05	0.000997315	phosphoenolpyruvate partial	592	20	2.4e-80	0.9395	3	P:gluconeogenesis; P:reductive tricarboxylic acid cycle; F:phosphoenolpyruvate carboxylase activity	EC:4.1.1; EC:4.1.1.31	no IPS match
comp3641_c0_seq1	6.04	26.31	3.31783	4.51019	0.00026466	0.00735221	---NA---	336	0	-	-	-	-	-	CYTOPLASMIC_DOMAIN (PHOBIUS); TRANSMEMBRANE (PHOBIUS); NON_CYTOPLASMIC_DOMAIN (PHOBIUS); TMhelix (TMHMM)
comp1637_c0_seq7	6.57	28.61	3.32036	4.63165	0.000130893	0.00421145	heavy metal-associated isoprenylated plant protein 26-like	481	18	3e-39	0.7767	2	F:metal ion binding; P:metal ion transport	-	NON_CYTOPLASMIC_DOMAIN (PHOBIUS); TRANSMEMBRANE (PHOBIUS); CYTOPLASMIC_DOMAIN (PHOBIUS); TMhelix (TMHMM)
comp189_c0_seq2	112.39	479.45	3.32289	8.81763	1.53734e-06	0.000124726	mitochondrial protein	1669	19	1.7e-40	0.8758	1	C:mitochondrion	-	no IPS match
comp1159_c0_seq1	18.09	77.98	3.32742	6.12754	1.52692e-05	0.000756931	trans-cinnamate 4-monooxygenase-like	1841	20	0	0.9565	5	F:iron ion binding; F:oxidoreductase activity, acting on paired donors, with incorporation or reduction of molecular oxygen; P:oxidation-reduction process; F:monooxygenase activity; F:heme binding	-	IPR002401 (PRINTS); IPR001128 (PRINTS); IPR001128 (G3DSA:1.10.630.GENE3D); IPR001128 (PFAM); PTHR24298:SF56 (PANTHER); PTHR24298 (PANTHER); IPR017972 (PROSITE_PATTERNS); CYTOPLASMIC_DOMAIN (PHOBIUS); TRANSMEMBRANE (PHOBIUS); NON_CYTOPLASMIC_DOMAIN (PHOBIUS); IPR001128 (SUPERFAMILY)
comp5884_c0_seq1	8.06	35.62	3.34785	4.95052	6.42925e-05	0.00241403	PREDICTED: uncharacterized protein LOC103708427	377	20	1.8e-85	0.7405	1	C:mitochondrion	-	PTHR33265:SF8 (PANTHER); PTHR33265 (PANTHER)
comp24010_c0_seq1	3.2	14.66	3.35815	3.68995	0.0010241	0.0213835	dynamin-2a-like isoform x1	250	20	7.4e-36	0.918	12	F:GTP binding; C:plasmodesma; F:GTPase activity; P:metabolic process; C:cytosol; C:Golgi membrane; F:lipid binding; C:vacuolar membrane; C:plasma membrane; C:microtubule; C:phragmoplast; P:Golgi to vacuole transport	EC:3.6.1; EC:3.6.1.15	no IPS match
comp3392_c0_seq1	9.87	44.84	3.3927	5.28815	2.58589e-05	0.00110824	---NA---	330	0	-	-	-	-	-	no IPS match
comp1003_c0_seq1	297.15	1334.51	3.39832	10.2993	7.00509e-07	6.79196e-05	protein lhy-like isoform x1	244	20	5e-48	0.7295	2	P:response to abiotic stimulus; P:regulation of biological process	-	no IPS match
comp433_c0_seq1	31.05	140.93	3.407	7.00522	2.869e-06	0.000198186	cytochrome f	4124	20	0	0.989	8	P:obsolete electron transport; C:integral component of thylakoid membrane; F:iron ion binding; F:electron carrier activity; P:photosynthesis; P:oxidation-reduction process; C:chloroplast thylakoid membrane; F:heme binding	-	IPR002325 (PRINTS); IPR002325 (PFAM); G3DSA:2.40.50.100 (GENE3D); IPR024094 (PFAM); IPR024094 (G3DSA:2.60.40.GENE3D); IPR024058 (G3DSA:1.20.5.GENE3D); PTHR33288 (PANTHER); PTHR33288:SF3 (PANTHER); TRANSMEMBRANE (PHOBIUS); CYTOPLASMIC_DOMAIN (PHOBIUS); NON_CYTOPLASMIC_DOMAIN (PHOBIUS); IPR002325 (HAMAP); IPR002325 (PROSITE_PROFILES); IPR024094 (SUPERFAMILY); IPR011054 (SUPERFAMILY); IPR024058 (SUP…
comp5520_c0_seq1	3.38	16.02	3.41056	3.80183	0.00217413	0.0388977	mediator of rna polymerase ii transcription subunit 10b-like	527	20	3.3e-27	0.948	3	C:mediator complex; F:RNA polymerase II transcription cofactor activity; P:regulation of transcription from RNA polymerase II promoter	-	PTHR13345 (PANTHER)
comp4189_c0_seq1	3.2	15.21	3.41102	3.73208	0.000776196	0.0167741	protein lurp-one-related 8-like	261	20	5.1e-39	0.779	-	-	-	no IPS match
comp3940_c0_seq1	3.33	15.85	3.41567	3.78679	0.00217413	0.0388977	cell division topological specificity factor chloroplastic-like	406	20	1.6e-16	0.881	5	P:chloroplast fission; C:chloroplast inner membrane; F:identical protein binding; P:regulation of barrier septum assembly; F:ATPase binding	-	no IPS match
comp3067_c0_seq1	6.09	28.58	3.42535	4.61661	0.000130893	0.00421145	---NA---	325	0	-	-	4	F:structural constituent of ribosome; P:ribosome biogenesis; C:ribosome; P:translation	-	IPR011331 (G3DSA:2.20.25.GENE3D); IPR002674 (PFAM)
comp5955_c0_seq1	5.28	24.99	3.43195	4.42103	0.000382673	0.00967716	cysteine-rich and transmembrane domain-containing protein a-like	625	20	2.8e-47	0.703	-	-	-	no IPS match
comp796_c0_seq1	34.64	160.15	3.43434	7.19281	1.88611e-06	0.000144046	anthocyanidin reductase	1464	20	0	0.817	3	F:coenzyme binding; F:catalytic activity; P:negative regulation of flavonoid biosynthetic process	-	no IPS match
comp13341_c0_seq1	2.71	13.26	3.4404	3.5475	0.00182029	0.0329213	gibberellin-regulated protein 2-like	474	20	2.6e-40	0.7355	1	C:cytoplasmic membrane-bounded vesicle	-	IPR003854 (PFAM); PTHR23201 (PANTHER); PTHR23201:SF12 (PANTHER); SIGNAL_PEPTIDE_H_REGION (PHOBIUS); SIGNAL_PEPTIDE_C_REGION (PHOBIUS); NON_CYTOPLASMIC_DOMAIN (PHOBIUS); SIGNAL_PEPTIDE_N_REGION (PHOBIUS); SIGNAL_PEPTIDE (PHOBIUS); SignalP-noTM (SIGNALP_EUK); TMhelix (TMHMM)
comp1110_c0_seq1	3.99	19.33	3.45194	4.05426	0.000660915	0.0148316	---NA---	366	0	-	-	-	-	-	no IPS match
comp5701_c0_seq1	3.37	16.49	3.45615	3.83515	0.00169671	0.0309059	atpase subunit 4	1628	20	6.4e-119	0.9195	3	F:hydrogen ion transmembrane transporter activity; C:mitochondrion; P:ATP synthesis coupled proton transport	-	IPR008688 (PFAM); PTHR37774 (PANTHER); PTHR37774:SF1 (PANTHER); CYTOPLASMIC_DOMAIN (PHOBIUS); SIGNAL_PEPTIDE (PHOBIUS); SIGNAL_PEPTIDE_C_REGION (PHOBIUS); NON_CYTOPLASMIC_DOMAIN (PHOBIUS); SIGNAL_PEPTIDE_H_REGION (PHOBIUS); SIGNAL_PEPTIDE_N_REGION (PHOBIUS); TRANSMEMBRANE (PHOBIUS); TMhelix (TMHMM)
comp5817_c0_seq1	5.91	28.9	3.48342	4.62575	0.000130893	0.00421145	dihydrofolate reductase-like	1192	20	9.5e-168	0.8515	1	F:calcium ion binding	-	IPR029058 (G3DSA:3.40.50.GENE3D); IPR005645 (PFAM); PTHR22778 (PANTHER); PTHR22778:SF22 (PANTHER); IPR029058 (SUPERFAMILY)
comp942_c1_seq1	2.78	14.02	3.48579	3.61468	0.00136046	0.0265241	atp synthase cf1 alpha subunit	7996	20	0	0.99	10	C:proton-transporting ATP synthase complex, catalytic core F(1); F:ATP binding; P:oxidative phosphorylation; P:ATP hydrolysis coupled proton transport; C:mitochondrion; F:proton-transporting ATPase activity, rotational mechanism; C:plasma membrane; P:ATP synthesis coupled proton transport; C:chloroplast thylakoid membrane; F:proton-transporting ATP synthase activity, rotational mechanism	EC:3.6.1; EC:3.6.1.3; EC:3.6.1.15	IPR004100 (PFAM); IPR027417 (G3DSA:3.40.50.GENE3D); IPR023366 (G3DSA:2.40.30.GENE3D); IPR005294 (TIGRFAM); G3DSA:1.20.150.20 (GENE3D); IPR000793 (PFAM); IPR005294 (PIRSF); IPR000194 (PFAM); PTHR15184 (PANTHER); PTHR15184:SF42 (PANTHER); IPR020003 (PROSITE_PATTERNS); IPR005294 (HAMAP); IPR027417 (SUPERFAMILY); IPR000793 (SUPERFAMILY); IPR004100 (SUPERFAMILY)
comp4458_c0_seq1	4.12	20.57	3.49696	4.13571	0.0004238	0.0105143	nadh--cytochrome b5 reductase 1-like	1201	20	0	0.9155	9	F:cytochrome-b5 reductase activity, acting on NAD(P)H; P:obsolete electron transport; P:amino sugar metabolic process; C:endoplasmic reticulum; P:electron transport chain; C:plant-type cell wall; C:plasma membrane; P:N-terminal protein myristoylation; P:D-xylose metabolic process	EC:1.6.2.2	IPR001709 (PRINTS); IPR001834 (PRINTS); G3DSA:2.40.30.10 (GENE3D); G3DSA:3.40.50.80 (GENE3D); IPR001433 (PFAM); IPR008333 (PFAM); PTHR19370 (PANTHER); PTHR19370:SF111 (PANTHER); CYTOPLASMIC_DOMAIN (PHOBIUS); NON_CYTOPLASMIC_DOMAIN (PHOBIUS); TRANSMEMBRANE (PHOBIUS); IPR017927 (PROSITE_PROFILES); IPR017938 (SUPERFAMILY); SSF52343 (SUPERFAMILY); TMhelix (TMHMM)
comp1019_c0_seq1	32.06	155.09	3.49913	7.13887	1.79334e-06	0.000140234	histone h1-like	566	2	3e-42	0.92	-	-	-	Coil (COILS)
comp5117_c0_seq1	11.98	58.75	3.50687	5.68133	1.37653e-05	0.000700296	---NA---	326	0	-	-	-	-	-	no IPS match
comp6499_c0_seq1	4.92	24.65	3.51074	4.39161	0.00012278	0.0039711	e3 ubiquitin-protein ligase sinat5-like	327	20	8.3e-26	0.9685	7	C:nucleus; F:ubiquitin-protein transferase activity; F:zinc ion binding; P:multicellular organismal development; F:ligase activity; P:ubiquitin-dependent protein catabolic process; P:protein ubiquitination	-	no IPS match
comp2041_c0_seq1	16.74	82.14	3.51311	6.18572	5.75162e-06	0.000341644	predicted protein	449	6	1.1e-07	0.71	-	-	-	TRANSMEMBRANE (PHOBIUS); CYTOPLASMIC_DOMAIN (PHOBIUS); NON_CYTOPLASMIC_DOMAIN (PHOBIUS); TMhelix (TMHMM)
comp4687_c0_seq4	4.47	22.58	3.51799	4.26513	0.000224337	0.00631165	brown planthopper-induced resistance protein 1	505	20	6.7e-55	0.8935	3	F:catalytic activity; P:metabolic process; C:plastid	-	TRANSMEMBRANE (PHOBIUS); CYTOPLASMIC_DOMAIN (PHOBIUS); NON_CYTOPLASMIC_DOMAIN (PHOBIUS); TMhelix (TMHMM)
comp3060_c0_seq1	5.69	28.83	3.53306	4.61631	0.000130893	0.00421145	---NA---	408	0	-	-	-	-	-	TMhelix (TMHMM)
comp3410_c0_seq1	12.05	60.46	3.53993	5.72107	1.14406e-05	0.000586862	60s ribosomal protein l30-like isoform x1	376	1	3.6e-19	0.72	-	-	-	no IPS match
comp753_c0_seq1	21.08	106.74	3.56125	6.57475	2.77055e-06	0.000191691	granule-bound starch partial	2502	20	0	0.8785	5	C:chloroplast; P:starch biosynthetic process; C:amyloplast; F:glycogen (starch) synthase activity; P:sucrose metabolic process	EC:2.4.1.11; EC:2.4.1	no IPS match
comp2450_c0_seq1	6.58	34.08	3.57002	4.85843	3.60074e-05	0.00150006	---NA---	364	0	-	-	-	-	-	no IPS match
comp10005_c0_seq1	2.64	14.22	3.57613	3.6225	0.00136046	0.0265241	PREDICTED: uncharacterized protein LOC103720852	468	20	6e-18	0.7635	2	P:shoot system development; C:plastid	-	no IPS match
comp4576_c0_seq1	5.92	31.07	3.58525	4.72013	6.74152e-05	0.00241928	PREDICTED: uncharacterized protein LOC103700789, partial	672	20	5.9e-67	0.846	2	P:biological_process; C:cellular_component	-	NON_CYTOPLASMIC_DOMAIN (PHOBIUS); NON_CYTOPLASMIC_DOMAIN (PHOBIUS); TRANSMEMBRANE (PHOBIUS); CYTOPLASMIC_DOMAIN (PHOBIUS); TRANSMEMBRANE (PHOBIUS); TMhelix (TMHMM); TMhelix (TMHMM)
comp1576_c0_seq1	5.82	30.67	3.59046	4.70047	7.92958e-05	0.00283857	ribosomal protein s18	3714	20	1.8e-55	0.991	8	C:chloroplast; F:structural constituent of ribosome; C:photosystem I; P:ribosome biogenesis; P:photosynthesis; C:ribosome; F:rRNA binding; P:translation	-	IPR002615 (PFAM); G3DSA:1.20.5.510 (GENE3D); PTHR36082:SF2 (PANTHER); PTHR36082 (PANTHER); TRANSMEMBRANE (PHOBIUS); NON_CYTOPLASMIC_DOMAIN (PHOBIUS); CYTOPLASMIC_DOMAIN (PHOBIUS); IPR002615 (PRODOM); IPR002615 (SUPERFAMILY); TMhelix (TMHMM)
comp5533_c0_seq1	3.63	19.49	3.59419	4.04856	0.000660915	0.0148316	alpha- glucan phosphorylase l chloroplastic amyloplastic	1829	20	0	0.9275	8	F:glycogen phosphorylase activity; P:response to cold; C:chloroplast; F:pyridoxal phosphate binding; P:starch biosynthetic process; C:amyloplast; P:defense response to bacterium; P:response to water deprivation	EC:2.4.1.1	IPR000811 (PFAM); G3DSA:3.40.50.2000 (GENE3D); IPR011833 (TIGRFAM); G3DSA:3.40.50.2000 (GENE3D); PTHR11468:SF8 (PANTHER); IPR000811 (PANTHER); IPR000811 (PROSITE_PATTERNS); SSF53756 (SUPERFAMILY)
comp136_c0_seq1	231.89	1238.05	3.6476	10.1701	1.42639e-07	1.97696e-05	glutathione s-transferase f12-like	1039	20	1.2e-142	0.8065	4	P:obsolete glutathione conjugation reaction; F:protein binding; P:glutathione metabolic process; F:glutathione transferase activity	EC:2.5.1.18	Coil (COILS); IPR010987 (G3DSA:1.20.1050.GENE3D); IPR012336 (G3DSA:3.40.30.GENE3D); IPR004045 (PFAM); IPR004046 (PFAM); PTHR11260 (PANTHER); PTHR11260:SF186 (PANTHER); IPR010987 (PROSITE_PROFILES); IPR004045 (PROSITE_PROFILES); IPR010987 (SUPERFAMILY); IPR012336 (SUPERFAMILY)
comp823_c0_seq1	17.7	96.79	3.67004	6.41773	1.29198e-06	0.000110159	glucose-1-phosphate adenylyltransferase small chloroplastic amyloplastic	1923	20	0	0.94	24	C:chloroplast stroma; P:pentose-phosphate shunt; P:embryo development ending in seed dormancy; P:response to high light intensity; P:photorespiration; F:glucose-1-phosphate adenylyltransferase activity; P:response to blue light; P:sucrose metabolic process; P:response to sucrose; P:maltose metabolic process; P:photoperiodism, flowering; C:heterotetrameric ADPG pyrophosphorylase complex; P:glycoge…	EC:2.7.7.27	no IPS match
comp3774_c0_seq1	3.2	18.82	3.71691	3.98616	0.000212999	0.00610791	thiamine thiazole synthase chloroplastic-like	214	20	9.5e-39	0.956	4	C:chloroplast; F:metal ion binding; P:response to stress; P:thiamine biosynthetic process	-	NON_CYTOPLASMIC_DOMAIN (PHOBIUS); CYTOPLASMIC_DOMAIN (PHOBIUS); TRANSMEMBRANE (PHOBIUS)
comp9034_c0_seq1	2.13	12.88	3.72246	3.47725	0.00245387	0.040844	gamma carbonic anhydrase mitochondrial-like	502	20	8.5e-55	0.942	1	C:mitochondrial respiratory chain complex I	-	PTHR13061 (PANTHER); PTHR13061:SF10 (PANTHER)
comp129_c0_seq1	97.28	549.37	3.7272	8.98238	1.18355e-07	1.69471e-05	perakine reductase-like	1491	20	0	0.8545	3	P:vitamin B6 metabolic process; P:oxidation-reduction process; F:pyridoxine:NADP 4-dehydrogenase activity	EC:1.1.1.65; EC:1.1.1	SignalP-noTM (SIGNALP_EUK)
comp4813_c0_seq1	2.55	15.42	3.7393	3.71195	0.000776196	0.0167741	---NA---	425	0	-	-	-	-	-	no IPS match
comp598_c0_seq2	4.27	25.25	3.74222	4.40031	0.000101122	0.00343234	alcohol dehydrogenase class-3	633	20	1.5e-17	0.9255	3	F:zinc ion binding; F:S-(hydroxymethyl)glutathione dehydrogenase activity; P:ethanol oxidation	EC:1.1.1.284	SIGNAL_PEPTIDE_H_REGION (PHOBIUS); SIGNAL_PEPTIDE (PHOBIUS); SIGNAL_PEPTIDE_N_REGION (PHOBIUS); NON_CYTOPLASMIC_DOMAIN (PHOBIUS); SIGNAL_PEPTIDE_C_REGION (PHOBIUS); SignalP-noTM (SIGNALP_EUK); SignalP-noTM (SIGNALP_GRAM_NEGATIVE); SignalP-TM (SIGNALP_GRAM_POSITIVE); TMhelix (TMHMM)
comp2338_c0_seq1	5.03	29.64	3.74515	4.63362	3.36715e-05	0.00140954	arabinogalactan peptide 16-like	370	20	5.7e-17	0.929	5	P:tryptophan catabolic process; P:indoleacetic acid biosynthetic process; C:cytoplasmic membrane-bounded vesicle; C:plasma membrane; C:anchored component of membrane	-	no IPS match
comp5334_c0_seq1	5.33	31.48	3.75099	4.7217	6.74152e-05	0.00241928	---NA---	268	0	-	-	-	-	-	no IPS match
comp6402_c0_seq1	2.36	14.5	3.75525	3.62842	0.0010241	0.0213835	flavanone 3-hydroxylase	492	20	1.4e-114	0.9515	4	F:naringenin 3-dioxygenase activity; F:metal ion binding; P:oxidation-reduction process; P:flavonoid biosynthetic process	EC:1.14.11; EC:1.14.11.9	IPR005123 (PFAM); IPR027443 (G3DSA:2.60.120.GENE3D); IPR026992 (PFAM); PTHR10209 (PANTHER); PTHR10209:SF137 (PANTHER); SSF51197 (SUPERFAMILY)
comp32_c0_seq2	93.16	537.69	3.75852	8.94873	1.09236e-07	1.6067e-05	non-specific lipid-transfer protein 1-like	815	20	1.8e-71	0.7655	1	P:transport	-	no IPS match
comp3874_c0_seq1	5.35	31.99	3.76889	4.74362	5.74449e-05	0.00217331	3-hydroxyisobutyryl- hydrolase-like protein 5	1611	20	0	0.88	12	P:limonene catabolic process; P:beta-alanine metabolic process; P:leucine catabolic process; P:valine catabolic process; P:isoleucine catabolic process; F:enoyl-CoA hydratase activity; P:fatty acid biosynthetic process; P:tryptophan metabolic process; P:benzoate metabolic process; P:lysine catabolic process; F:hydrolase activity; F:isomerase activity	EC:4.2.1.17	IPR032259 (PFAM); IPR029045 (G3DSA:3.90.226.GENE3D); PTHR11941 (PANTHER); PTHR11941:SF94 (PANTHER); PTHR11941 (PANTHER); PTHR11941:SF94 (PANTHER); IPR029045 (SUPERFAMILY)
comp15148_c0_seq1	2.01	12.78	3.7884	3.46037	0.00245387	0.040844	60s ribosomal protein l10	405	20	6.8e-38	0.944	4	F:structural constituent of ribosome; P:ribosome biogenesis; C:ribosome; P:translation	-	PTHR11726:SF15 (PANTHER); PTHR11726 (PANTHER)
comp2941_c0_seq2	5.24	32	3.79835	4.74115	5.74449e-05	0.00217331	ubiquitin-associated translation elongation factor ef1b protein	809	20	2.4e-114	0.832	3	P:biological_process; F:translation elongation factor activity; P:translational elongation	-	SignalP-noTM (SIGNALP_EUK)
comp6655_c0_seq1	1.48	9.79	3.80717	3.1273	0.00166193	0.0304006	protein aspartic protease in guard cell 2-like	1747	20	0	0.828	2	F:aspartic-type endopeptidase activity; P:proteolysis	EC:3.4.23	PF14541 (PFAM); PF14543 (PFAM); IPR021109 (G3DSA:2.40.70.GENE3D); IPR021109 (G3DSA:2.40.70.GENE3D); IPR001461 (PANTHER); PTHR13683:SF258 (PANTHER); SIGNAL_PEPTIDE_N_REGION (PHOBIUS); SIGNAL_PEPTIDE_H_REGION (PHOBIUS); NON_CYTOPLASMIC_DOMAIN (PHOBIUS); SIGNAL_PEPTIDE (PHOBIUS); SIGNAL_PEPTIDE_C_REGION (PHOBIUS); SignalP-TM (SIGNALP_EUK); SignalP-TM (SIGNALP_GRAM_POSITIVE); IPR021109 (SUPERFAMILY);…
[truncated: 1,102 more rows]

## Sheet: Sheet1
				Description
[truncated: 2,630 more rows]
