# Supplementary material for: Genome-wide expression profiling in leaves and roots of date palm (Phoenix dactylifera L.) exposed to salinity
Source: BMC Genomics. 2017 Mar 22;18:246. doi: 10.1186/s12864-017-3633-6 (PMC5423419; doi:10.1186/s12864-017-3633-6)
Supplement: Supplementary file 5 — Table S2. Mapping of the DEGs in isolated from leaf tissues on the metabolic pathways using the KEGG database. (XLSX 27 kb) [file 12864_2017_3633_MOESM5_ESM.xlsx]

## Sheet: Sheet1
Table S2. Mapping of the differentially expressed genes in isolated from leaf tissues on the metabolic pathways using the KEGG database.
Pathway	Seqs in Pathway	Enzyme	Ezyme ID	Seqs of Enzyme	Seqs	Pathway ID
Aminobenzoate degradation	13	phosphatase	ec:3.1.3.2	2	comp38204_c0_seq1, comp1624_c0_seq1	map00627
Aminobenzoate degradation	13	nitrophenyl phosphatase	ec:3.1.3.41	11	comp30400_c0_seq1, comp22804_c0_seq1, comp22022_c0_seq1, comp21405_c0_seq1, comp38204_c0_seq1, comp1624_c0_seq1, comp18356_c0_seq1, comp5730_c0_seq4, comp9088_c0_seq3, comp30562_c0_seq1, comp20074_c0_seq1	map00627
Aminobenzoate degradation	13	hydratase	ec:4.2.1.17	2	comp3874_c0_seq1, comp4080_c0_seq1	map00627
Biosynthesis of unsaturated fatty acids	3	hydratase	ec:4.2.1.17	2	comp3874_c0_seq1, comp4080_c0_seq1	map01040
Biosynthesis of unsaturated fatty acids	3	9-desaturase	ec:1.14.19.2	1	comp3368_c0_seq1	map01040
Chloroalkane and chloroalkene degradation	1	dehydrogenase (NAD+)	ec:1.2.1.3	1	comp14717_c0_seq1	map00625
Sulfur metabolism	1	adenylyltransferase	ec:2.7.7.4	1	comp24124_c0_seq1	map00920
Polyketide sugar unit biosynthesis	1	3,5-epimerase	ec:5.1.3.13	1	comp2160_c0_seq7	map00523
Carbon fixation pathways in prokaryotes	8	reductase [NAD(P)H]	ec:1.5.1.20	1	comp9860_c0_seq2	map00720
Carbon fixation pathways in prokaryotes	8	dehydrogenase	ec:1.3.5.1	1	comp20041_c0_seq1	map00720
Carbon fixation pathways in prokaryotes	8	carboxylase	ec:4.1.1.31	2	comp27220_c0_seq1, comp2968_c0_seq1	map00720
Carbon fixation pathways in prokaryotes	8	hydratase	ec:4.2.1.17	2	comp3874_c0_seq1, comp4080_c0_seq1	map00720
Carbon fixation pathways in prokaryotes	8	ligase (ADP-forming)	ec:6.2.1.5	1	comp5497_c0_seq4	map00720
Carbon fixation pathways in prokaryotes	8	dehydrogenase	ec:1.1.1.37	1	comp107_c0_seq2	map00720
Streptomycin biosynthesis	1	3,5-epimerase	ec:5.1.3.13	1	comp2160_c0_seq7	map00521
Pyruvate metabolism	6	carboxylase	ec:4.1.1.31	2	comp27220_c0_seq1, comp2968_c0_seq1	map00620
Pyruvate metabolism	6	dehydrogenase (NAD+)	ec:1.2.1.3	1	comp14717_c0_seq1	map00620
Pyruvate metabolism	6	dehydrogenase	ec:1.1.1.37	1	comp107_c0_seq2	map00620
Pyruvate metabolism	6	dehydrogenase	ec:1.1.1.27	1	comp115_c0_seq1	map00620
Pyruvate metabolism	6	C-acetyltransferase	ec:2.3.1.54	1	comp34951_c0_seq1	map00620
Amino sugar and nucleotide sugar metabolism	10	isomerase	ec:5.3.1.9	1	comp3815_c0_seq2	map00520
Amino sugar and nucleotide sugar metabolism	10	adenylyltransferase	ec:2.7.7.27	2	comp425_c0_seq1, comp823_c0_seq1	map00520
Amino sugar and nucleotide sugar metabolism	10	reductase	ec:1.6.2.2	1	comp4458_c0_seq1	map00520
Amino sugar and nucleotide sugar metabolism	10	4-epimerase	ec:5.1.3.6	2	comp4324_c0_seq12, comp4324_c0_seq13	map00520
Amino sugar and nucleotide sugar metabolism	10	4-alpha-galacturonosyltransferase	ec:2.4.1.43	2	comp22795_c0_seq2, comp15786_c0_seq1	map00520
Amino sugar and nucleotide sugar metabolism	10	1,4-beta-xylosidase	ec:3.2.1.37	1	comp35871_c0_seq1	map00520
Amino sugar and nucleotide sugar metabolism	10	5'-epimerase	ec:5.1.3.12	2	comp4324_c0_seq12, comp4324_c0_seq13	map00520
Amino sugar and nucleotide sugar metabolism	10	chitodextrinase	ec:3.2.1.14	1	comp37289_c0_seq1	map00520
Aminoacyl-tRNA biosynthesis	3	ligase	ec:6.1.1.14	1	comp5813_c0_seq1	map00970
Aminoacyl-tRNA biosynthesis	3	ligase	ec:6.1.1.10	1	comp2482_c0_seq1	map00970
Aminoacyl-tRNA biosynthesis	3	ligase	ec:6.1.1.12	1	comp3053_c0_seq8	map00970
Aminoacyl-tRNA biosynthesis	3	ligase	ec:6.1.1.4	1	comp2482_c0_seq1	map00970
Pantothenate and CoA biosynthesis	1	kinase	ec:2.7.1.24	1	comp36091_c0_seq1	map00770
Arginine biosynthesis	5	synthase	ec:6.3.4.5	1	comp2120_c1_seq1	map00220
Arginine biosynthesis	5	transaminase	ec:2.6.1.2	1	comp3028_c0_seq8	map00220
Arginine biosynthesis	5	transaminase	ec:2.6.1.1	1	comp3437_c0_seq2	map00220
Arginine biosynthesis	5	reductase	ec:1.2.1.38	1	comp30168_c0_seq1	map00220
Arginine biosynthesis	5	dehydrogenase [NAD(P)+]	ec:1.4.1.3	1	comp5336_c0_seq1	map00220
D-Arginine and D-ornithine metabolism	1	racemase	ec:5.1.1.10	1	comp23673_c0_seq1	map00472
One carbon pool by folate	1	reductase [NAD(P)H]	ec:1.5.1.20	1	comp9860_c0_seq2	map00670
D-Glutamine and D-glutamate metabolism	2	racemase	ec:5.1.1.10	1	comp23673_c0_seq1	map00471
D-Glutamine and D-glutamate metabolism	2	dehydrogenase [NAD(P)+]	ec:1.4.1.3	1	comp5336_c0_seq1	map00471
Citrate cycle (TCA cycle)	4	dehydrogenase	ec:1.3.5.1	1	comp20041_c0_seq1	map00020
Citrate cycle (TCA cycle)	4	ligase (ADP-forming)	ec:6.2.1.5	1	comp5497_c0_seq4	map00020
Citrate cycle (TCA cycle)	4	ligase (GDP-forming)	ec:6.2.1.4	1	comp5497_c0_seq5	map00020
Citrate cycle (TCA cycle)	4	dehydrogenase	ec:1.1.1.37	1	comp107_c0_seq2	map00020
Cysteine and methionine metabolism	12	adenosyltransferase	ec:2.5.1.6	2	comp1405_c0_seq2, comp2547_c0_seq2	map00270
Cysteine and methionine metabolism	12	S-methyltransferase	ec:2.1.1.14	2	comp807_c0_seq4, comp3517_c0_seq1	map00270
Cysteine and methionine metabolism	12	transaminase	ec:2.6.1.57	1	comp3437_c0_seq2	map00270
Cysteine and methionine metabolism	12	transaminase	ec:2.6.1.5	1	comp3437_c0_seq2	map00270
Cysteine and methionine metabolism	12	racemase	ec:5.1.1.10	1	comp23673_c0_seq1	map00270
Cysteine and methionine metabolism	12	S-adenosylhomocysteine synthase	ec:3.3.1.1	1	comp21066_c0_seq1	map00270
Cysteine and methionine metabolism	12	transaminase	ec:2.6.1.1	1	comp3437_c0_seq2	map00270
Cysteine and methionine metabolism	12	synthase	ec:6.3.2.3	2	comp20635_c0_seq1, comp9319_c0_seq2	map00270
Cysteine and methionine metabolism	12	ammonia-lyase	ec:4.3.1.17	1	comp23673_c0_seq1	map00270
Cysteine and methionine metabolism	12	dehydrogenase	ec:1.1.1.37	1	comp107_c0_seq2	map00270
Cysteine and methionine metabolism	12	dehydrogenase	ec:1.2.1.11	1	comp30168_c0_seq1	map00270
Cysteine and methionine metabolism	12	dehydrogenase	ec:1.1.1.27	1	comp115_c0_seq1	map00270
Stilbenoid, diarylheptanoid and gingerol biosynthesis	1	4-monooxygenase	ec:1.14.13.11	1	comp1167_c0_seq8	map00945
Fatty acid degradation	3	hydratase	ec:4.2.1.17	2	comp3874_c0_seq1, comp4080_c0_seq1	map00071
Fatty acid degradation	3	dehydrogenase (NAD+)	ec:1.2.1.3	1	comp14717_c0_seq1	map00071
Flavone and flavonol biosynthesis	2	3'-monooxygenase	ec:1.14.13.21	1	comp6426_c0_seq4	map00944
Flavone and flavonol biosynthesis	2	3',5'-hydroxylase	ec:1.14.13.88	1	comp33496_c0_seq1	map00944
Flavonoid biosynthesis	18	synthase	ec:2.3.1.74	7	comp38_c0_seq3, comp38_c0_seq2, comp1796_c0_seq1, comp38_c0_seq5, comp38_c0_seq4, comp38_c0_seq6, comp5345_c0_seq1	map00941
Flavonoid biosynthesis	18	3'-monooxygenase	ec:1.14.13.21	1	comp6426_c0_seq4	map00941
Flavonoid biosynthesis	18	4-monooxygenase	ec:1.14.13.11	1	comp1167_c0_seq8	map00941
Flavonoid biosynthesis	18	synthase	ec:1.14.11.23	1	comp25070_c0_seq1	map00941
Flavonoid biosynthesis	18	4-reductase	ec:1.1.1.219	1	comp867_c0_seq1	map00941
Flavonoid biosynthesis	18	3-dioxygenase	ec:1.14.11.9	3	comp4898_c0_seq1, comp270_c0_seq1, comp6402_c0_seq1	map00941
Flavonoid biosynthesis	18	isomerase	ec:5.5.1.6	1	comp588_c0_seq1	map00941
Flavonoid biosynthesis	18	3',5'-hydroxylase	ec:1.14.13.88	1	comp33496_c0_seq1	map00941
Flavonoid biosynthesis	18	reductase	ec:1.17.1.3	2	comp719_c0_seq1, comp5873_c0_seq2	map00941
Phenylpropanoid biosynthesis	15	O-methyltransferase	ec:2.1.1.68	1	comp2592_c0_seq1	map00940
Phenylpropanoid biosynthesis	15	lactoperoxidase	ec:1.11.1.7	8	comp29311_c0_seq1, comp15260_c0_seq1, comp33566_c0_seq1, comp11287_c0_seq3, comp2480_c0_seq1, comp34_c0_seq2, comp15008_c0_seq1, comp38270_c0_seq1	map00940
Phenylpropanoid biosynthesis	15	ammonia-lyase	ec:4.3.1.24	3	comp4000_c0_seq1, comp1827_c0_seq1, comp1192_c0_seq1	map00940
Phenylpropanoid biosynthesis	15	ammonia-lyase	ec:4.3.1.25	3	comp4000_c0_seq1, comp1827_c0_seq1, comp1192_c0_seq1	map00940
Phenylpropanoid biosynthesis	15	4-monooxygenase	ec:1.14.13.11	1	comp1167_c0_seq8	map00940
Phenylpropanoid biosynthesis	15	gentiobiase	ec:3.2.1.21	1	comp37006_c0_seq1	map00940
Phenylpropanoid biosynthesis	15	ligase	ec:6.2.1.12	1	comp8384_c0_seq1	map00940
Propanoate metabolism	6	hydratase	ec:4.2.1.17	2	comp3874_c0_seq1, comp4080_c0_seq1	map00640
Propanoate metabolism	6	ligase (ADP-forming)	ec:6.2.1.5	1	comp5497_c0_seq4	map00640
Propanoate metabolism	6	ligase (GDP-forming)	ec:6.2.1.4	1	comp5497_c0_seq5	map00640
Propanoate metabolism	6	dehydrogenase	ec:1.1.1.27	1	comp115_c0_seq1	map00640
Propanoate metabolism	6	C-acetyltransferase	ec:2.3.1.54	1	comp34951_c0_seq1	map00640
Lipopolysaccharide biosynthesis	1	isomerase	ec:5.3.1.13	1	comp4609_c0_seq1	map00540
Histidine metabolism	2	transaminase	ec:2.6.1.9	1	comp3437_c0_seq2	map00340
Histidine metabolism	2	dehydrogenase (NAD+)	ec:1.2.1.3	1	comp14717_c0_seq1	map00340
Folate biosynthesis	1	cyclohydrolase I	ec:3.5.4.16	1	comp26951_c0_seq1	map00790
Pyrimidine metabolism	6	reductase	ec:1.17.4.1	1	comp38074_c0_seq1	map00240
Pyrimidine metabolism	6	RNA polymerase	ec:2.7.7.6	4	comp24253_c0_seq1, comp19064_c0_seq1, comp25946_c0_seq1, comp24659_c0_seq1	map00240
Pyrimidine metabolism	6	DNA polymerase	ec:2.7.7.7	1	comp21475_c0_seq1	map00240
alpha-Linolenic acid metabolism	2	hydratase	ec:4.2.1.17	2	comp3874_c0_seq1, comp4080_c0_seq1	map00592
Steroid hormone biosynthesis	2	O-methyltransferase	ec:2.1.1.6	1	comp2592_c0_seq1	map00140
Steroid hormone biosynthesis	2	dehydrogenase	ec:1.1.1.145	1	comp15542_c0_seq1	map00140
Biosynthesis of antibiotics	42	aldolase	ec:4.1.2.13	1	comp1471_c0_seq2	map01130
Biosynthesis of antibiotics	42	kinase	ec:2.7.4.2	1	comp17390_c0_seq1	map01130
Biosynthesis of antibiotics	42	isomerase	ec:5.3.1.9	1	comp3815_c0_seq2	map01130
Biosynthesis of antibiotics	42	synthase	ec:6.3.4.5	1	comp2120_c1_seq1	map01130
Biosynthesis of antibiotics	42	carboxylase	ec:4.1.1.39	1	comp90_c0_seq1	map01130
Biosynthesis of antibiotics	42	dehydrogenase	ec:1.3.5.1	1	comp20041_c0_seq1	map01130
Biosynthesis of antibiotics	42	transaminase	ec:2.6.1.57	1	comp3437_c0_seq2	map01130
Biosynthesis of antibiotics	42	transaminase	ec:2.6.1.5	1	comp3437_c0_seq2	map01130
Biosynthesis of antibiotics	42	transaminase	ec:2.6.1.9	1	comp3437_c0_seq2	map01130
Biosynthesis of antibiotics	42	transaminase	ec:2.6.1.1	1	comp3437_c0_seq2	map01130
Biosynthesis of antibiotics	42	dihydroxyacetonetransferase	ec:2.2.1.2	1	comp1947_c0_seq1	map01130
Biosynthesis of antibiotics	42	glycolaldehydetransferase	ec:2.2.1.1	1	comp10455_c0_seq1	map01130
Biosynthesis of antibiotics	42	equilase	ec:1.11.1.6	1	comp34_c0_seq2	map01130
Biosynthesis of antibiotics	42	synthase	ec:2.5.1.54	3	comp3679_c0_seq1, comp1846_c0_seq3, comp3679_c0_seq2	map01130
Biosynthesis of antibiotics	42	kinase	ec:2.7.2.3	1	comp78_c0_seq2	map01130
Biosynthesis of antibiotics	42	hydratase	ec:4.2.1.17	2	comp3874_c0_seq1, comp4080_c0_seq1	map01130
Biosynthesis of antibiotics	42	reductase	ec:1.2.1.38	1	comp30168_c0_seq1	map01130
Biosynthesis of antibiotics	42	oxidase	ec:1.1.3.15	2	comp104_c0_seq4, comp104_c0_seq3	map01130
Biosynthesis of antibiotics	42	ammonia-lyase	ec:4.3.1.17	1	comp23673_c0_seq1	map01130
Biosynthesis of antibiotics	42	ammonia-lyase	ec:4.3.1.19	1	comp23673_c0_seq1	map01130
Biosynthesis of antibiotics	42	dehydrogenase (NAD(P)+) (phosphorylating)	ec:1.2.1.59	1	comp2050_c0_seq1	map01130
Biosynthesis of antibiotics	42	dehydrogenase (NAD+)	ec:1.2.1.3	1	comp14717_c0_seq1	map01130
Biosynthesis of antibiotics	42	phosphohexokinase	ec:2.7.1.11	4	comp10525_c0_seq1, comp16762_c0_seq1, comp20147_c0_seq1, comp3500_c0_seq3	map01130
Biosynthesis of antibiotics	42	dehydratase	ec:4.2.1.51	1	comp4607_c0_seq1	map01130
Biosynthesis of antibiotics	42	ligase (ADP-forming)	ec:6.2.1.5	1	comp5497_c0_seq4	map01130
Biosynthesis of antibiotics	42	1-carboxyvinyltransferase	ec:2.5.1.19	1	comp1596_c0_seq1	map01130
Biosynthesis of antibiotics	42	ligase (GDP-forming)	ec:6.2.1.4	1	comp5497_c0_seq5	map01130
Biosynthesis of antibiotics	42	dehydrogenase	ec:1.1.1.37	1	comp107_c0_seq2	map01130
Biosynthesis of antibiotics	42	dehydrogenase (NADP+-dependent, decarboxylating)	ec:1.1.1.44	3	comp1837_c0_seq2, comp6942_c0_seq2, comp11215_c0_seq1	map01130
Biosynthesis of antibiotics	42	adenylyltransferase	ec:2.7.7.4	1	comp24124_c0_seq1	map01130
Biosynthesis of antibiotics	42	dehydrogenase	ec:1.2.1.11	1	comp30168_c0_seq1	map01130
Biosynthesis of antibiotics	42	dehydrogenase (phosphorylating)	ec:1.2.1.12	1	comp2050_c0_seq1	map01130
Biosynthesis of antibiotics	42	14alpha-demethylase	ec:1.14.13.70	1	comp1569_c0_seq1	map01130
Biosynthesis of antibiotics	42	dehydrogenase	ec:1.1.1.29	1	comp179_c0_seq2	map01130
Biosynthesis of antibiotics	42	diphosphokinase	ec:2.7.6.1	1	comp16156_c0_seq1	map01130
Biosynthesis of antibiotics	42	dehydrogenase	ec:1.1.1.27	1	comp115_c0_seq1	map01130
Biosynthesis of antibiotics	42	3,5-epimerase	ec:5.1.3.13	1	comp2160_c0_seq7	map01130
Biosynthesis of antibiotics	42	3-dehydrogenase (decarboxylating)	ec:1.1.1.170	1	comp15542_c0_seq1	map01130
Biosynthesis of antibiotics	42	reductase	ec:1.17.1.8	1	comp4961_c0_seq4	map01130
Photosynthesis	1	reductase	ec:1.18.1.2	1	comp1876_c0_seq2	map00195
Pentose and glucuronate interconversions	3	dehydrogenase (NAD+)	ec:1.2.1.3	1	comp14717_c0_seq1	map00040
Pentose and glucuronate interconversions	3	2-dehydrogenase	ec:1.1.1.14	1	comp10778_c0_seq1	map00040
Pentose and glucuronate interconversions	3	pectin depolymerase	ec:3.2.1.15	1	comp28151_c0_seq1	map00040
Arachidonic acid metabolism	1	peroxidase	ec:1.11.1.9	1	comp15260_c0_seq1	map00590
Valine, leucine and isoleucine biosynthesis	1	ammonia-lyase	ec:4.3.1.19	1	comp23673_c0_seq1	map00290
mTOR signaling pathway	2	protein kinase	ec:2.7.11.24	2	comp25661_c0_seq2, comp6700_c0_seq1	map04150
Betalain biosynthesis	1	O-methyltransferase	ec:2.1.1.6	1	comp2592_c0_seq1	map00965
Nitrogen metabolism	3	dehydratase	ec:4.2.1.1	2	comp15388_c0_seq2, comp4290_c0_seq1	map00910
Nitrogen metabolism	3	dehydrogenase [NAD(P)+]	ec:1.4.1.3	1	comp5336_c0_seq1	map00910
Oxidative phosphorylation	15	reductase (H+-translocating)	ec:1.6.5.3	9	comp487_c0_seq9, comp19181_c0_seq1, comp2_c0_seq1, comp487_c0_seq16, comp1380_c0_seq1, comp487_c0_seq13, comp7676_c0_seq1, comp776_c0_seq1, comp487_c0_seq14	map00190
Oxidative phosphorylation	15	diphosphatase	ec:3.6.1.1	2	comp14501_c0_seq1, comp677_c0_seq4	map00190
Oxidative phosphorylation	15	dehydrogenase	ec:1.3.5.1	1	comp20041_c0_seq1	map00190
Oxidative phosphorylation	15	reductase	ec:1.10.2.2	1	comp11336_c0_seq3	map00190
Oxidative phosphorylation	15	oxidase	ec:1.9.3.1	1	comp4706_c0_seq1	map00190
Oxidative phosphorylation	15	dehydrogenase	ec:1.6.99.3	10	comp487_c0_seq9, comp19181_c0_seq1, comp4322_c0_seq1, comp2_c0_seq1, comp487_c0_seq16, comp1380_c0_seq1, comp487_c0_seq13, comp7676_c0_seq1, comp776_c0_seq1, comp487_c0_seq14	map00190
Carbon fixation in photosynthetic organisms	10	aldolase	ec:4.1.2.13	1	comp1471_c0_seq2	map00710
Carbon fixation in photosynthetic organisms	10	carboxylase	ec:4.1.1.39	1	comp90_c0_seq1	map00710
Carbon fixation in photosynthetic organisms	10	carboxylase	ec:4.1.1.31	2	comp27220_c0_seq1, comp2968_c0_seq1	map00710
Carbon fixation in photosynthetic organisms	10	transaminase	ec:2.6.1.2	1	comp3028_c0_seq8	map00710
Carbon fixation in photosynthetic organisms	10	transaminase	ec:2.6.1.1	1	comp3437_c0_seq2	map00710
Carbon fixation in photosynthetic organisms	10	glycolaldehydetransferase	ec:2.2.1.1	1	comp10455_c0_seq1	map00710
Carbon fixation in photosynthetic organisms	10	kinase	ec:2.7.2.3	1	comp78_c0_seq2	map00710
Carbon fixation in photosynthetic organisms	10	dehydrogenase (NAD(P)+) (phosphorylating)	ec:1.2.1.59	1	comp2050_c0_seq1	map00710
Carbon fixation in photosynthetic organisms	10	dehydrogenase	ec:1.1.1.37	1	comp107_c0_seq2	map00710
Carbon fixation in photosynthetic organisms	10	dehydrogenase (phosphorylating)	ec:1.2.1.12	1	comp2050_c0_seq1	map00710
Other glycan degradation	6	psychosine hydrolase	ec:3.2.1.45	1	comp21566_c0_seq1	map00511
Other glycan degradation	6	alpha-D-mannosidase	ec:3.2.1.24	2	comp25898_c0_seq1, comp25608_c0_seq1	map00511
Other glycan degradation	6	lactase (ambiguous)	ec:3.2.1.23	3	comp34527_c0_seq1, comp17808_c0_seq1, comp207_c0_seq1	map00511
Ether lipid metabolism	1	phosphatase	ec:3.1.3.4	1	comp1624_c0_seq1	map00565
N-Glycan biosynthesis	2	4-beta-N-acetylglucosaminyltransferase	ec:2.4.1.144	2	comp25503_c0_seq1, comp11736_c0_seq1	map00510
Glycerophospholipid metabolism	4	kinase (ATP)	ec:2.7.1.107	1	comp32476_c0_seq1	map00564
Glycerophospholipid metabolism	4	phosphatase	ec:3.1.3.4	1	comp1624_c0_seq1	map00564
Glycerophospholipid metabolism	4	lecithinase B	ec:3.1.1.5	1	comp27527_c0_seq1	map00564
Glycerophospholipid metabolism	4	O-acyltransferase	ec:2.3.1.43	1	comp33876_c0_seq1	map00564
Tropane, piperidine and pyridine alkaloid biosynthesis	1	transaminase	ec:2.6.1.57	1	comp3437_c0_seq2	map00960
Tropane, piperidine and pyridine alkaloid biosynthesis	1	transaminase	ec:2.6.1.5	1	comp3437_c0_seq2	map00960
Tropane, piperidine and pyridine alkaloid biosynthesis	1	transaminase	ec:2.6.1.9	1	comp3437_c0_seq2	map00960
Tropane, piperidine and pyridine alkaloid biosynthesis	1	transaminase	ec:2.6.1.1	1	comp3437_c0_seq2	map00960
beta-Alanine metabolism	3	hydratase	ec:4.2.1.17	2	comp3874_c0_seq1, comp4080_c0_seq1	map00410
beta-Alanine metabolism	3	dehydrogenase (NAD+)	ec:1.2.1.3	1	comp14717_c0_seq1	map00410
Porphyrin and chlorophyll metabolism	4	ferro-protoporphyrin chelatase	ec:4.99.1.1	1	comp5324_c0_seq4	map00860
Porphyrin and chlorophyll metabolism	4	ceruloplasmin	ec:1.16.3.1	3	comp128_c0_seq2, comp128_c0_seq1, comp9018_c0_seq1	map00860
Lysine degradation	3	hydratase	ec:4.2.1.17	2	comp3874_c0_seq1, comp4080_c0_seq1	map00310
Lysine degradation	3	dehydrogenase (NAD+)	ec:1.2.1.3	1	comp14717_c0_seq1	map00310
Inositol phosphate metabolism	2	5-phosphatase	ec:3.1.3.36	1	comp30400_c0_seq1	map00562
Inositol phosphate metabolism	2	3-kinase	ec:2.7.1.137	1	comp14030_c0_seq1	map00562
Nicotinate and nicotinamide metabolism	1	diphosphorylase (carboxylating)	ec:2.4.2.19	1	comp29914_c0_seq1	map00760
Glycerolipid metabolism	3	kinase (ATP)	ec:2.7.1.107	1	comp32476_c0_seq1	map00561
Glycerolipid metabolism	3	phosphatase	ec:3.1.3.4	1	comp1624_c0_seq1	map00561
Glycerolipid metabolism	3	dehydrogenase (NAD+)	ec:1.2.1.3	1	comp14717_c0_seq1	map00561
C5-Branched dibasic acid metabolism	1	ligase (ADP-forming)	ec:6.2.1.5	1	comp5497_c0_seq4	map00660
Benzoate degradation	2	hydratase	ec:4.2.1.17	2	comp3874_c0_seq1, comp4080_c0_seq1	map00362
Glycolysis / Gluconeogenesis	10	aldolase	ec:4.1.2.13	1	comp1471_c0_seq2	map00010
Glycolysis / Gluconeogenesis	10	isomerase	ec:5.3.1.9	1	comp3815_c0_seq2	map00010
Glycolysis / Gluconeogenesis	10	kinase	ec:2.7.2.3	1	comp78_c0_seq2	map00010
Glycolysis / Gluconeogenesis	10	dehydrogenase (NAD(P)+) (phosphorylating)	ec:1.2.1.59	1	comp2050_c0_seq1	map00010
Glycolysis / Gluconeogenesis	10	dehydrogenase (NAD+)	ec:1.2.1.3	1	comp14717_c0_seq1	map00010
Glycolysis / Gluconeogenesis	10	phosphohexokinase	ec:2.7.1.11	4	comp10525_c0_seq1, comp16762_c0_seq1, comp20147_c0_seq1, comp3500_c0_seq3	map00010
Glycolysis / Gluconeogenesis	10	dehydrogenase (phosphorylating)	ec:1.2.1.12	1	comp2050_c0_seq1	map00010
Glycolysis / Gluconeogenesis	10	dehydrogenase	ec:1.1.1.27	1	comp115_c0_seq1	map00010
Cyanoamino acid metabolism	1	gentiobiase	ec:3.2.1.21	1	comp37006_c0_seq1	map00460
Monobactam biosynthesis	3	adenylyltransferase	ec:2.7.7.4	1	comp24124_c0_seq1	map00261
Monobactam biosynthesis	3	dehydrogenase	ec:1.2.1.11	1	comp30168_c0_seq1	map00261
Monobactam biosynthesis	3	reductase	ec:1.17.1.8	1	comp4961_c0_seq4	map00261
Phenylalanine metabolism	8	transaminase	ec:2.6.1.57	1	comp3437_c0_seq2	map00360
Phenylalanine metabolism	8	transaminase	ec:2.6.1.5	1	comp3437_c0_seq2	map00360
Phenylalanine metabolism	8	transaminase	ec:2.6.1.9	1	comp3437_c0_seq2	map00360
Phenylalanine metabolism	8	transaminase	ec:2.6.1.1	1	comp3437_c0_seq2	map00360
Phenylalanine metabolism	8	ammonia-lyase	ec:4.3.1.24	3	comp4000_c0_seq1, comp1827_c0_seq1, comp1192_c0_seq1	map00360
Phenylalanine metabolism	8	ammonia-lyase	ec:4.3.1.25	3	comp4000_c0_seq1, comp1827_c0_seq1, comp1192_c0_seq1	map00360
Phenylalanine metabolism	8	hydratase	ec:4.2.1.17	2	comp3874_c0_seq1, comp4080_c0_seq1	map00360
Phenylalanine metabolism	8	4-monooxygenase	ec:1.14.13.11	1	comp1167_c0_seq8	map00360
Phenylalanine metabolism	8	ligase	ec:6.2.1.12	1	comp8384_c0_seq1	map00360
Fatty acid elongation	2	hydratase	ec:4.2.1.17	2	comp3874_c0_seq1, comp4080_c0_seq1	map00062
Glycine, serine and threonine metabolism	4	racemase	ec:5.1.1.10	1	comp23673_c0_seq1	map00260
Glycine, serine and threonine metabolism	4	dehydrogenase (aminomethyl-transferring)	ec:1.4.4.2	1	comp1493_c0_seq1	map00260
Glycine, serine and threonine metabolism	4	ammonia-lyase	ec:4.3.1.17	1	comp23673_c0_seq1	map00260
Glycine, serine and threonine metabolism	4	ammonia-lyase	ec:4.3.1.18	1	comp23673_c0_seq1	map00260
Glycine, serine and threonine metabolism	4	ammonia-lyase	ec:4.3.1.19	1	comp23673_c0_seq1	map00260
Glycine, serine and threonine metabolism	4	dehydrogenase	ec:1.2.1.11	1	comp30168_c0_seq1	map00260
Glycine, serine and threonine metabolism	4	dehydrogenase	ec:1.1.1.29	1	comp179_c0_seq2	map00260
Biosynthesis of ansamycins	1	glycolaldehydetransferase	ec:2.2.1.1	1	comp10455_c0_seq1	map01051
Fatty acid biosynthesis	1	9-desaturase	ec:1.14.19.2	1	comp3368_c0_seq1	map00061
Glycosaminoglycan biosynthesis - heparan sulfate / heparin	1	4-alpha-N-acetylglucosaminyltransferase	ec:2.4.1.224	1	comp24055_c0_seq1	map00534
Caprolactam degradation	2	hydratase	ec:4.2.1.17	2	comp3874_c0_seq1, comp4080_c0_seq1	map00930
Phosphatidylinositol signaling system	4	kinase (ATP)	ec:2.7.1.107	1	comp32476_c0_seq1	map04070
Phosphatidylinositol signaling system	4	kinase C	ec:2.7.11.13	1	comp22615_c0_seq1	map04070
Phosphatidylinositol signaling system	4	5-phosphatase	ec:3.1.3.36	1	comp30400_c0_seq1	map04070
Phosphatidylinositol signaling system	4	3-kinase	ec:2.7.1.137	1	comp14030_c0_seq1	map04070
Steroid degradation	1	dehydrogenase	ec:1.1.1.145	1	comp15542_c0_seq1	map00984
Thiamine metabolism	63	phosphatase	ec:3.6.1.15	63	comp35133_c0_seq1, comp4056_c0_seq11, comp942_c1_seq2, comp942_c1_seq1, comp24534_c0_seq1, comp3540_c0_seq1, comp25749_c0_seq1, comp22760_c0_seq1, comp27375_c0_seq1, comp18753_c0_seq1, comp19903_c0_seq1, comp2826_c0_seq5, comp26413_c0_seq1, comp36091_c0_seq1, comp5219_c0_seq2, comp2934_c0_seq7, comp15540_c0_seq1, comp25618_c0_seq1, comp24010_c0_seq1, comp4056_c0_seq7, comp10245_c0_seq2, comp31979…	map00730
Drug metabolism - other enzymes	5	ali-esterase	ec:3.1.1.1	5	comp32197_c0_seq1, comp30864_c0_seq1, comp2482_c0_seq1, comp13432_c0_seq6, comp27527_c0_seq1	map00983
Glycosaminoglycan degradation	3	lactase (ambiguous)	ec:3.2.1.23	3	comp34527_c0_seq1, comp17808_c0_seq1, comp207_c0_seq1	map00531
Glyoxylate and dicarboxylate metabolism	6	carboxylase	ec:4.1.1.39	1	comp90_c0_seq1	map00630
Glyoxylate and dicarboxylate metabolism	6	equilase	ec:1.11.1.6	1	comp34_c0_seq2	map00630
Glyoxylate and dicarboxylate metabolism	6	oxidase	ec:1.1.3.15	2	comp104_c0_seq4, comp104_c0_seq3	map00630
Glyoxylate and dicarboxylate metabolism	6	dehydrogenase	ec:1.1.1.37	1	comp107_c0_seq2	map00630
Glyoxylate and dicarboxylate metabolism	6	dehydrogenase	ec:1.1.1.29	1	comp179_c0_seq2	map00630
Drug metabolism - cytochrome P450	2	transferase	ec:2.5.1.18	2	comp136_c0_seq1, comp8291_c0_seq2	map00982
Metabolism of xenobiotics by cytochrome P450	2	transferase	ec:2.5.1.18	2	comp136_c0_seq1, comp8291_c0_seq2	map00980
Arginine and proline metabolism	2	transaminase	ec:2.6.1.1	1	comp3437_c0_seq2	map00330
Arginine and proline metabolism	2	dehydrogenase (NAD+)	ec:1.2.1.3	1	comp14717_c0_seq1	map00330
Purine metabolism	71	adenylpyrophosphatase	ec:3.6.1.3	38	comp27796_c0_seq1, comp874_c0_seq2, comp20264_c0_seq1, comp35133_c0_seq1, comp31394_c0_seq1, comp20887_c0_seq1, comp34353_c0_seq1, comp90_c0_seq1, comp4056_c0_seq11, comp942_c1_seq2, comp942_c1_seq1, comp24534_c0_seq1, comp3540_c0_seq1, comp27090_c0_seq1, comp22760_c0_seq1, comp36499_c0_seq1, comp31370_c0_seq1, comp6216_c0_seq5, comp2809_c0_seq1, comp27375_c0_seq1, comp18753_c0_seq1, comp9498_c0_…	map00230
Purine metabolism	71	reductase	ec:1.17.4.1	1	comp38074_c0_seq1	map00230
Purine metabolism	71	phosphatase	ec:3.6.1.15	63	comp35133_c0_seq1, comp4056_c0_seq11, comp942_c1_seq2, comp942_c1_seq1, comp24534_c0_seq1, comp3540_c0_seq1, comp25749_c0_seq1, comp22760_c0_seq1, comp27375_c0_seq1, comp18753_c0_seq1, comp19903_c0_seq1, comp2826_c0_seq5, comp26413_c0_seq1, comp36091_c0_seq1, comp5219_c0_seq2, comp2934_c0_seq7, comp15540_c0_seq1, comp25618_c0_seq1, comp24010_c0_seq1, comp4056_c0_seq7, comp10245_c0_seq2, comp31979…	map00230
Purine metabolism	71	adenylyltransferase	ec:2.7.7.4	1	comp24124_c0_seq1	map00230
Purine metabolism	71	RNA polymerase	ec:2.7.7.6	4	comp24253_c0_seq1, comp19064_c0_seq1, comp25946_c0_seq1, comp24659_c0_seq1	map00230
Purine metabolism	71	DNA polymerase	ec:2.7.7.7	1	comp21475_c0_seq1	map00230
Purine metabolism	71	diphosphokinase	ec:2.7.6.1	1	comp16156_c0_seq1	map00230
Methane metabolism	10	aldolase	ec:4.1.2.13	1	comp1471_c0_seq2	map00680
Methane metabolism	10	carboxylase	ec:4.1.1.31	2	comp27220_c0_seq1, comp2968_c0_seq1	map00680
Methane metabolism	10	phosphohexokinase	ec:2.7.1.11	4	comp10525_c0_seq1, comp16762_c0_seq1, comp20147_c0_seq1, comp3500_c0_seq3	map00680
Methane metabolism	10	dehydrogenase	ec:1.1.1.37	1	comp107_c0_seq2	map00680
Methane metabolism	10	dehydrogenase	ec:1.1.1.29	1	comp179_c0_seq2	map00680
Methane metabolism	10	dehydrogenase	ec:1.1.1.284	1	comp598_c0_seq2	map00680
Ubiquinone and other terpenoid-quinone biosynthesis	3	transaminase	ec:2.6.1.5	1	comp3437_c0_seq2	map00130
Ubiquinone and other terpenoid-quinone biosynthesis	3	4-monooxygenase	ec:1.14.13.11	1	comp1167_c0_seq8	map00130
Ubiquinone and other terpenoid-quinone biosynthesis	3	ligase	ec:6.2.1.12	1	comp8384_c0_seq1	map00130
Pentose phosphate pathway	13	aldolase	ec:4.1.2.13	1	comp1471_c0_seq2	map00030
Pentose phosphate pathway	13	isomerase	ec:5.3.1.9	1	comp3815_c0_seq2	map00030
Pentose phosphate pathway	13	dihydroxyacetonetransferase	ec:2.2.1.2	1	comp1947_c0_seq1	map00030
Pentose phosphate pathway	13	glycolaldehydetransferase	ec:2.2.1.1	1	comp10455_c0_seq1	map00030
Pentose phosphate pathway	13	deoxyribokinase	ec:2.7.1.15	1	comp8276_c0_seq5	map00030
Pentose phosphate pathway	13	phosphohexokinase	ec:2.7.1.11	4	comp10525_c0_seq1, comp16762_c0_seq1, comp20147_c0_seq1, comp3500_c0_seq3	map00030
Pentose phosphate pathway	13	dehydrogenase (NADP+-dependent, decarboxylating)	ec:1.1.1.44	3	comp1837_c0_seq2, comp6942_c0_seq2, comp11215_c0_seq1	map00030
Pentose phosphate pathway	13	diphosphokinase	ec:2.7.6.1	1	comp16156_c0_seq1	map00030
Limonene and pinene degradation	3	hydratase	ec:4.2.1.17	2	comp3874_c0_seq1, comp4080_c0_seq1	map00903
Limonene and pinene degradation	3	dehydrogenase (NAD+)	ec:1.2.1.3	1	comp14717_c0_seq1	map00903
Glutathione metabolism	9	peroxidase	ec:1.11.1.9	1	comp15260_c0_seq1	map00480
Glutathione metabolism	9	reductase	ec:1.17.4.1	1	comp38074_c0_seq1	map00480
Glutathione metabolism	9	synthase	ec:6.3.2.3	2	comp20635_c0_seq1, comp9319_c0_seq2	map00480
Glutathione metabolism	9	transferase	ec:2.5.1.18	2	comp136_c0_seq1, comp8291_c0_seq2	map00480
Glutathione metabolism	9	dehydrogenase (NADP+-dependent, decarboxylating)	ec:1.1.1.44	3	comp1837_c0_seq2, comp6942_c0_seq2, comp11215_c0_seq1	map00480
Geraniol degradation	2	hydratase	ec:4.2.1.17	2	comp3874_c0_seq1, comp4080_c0_seq1	map00281
Tryptophan metabolism	4	equilase	ec:1.11.1.6	1	comp34_c0_seq2	map00380
Tryptophan metabolism	4	hydratase	ec:4.2.1.17	2	comp3874_c0_seq1, comp4080_c0_seq1	map00380
Tryptophan metabolism	4	dehydrogenase (NAD+)	ec:1.2.1.3	1	comp14717_c0_seq1	map00380
Glycosphingolipid biosynthesis - ganglio series	3	lactase (ambiguous)	ec:3.2.1.23	3	comp34527_c0_seq1, comp17808_c0_seq1, comp207_c0_seq1	map00604
Valine, leucine and isoleucine degradation	4	hydratase	ec:4.2.1.17	2	comp3874_c0_seq1, comp4080_c0_seq1	map00280
Valine, leucine and isoleucine degradation	4	dehydrogenase (NAD+)	ec:1.2.1.3	1	comp14717_c0_seq1	map00280
Valine, leucine and isoleucine degradation	4	dehydrogenase	ec:1.1.1.31	1	comp6942_c0_seq2	map00280
Terpenoid backbone biosynthesis	1	kinase	ec:2.7.4.2	1	comp17390_c0_seq1	map00900
Sphingolipid metabolism	5	phosphatase	ec:3.1.3.4	1	comp1624_c0_seq1	map00600
Sphingolipid metabolism	5	psychosine hydrolase	ec:3.2.1.45	1	comp21566_c0_seq1	map00600
Sphingolipid metabolism	5	lactase (ambiguous)	ec:3.2.1.23	3	comp34527_c0_seq1, comp17808_c0_seq1, comp207_c0_seq1	map00600
Novobiocin biosynthesis	1	transaminase	ec:2.6.1.57	1	comp3437_c0_seq2	map00401
Novobiocin biosynthesis	1	transaminase	ec:2.6.1.5	1	comp3437_c0_seq2	map00401
Novobiocin biosynthesis	1	transaminase	ec:2.6.1.9	1	comp3437_c0_seq2	map00401
Novobiocin biosynthesis	1	transaminase	ec:2.6.1.1	1	comp3437_c0_seq2	map00401
Starch and sucrose metabolism	26	saccharogen amylase	ec:3.2.1.2	1	comp16802_c0_seq1	map00500
Starch and sucrose metabolism	26	glycogenase	ec:3.2.1.1	1	comp32740_c0_seq1	map00500
Starch and sucrose metabolism	26	isomerase	ec:5.3.1.9	1	comp3815_c0_seq2	map00500
Starch and sucrose metabolism	26	adenylyltransferase	ec:2.7.7.27	2	comp425_c0_seq1, comp823_c0_seq1	map00500
Starch and sucrose metabolism	26	trehalose 6-phosphatase	ec:3.1.3.12	1	comp21405_c0_seq1	map00500
Starch and sucrose metabolism	26	4-epimerase	ec:5.1.3.6	2	comp4324_c0_seq12, comp4324_c0_seq13	map00500
Starch and sucrose metabolism	26	phosphatase	ec:3.1.3.24	1	comp22804_c0_seq1	map00500
Starch and sucrose metabolism	26	gentiobiase	ec:3.2.1.21	1	comp37006_c0_seq1	map00500
Starch and sucrose metabolism	26	synthase	ec:2.4.1.34	2	comp33731_c0_seq1, comp30738_c0_seq1	map00500
Starch and sucrose metabolism	26	4-alpha-galacturonosyltransferase	ec:2.4.1.43	2	comp22795_c0_seq2, comp15786_c0_seq1	map00500
Starch and sucrose metabolism	26	1,4-beta-xylosidase	ec:3.2.1.37	1	comp35871_c0_seq1	map00500
Starch and sucrose metabolism	26	phosphorylase	ec:2.4.1.1	2	comp20255_c0_seq1, comp5533_c0_seq1	map00500
Starch and sucrose metabolism	26	branching enzyme	ec:2.4.1.18	1	comp2331_c0_seq4	map00500
Starch and sucrose metabolism	26	synthase	ec:2.4.1.13	1	comp1417_c0_seq6	map00500
Starch and sucrose metabolism	26	synthase (UDP-forming)	ec:2.4.1.12	4	comp1431_c0_seq3, comp21009_c0_seq1, comp21744_c0_seq1, comp16532_c0_seq1	map00500
Starch and sucrose metabolism	26	synthase	ec:2.4.1.11	2	comp1528_c0_seq2, comp753_c0_seq1	map00500
Starch and sucrose metabolism	26	pectin depolymerase	ec:3.2.1.15	1	comp28151_c0_seq1	map00500
Isoquinoline alkaloid biosynthesis	1	transaminase	ec:2.6.1.57	1	comp3437_c0_seq2	map00950
Isoquinoline alkaloid biosynthesis	1	transaminase	ec:2.6.1.5	1	comp3437_c0_seq2	map00950
Isoquinoline alkaloid biosynthesis	1	transaminase	ec:2.6.1.1	1	comp3437_c0_seq2	map00950
Phenylalanine, tyrosine and tryptophan biosynthesis	6	transaminase	ec:2.6.1.57	1	comp3437_c0_seq2	map00400
Phenylalanine, tyrosine and tryptophan biosynthesis	6	transaminase	ec:2.6.1.5	1	comp3437_c0_seq2	map00400
Phenylalanine, tyrosine and tryptophan biosynthesis	6	transaminase	ec:2.6.1.9	1	comp3437_c0_seq2	map00400
Phenylalanine, tyrosine and tryptophan biosynthesis	6	transaminase	ec:2.6.1.1	1	comp3437_c0_seq2	map00400
Phenylalanine, tyrosine and tryptophan biosynthesis	6	synthase	ec:2.5.1.54	3	comp3679_c0_seq1, comp1846_c0_seq3, comp3679_c0_seq2	map00400
Phenylalanine, tyrosine and tryptophan biosynthesis	6	dehydratase	ec:4.2.1.51	1	comp4607_c0_seq1	map00400
Phenylalanine, tyrosine and tryptophan biosynthesis	6	1-carboxyvinyltransferase	ec:2.5.1.19	1	comp1596_c0_seq1	map00400
Lysine biosynthesis	3	transaminase	ec:2.6.1.57	1	comp3437_c0_seq2	map00300
Lysine biosynthesis	3	dehydrogenase	ec:1.2.1.11	1	comp30168_c0_seq1	map00300
Lysine biosynthesis	3	reductase	ec:1.17.1.8	1	comp4961_c0_seq4	map00300
Vitamin B6 metabolism	4	5'-phosphate synthase	ec:1.4.3.5	1	comp6617_c0_seq3	map00750
Vitamin B6 metabolism	4	4-dehydrogenase	ec:1.1.1.65	3	comp1532_c0_seq2, comp5147_c0_seq1, comp129_c0_seq1	map00750
Butanoate metabolism	4	dehydrogenase	ec:1.3.5.1	1	comp20041_c0_seq1	map00650
Butanoate metabolism	4	hydratase	ec:4.2.1.17	2	comp3874_c0_seq1, comp4080_c0_seq1	map00650
Butanoate metabolism	4	C-acetyltransferase	ec:2.3.1.54	1	comp34951_c0_seq1	map00650
Steroid biosynthesis	2	14alpha-demethylase	ec:1.14.13.70	1	comp1569_c0_seq1	map00100
Steroid biosynthesis	2	3-dehydrogenase (decarboxylating)	ec:1.1.1.170	1	comp15542_c0_seq1	map00100
Selenocompound metabolism	4	S-methyltransferase	ec:2.1.1.14	2	comp807_c0_seq4, comp3517_c0_seq1	map00450
Selenocompound metabolism	4	adenylyltransferase	ec:2.7.7.4	1	comp24124_c0_seq1	map00450
Selenocompound metabolism	4	ligase	ec:6.1.1.10	1	comp2482_c0_seq1	map00450
Ascorbate and aldarate metabolism	1	dehydrogenase (NAD+)	ec:1.2.1.3	1	comp14717_c0_seq1	map00053
Tyrosine metabolism	2	O-methyltransferase	ec:2.1.1.6	1	comp2592_c0_seq1	map00350
Tyrosine metabolism	2	transaminase	ec:2.6.1.57	1	comp3437_c0_seq2	map00350
Tyrosine metabolism	2	transaminase	ec:2.6.1.5	1	comp3437_c0_seq2	map00350
Tyrosine metabolism	2	transaminase	ec:2.6.1.9	1	comp3437_c0_seq2	map00350
Tyrosine metabolism	2	transaminase	ec:2.6.1.1	1	comp3437_c0_seq2	map00350
Galactose metabolism	7	phosphohexokinase	ec:2.7.1.11	4	comp10525_c0_seq1, comp16762_c0_seq1, comp20147_c0_seq1, comp3500_c0_seq3	map00052
Galactose metabolism	7	lactase (ambiguous)	ec:3.2.1.23	3	comp34527_c0_seq1, comp17808_c0_seq1, comp207_c0_seq1	map00052
Alanine, aspartate and glutamate metabolism	4	transaminase	ec:2.6.1.12	1	comp3028_c0_seq8	map00250
Alanine, aspartate and glutamate metabolism	4	synthase	ec:6.3.4.5	1	comp2120_c1_seq1	map00250
Alanine, aspartate and glutamate metabolism	4	transaminase	ec:2.6.1.2	1	comp3028_c0_seq8	map00250
Alanine, aspartate and glutamate metabolism	4	transaminase	ec:2.6.1.1	1	comp3437_c0_seq2	map00250
Alanine, aspartate and glutamate metabolism	4	dehydrogenase [NAD(P)+]	ec:1.4.1.3	1	comp5336_c0_seq1	map00250
Fructose and mannose metabolism	6	1-phosphotransferase	ec:2.7.1.90	2	comp10525_c0_seq1, comp3500_c0_seq3	map00051
Fructose and mannose metabolism	6	aldolase	ec:4.1.2.13	1	comp1471_c0_seq2	map00051
Fructose and mannose metabolism	6	phosphohexokinase	ec:2.7.1.11	4	comp10525_c0_seq1, comp16762_c0_seq1, comp20147_c0_seq1, comp3500_c0_seq3	map00051
Fructose and mannose metabolism	6	2-dehydrogenase	ec:1.1.1.14	1	comp10778_c0_seq1	map00051
T cell receptor signaling pathway	7	phosphatase	ec:3.1.3.16	6	comp22022_c0_seq1, comp18356_c0_seq1, comp5730_c0_seq4, comp9088_c0_seq3, comp30562_c0_seq1, comp20074_c0_seq1	map04660
T cell receptor signaling pathway	7	protein-tyrosine kinase	ec:2.7.10.2	1	comp9276_c0_seq4	map04660
