# Supplementary material for: Genome-wide expression profiling in leaves and roots of date palm (Phoenix dactylifera L.) exposed to salinity
Source: BMC Genomics. 2017 Mar 22;18:246. doi: 10.1186/s12864-017-3633-6 (PMC5423419; doi:10.1186/s12864-017-3633-6)
Supplement: Supplementary file 7 — Table S3. DEGs and their predicted function in roots. Only significantly (p, FDR < 0.05) altered genes are shown. (XLSX 670 kb) [file 12864_2017_3633_MOESM7_ESM.xlsx]

## Sheet: FDR <0.05
Table S3. Differentially expressed genes and their predicted function in roots. Only significantly (p, FDR < 0.05) altered genes are shown.
Name	Control-Root_1_FPKM	Nacl-Root_1_FPKM	logFC	logCPM	PValue	FDR	Description	Length	#Hits	e-Value	sim mean	#GO	GO Names list	Enzyme Codes list	InterPro IDs
comp174_c0_seq3	944.97	0	-12.8132	8.43129	5.33271e-20	3.1412e-15	---NA---	287	0	-	-	-	-	-	Coil (COILS)
comp22894_c0_seq1	650.73	0	-12.275	7.89725	3.08561e-18	6.24937e-14	PREDICTED: uncharacterized protein LOC103713846	283	2	6.8e-23	0.92	-	-	-	no IPS match
comp8945_c0_seq1	650.73	0	-12.275	7.89725	3.08561e-18	6.24937e-14	protein tpx2-like	284	20	5.6e-56	0.8545	5	C:spindle; P:activation of protein kinase activity; P:mitotic nuclear division; P:regulation of mitotic spindle organization; C:microtubule	-	PTHR14326:SF18 (PANTHER); IPR009675 (PANTHER)
comp46701_c0_seq1	537.56	0	-11.9995	7.6244	2.44736e-17	2.09313e-13	---NA---	283	0	-	-	-	-	-	no IPS match
comp1875_c0_seq6	452.68	0	-11.7516	7.37943	1.52384e-16	1.00252e-12	---NA---	283	0	-	-	-	-	-	NON_CYTOPLASMIC_DOMAIN (PHOBIUS); CYTOPLASMIC_DOMAIN (PHOBIUS); TRANSMEMBRANE (PHOBIUS); TMhelix (TMHMM)
comp53748_c0_seq1	367.8	0	-11.4521	7.08414	1.40391e-15	8.00473e-12	---NA---	283	0	-	-	-	-	-	no IPS match
comp18866_c0_seq1	311.22	0	-11.2112	6.84724	8.26652e-15	3.92779e-11	two-on-two hemoglobin-3	283	20	3.2e-17	0.9045	6	F:oxygen binding; F:iron ion binding; P:oxygen transport; F:oxygen transporter activity; F:heme binding; P:response to auxin	-	no IPS match
comp1471_c0_seq33	297.07	0	-11.1441	6.78136	1.32619e-14	5.67117e-11	---NA---	268	0	-	-	-	-	-	Coil (COILS); SIGNAL_PEPTIDE (PHOBIUS); SIGNAL_PEPTIDE_H_REGION (PHOBIUS); NON_CYTOPLASMIC_DOMAIN (PHOBIUS); SIGNAL_PEPTIDE_N_REGION (PHOBIUS); SIGNAL_PEPTIDE_C_REGION (PHOBIUS)
comp15301_c0_seq1	282.92	0	-11.0738	6.71233	2.25894e-14	8.03555e-11	caffeoylshikimate esterase	283	20	6.1e-35	0.8185	1	F:transferase activity, transferring acyl groups	-	no IPS match
comp28499_c0_seq1	282.92	0	-11.0738	6.71233	2.25894e-14	8.03555e-11	squamosa promoter-binding-like protein 7	283	20	1.2e-16	0.7945	2	F:DNA binding; C:nucleus	-	no IPS match
comp895_c0_seq1	918.44	0.27	-11.0606	8.39094	7.3456e-20	3.1412e-15	glucose-repressible protein	509	20	2.1e-22	0.729	2	C:cellular_component; F:molecular_function	-	no IPS match
comp5373_c1_seq1	279.78	0	-11.0577	6.69655	2.54065e-14	8.35736e-11	---NA---	291	0	-	-	-	-	-	no IPS match
comp25488_c0_seq1	254.63	0	-10.9218	6.56351	6.82268e-14	1.82349e-10	---NA---	283	0	-	-	-	-	-	no IPS match
comp38407_c0_seq1	254.63	0	-10.9218	6.56351	6.82268e-14	1.82349e-10	---NA---	283	0	-	-	-	-	-	no IPS match
comp15951_c0_seq1	226.34	0	-10.752	6.39753	2.32863e-13	4.85753e-10	u-box domain-containing protein 44-like	283	20	2.5e-56	0.859	3	F:ubiquitin-protein transferase activity; F:ligase activity; P:protein ubiquitination	-	PTHR22849 (PANTHER); PTHR22849:SF4 (PANTHER)
comp4264_c0_seq1	226.34	0	-10.752	6.39753	2.32863e-13	4.85753e-10	upf0496 protein 4	283	20	1.4e-44	0.7845	1	F:nucleic acid binding	-	IPR008511 (PFAM); PTHR31509:SF0 (PANTHER); PTHR31509 (PANTHER)
comp53576_c0_seq1	226.34	0	-10.752	6.39753	2.32863e-13	4.85753e-10	---NA---	283	0	-	-	-	-	-	no IPS match
comp3748_c1_seq1	223.51	0	-10.7339	6.37982	2.56472e-13	5.10117e-10	---NA---	277	0	-	-	-	-	-	no IPS match
comp5258_c0_seq1	217.85	0	-10.6969	6.34374	3.44421e-13	6.69475e-10	---NA---	277	0	-	-	-	-	-	no IPS match
comp2327_c0_seq3	206.53	0	-10.62	6.26874	5.7327e-13	1.04318e-09	---NA---	242	0	-	-	-	-	-	no IPS match
comp19774_c0_seq8	198.05	0	-10.5595	6.20988	8.76972e-13	1.44238e-09	serine threonine-protein kinase tricorner-like isoform x1	283	20	4.5e-32	0.857	8	F:ATP binding; F:protein tyrosine kinase activity; C:mitochondrion; C:membrane; P:serine family amino acid metabolic process; F:protein serine/threonine kinase activity; P:protein phosphorylation; P:endocytosis	EC:2.7.10; EC:2.7.11	PTHR24356 (PANTHER); PTHR24356:SF164 (PANTHER); PTHR24356 (PANTHER); PTHR24356:SF164 (PANTHER)
comp61748_c0_seq1	198.05	0	-10.5595	6.20988	8.76972e-13	1.44238e-09	ammonium transporter	283	20	4e-57	0.872	5	C:plasmodesma; F:high-affinity secondary active ammonium transmembrane transporter activity; P:ammonium transmembrane transport; C:integral component of membrane; C:plasma membrane	-	IPR024041 (PFAM); IPR029020 (G3DSA:1.10.3430.GENE3D); IPR001905 (PANTHER); PTHR11730:SF38 (PANTHER); IPR024041 (SUPERFAMILY)
comp21278_c0_seq1	183.9	0	-10.4526	6.10596	1.92365e-12	2.88635e-09	---NA---	284	0	-	-	-	-	-	SIGNAL_PEPTIDE_N_REGION (PHOBIUS); SIGNAL_PEPTIDE_C_REGION (PHOBIUS); CYTOPLASMIC_DOMAIN (PHOBIUS); SIGNAL_PEPTIDE (PHOBIUS); TRANSMEMBRANE (PHOBIUS); SIGNAL_PEPTIDE_H_REGION (PHOBIUS); NON_CYTOPLASMIC_DOMAIN (PHOBIUS); SignalP-noTM (SIGNALP_EUK)
comp24331_c0_seq1	179.19	0	-10.4152	6.06963	2.4333e-12	3.46851e-09	---NA---	285	0	-	-	-	-	-	no IPS match
comp20065_c0_seq1	176.83	0	-10.3961	6.05108	2.912e-12	3.83156e-09	---NA---	286	0	-	-	-	-	-	no IPS match
comp12298_c0_seq1	169.75	0	-10.3372	5.99394	4.20794e-12	5.29247e-09	---NA---	283	0	-	-	-	-	-	TRANSMEMBRANE (PHOBIUS); NON_CYTOPLASMIC_DOMAIN (PHOBIUS); CYTOPLASMIC_DOMAIN (PHOBIUS); TMhelix (TMHMM)
comp36762_c0_seq1	169.75	0	-10.3372	5.99394	4.20794e-12	5.29247e-09	---NA---	283	0	-	-	-	-	-	NON_CYTOPLASMIC_DOMAIN (PHOBIUS); CYTOPLASMIC_DOMAIN (PHOBIUS); TRANSMEMBRANE (PHOBIUS); TMhelix (TMHMM)
comp6154_c0_seq9	165.71	0	-10.3025	5.96029	5.41597e-12	6.71314e-09	upf0481 protein at3g47200-like	289	20	2.5e-59	0.748	-	-	-	IPR004158 (PFAM); PTHR31549:SF12 (PANTHER); PTHR31549 (PANTHER)
comp27279_c0_seq1	155.61	0	-10.2118	5.87255	1.04499e-11	1.1607e-08	4-coumarate-- ligase-like 5	284	20	1.5e-36	0.722	1	F:catalytic activity	-	PR01217 (PRINTS); SignalP-TM (SIGNALP_GRAM_POSITIVE)
comp36874_c0_seq1	155.61	0	-10.2118	5.87255	1.04499e-11	1.1607e-08	---NA---	284	0	-	-	-	-	-	no IPS match
comp7922_c0_seq1	155.61	0	-10.2118	5.87255	1.04499e-11	1.1607e-08	---NA---	284	0	-	-	-	-	-	no IPS match
comp21012_c0_seq3	147.12	0	-10.131	5.79441	1.82088e-11	1.8763e-08	---NA---	285	0	-	-	-	-	-	no IPS match
comp22696_c0_seq1	141.46	0	-10.0744	5.73985	2.61442e-11	2.37873e-08	---NA---	283	0	-	-	-	-	-	no IPS match
comp22812_c0_seq1	141.46	0	-10.0744	5.73985	2.61442e-11	2.37873e-08	tubulin beta-4 chain-like	283	4	1.8e-09	0.7075	7	F:GTP binding; P:protein polymerization; F:GTPase activity; P:metabolic process; F:structural constituent of cytoskeleton; C:microtubule; P:microtubule-based process	EC:3.6.1; EC:3.6.1.15	no IPS match
comp46199_c0_seq1	141.46	0	-10.0744	5.73985	2.61442e-11	2.37873e-08	---NA---	283	0	-	-	-	-	-	NON_CYTOPLASMIC_DOMAIN (PHOBIUS); TRANSMEMBRANE (PHOBIUS); TRANSMEMBRANE (PHOBIUS); CYTOPLASMIC_DOMAIN (PHOBIUS); NON_CYTOPLASMIC_DOMAIN (PHOBIUS); TMhelix (TMHMM)
comp46338_c0_seq1	141.46	0	-10.0744	5.73985	2.61442e-11	2.37873e-08	---NA---	284	0	-	-	-	-	-	NON_CYTOPLASMIC_DOMAIN (PHOBIUS); CYTOPLASMIC_DOMAIN (PHOBIUS); TRANSMEMBRANE (PHOBIUS); TMhelix (TMHMM)
comp51319_c0_seq2	141.46	0	-10.0744	5.73985	2.61442e-11	2.37873e-08	---NA---	283	0	-	-	-	-	-	SIGNAL_PEPTIDE_C_REGION (PHOBIUS); SIGNAL_PEPTIDE_N_REGION (PHOBIUS); SIGNAL_PEPTIDE_H_REGION (PHOBIUS); NON_CYTOPLASMIC_DOMAIN (PHOBIUS); SIGNAL_PEPTIDE (PHOBIUS); SignalP-TM (SIGNALP_GRAM_POSITIVE); SignalP-noTM (SIGNALP_EUK); SignalP-noTM (SIGNALP_GRAM_NEGATIVE); TMhelix (TMHMM)
comp61381_c0_seq1	141.46	0	-10.0744	5.73985	2.61442e-11	2.37873e-08	---NA---	283	0	-	-	-	-	-	no IPS match
comp3050_c0_seq1	137.42	0	-10.0327	5.6996	3.52242e-11	3.04302e-08	vesicle-associated membrane protein 726	289	20	1.2e-12	1	2	P:vesicle-mediated transport; C:integral component of membrane	-	no IPS match
comp4823_c0_seq1	136.2	0	-10.0198	5.68721	3.79978e-11	3.21762e-08	mold-specific m46 protein	642	20	8.2e-25	0.5465	7	P:amine metabolic process; F:quinone binding; F:copper ion binding; F:oxidoreductase activity; F:metal ion binding; F:primary amine oxidase activity; P:oxidation-reduction process	-	no IPS match
comp38314_c0_seq1	132.03	0	-9.97499	5.64407	5.17273e-11	4.29517e-08	---NA---	285	0	-	-	-	-	-	no IPS match
comp33827_c0_seq1	127.32	0	-9.92263	5.59373	7.70156e-11	5.98803e-08	---NA---	284	0	-	-	-	-	-	no IPS match
comp5906_c0_seq2	124.95	0	-9.89555	5.56772	9.06766e-11	6.9243e-08	---NA---	312	0	-	-	-	-	-	no IPS match
comp30106_c0_seq1	120.24	0	-9.84018	5.51458	1.2663e-10	9.08402e-08	---NA---	286	0	-	-	-	-	-	no IPS match
comp5823_c0_seq1	116	0	-9.78844	5.465	1.78679e-10	1.20328e-07	protein walls are thin 1-like	241	5	1.7e-19	0.842	1	C:membrane	-	no IPS match
comp5820_c0_seq1	115.63	0	-9.78384	5.46059	1.95072e-10	1.30341e-07	---NA---	305	0	-	-	-	-	-	no IPS match
comp17624_c0_seq1	113.17	0	-9.75285	5.43093	2.32998e-10	1.44401e-07	bel1-like homeodomain protein 7	283	20	8.2e-58	0.9245	3	C:nucleus; F:DNA binding; P:regulation of transcription, DNA-templated	-	IPR006563 (PFAM); PTHR11850 (PANTHER); PTHR11850:SF65 (PANTHER)
comp17862_c0_seq1	113.17	0	-9.75285	5.43093	2.32998e-10	1.44401e-07	dead-box atp-dependent rna helicase 37-like	283	20	4.5e-52	0.948	4	F:nucleic acid binding; F:ATP binding; P:metabolic process; F:helicase activity	EC:3.6.1; EC:3.6.1.15	IPR027417 (G3DSA:3.40.50.GENE3D); IPR011545 (PFAM); PTHR24031 (PANTHER); PTHR24031:SF235 (PANTHER); IPR014001 (PROSITE_PROFILES); IPR014014 (PROSITE_PROFILES); IPR027417 (SUPERFAMILY)
comp43139_c0_seq1	113.17	0	-9.75285	5.43093	2.32998e-10	1.44401e-07	upf0481 protein at3g47200-like	283	20	3.5e-60	0.745	-	-	-	IPR004158 (PFAM); PTHR31549 (PANTHER); PTHR31549:SF19 (PANTHER)
comp51081_c0_seq1	113.17	0	-9.75285	5.43093	2.32998e-10	1.44401e-07	---NA---	283	0	-	-	-	-	-	SignalP-noTM (SIGNALP_EUK)
comp59703_c0_seq1	113.17	0	-9.75285	5.43093	2.32998e-10	1.44401e-07	---NA---	283	0	-	-	-	-	-	NON_CYTOPLASMIC_DOMAIN (PHOBIUS); CYTOPLASMIC_DOMAIN (PHOBIUS); NON_CYTOPLASMIC_DOMAIN (PHOBIUS); CYTOPLASMIC_DOMAIN (PHOBIUS); TRANSMEMBRANE (PHOBIUS); TRANSMEMBRANE (PHOBIUS); TRANSMEMBRANE (PHOBIUS); TMhelix (TMHMM); TMhelix (TMHMM)
comp64447_c0_seq1	113.17	0	-9.75285	5.43093	2.32998e-10	1.44401e-07	---NA---	283	0	-	-	-	-	-	no IPS match
comp68355_c0_seq1	113.17	0	-9.75285	5.43093	2.32998e-10	1.44401e-07	---NA---	283	0	-	-	-	-	-	no IPS match
comp14665_c0_seq1	106.1	0	-9.6599	5.34209	4.4418e-10	2.60198e-07	---NA---	286	0	-	-	-	-	-	no IPS match
comp18885_c0_seq1	103.74	0	-9.62748	5.31117	5.37901e-10	2.89337e-07	probable serine threonine-protein kinase at5g41260	285	19	1.2e-05	0.66	5	F:ATP binding; C:plasmodesma; F:protein kinase activity; P:protein phosphorylation; C:plasma membrane	-	SignalP-noTM (SIGNALP_EUK)
comp31470_c0_seq1	103.74	0	-9.62748	5.31117	5.37901e-10	2.89337e-07	---NA---	285	0	-	-	-	-	-	no IPS match
comp5003_c0_seq1	100.6	0	-9.5832	5.26896	7.2139e-10	3.76205e-07	---NA---	291	0	-	-	-	-	-	no IPS match
comp10975_c0_seq1	99.02	0	-9.56039	5.24725	8.8117e-10	4.38156e-07	PREDICTED: uncharacterized protein LOC105060319	236	1	7.8e-07	0.7	-	-	-	no IPS match
comp49539_c0_seq1	99.02	0	-9.56039	5.24725	8.8117e-10	4.38156e-07	PREDICTED: uncharacterized protein LOC103706412	284	4	1.2e-51	0.9075	-	-	-	no IPS match
comp63366_c0_seq1	99.02	0	-9.56039	5.24725	8.8117e-10	4.38156e-07	---NA---	284	0	-	-	-	-	-	no IPS match
comp86_c0_seq2	363.24	0.32	-9.54803	7.0678	1.58616e-15	8.47863e-12	universal stress protein a-like protein	934	20	1.2e-114	0.86	3	P:metabolic process; P:response to stress; F:hydrolase activity	-	IPR006015 (PRINTS); IPR006016 (PFAM); IPR014729 (G3DSA:3.40.50.GENE3D); PTHR31964:SF16 (PANTHER); PTHR31964 (PANTHER); SSF52402 (SUPERFAMILY)
comp16752_c0_seq1	94.31	0	-9.49018	5.18049	1.32948e-09	6.11319e-07	---NA---	285	0	-	-	-	-	-	no IPS match
comp57901_c0_seq1	94.31	0	-9.49018	5.18049	1.32948e-09	6.11319e-07	---NA---	285	0	-	-	-	-	-	no IPS match
comp6656_c0_seq8	93.36	0	-9.47559	5.16663	1.47704e-09	6.75536e-07	---NA---	232	0	-	-	-	-	-	no IPS match
comp88_c0_seq6	92.53	0	-9.46273	5.15442	1.64263e-09	7.31704e-07	heat shock cognate 70 kda protein 2	494	20	1.4e-41	0.9225	1	F:ATP binding	-	IPR029048 (G3DSA:1.20.1270.GENE3D); PTHR19375:SF200 (PANTHER); PTHR19375 (PANTHER); IPR029048 (SUPERFAMILY)
comp17069_c0_seq6	92.33	0	-9.45961	5.15146	1.64263e-09	7.31704e-07	---NA---	291	0	-	-	-	-	-	no IPS match
comp22377_c0_seq1	91.95	0	-9.45367	5.14583	1.64263e-09	7.31704e-07	---NA---	286	0	-	-	-	-	-	no IPS match
comp27488_c0_seq1	91.95	0	-9.45367	5.14583	1.64263e-09	7.31704e-07	---NA---	286	0	-	-	-	-	-	SignalP-noTM (SIGNALP_EUK)
comp8723_c0_seq1	91.16	0	-9.44124	5.13404	1.82865e-09	7.81987e-07	---NA---	291	0	-	-	-	-	-	no IPS match
comp21622_c0_seq2	90.54	0	-9.4314	5.12471	2.03788e-09	8.54372e-07	---NA---	248	0	-	-	-	-	-	NON_CYTOPLASMIC_DOMAIN (PHOBIUS); CYTOPLASMIC_DOMAIN (PHOBIUS); TRANSMEMBRANE (PHOBIUS); SignalP-noTM (SIGNALP_EUK)
comp33815_c0_seq1	90.54	0	-9.4314	5.12471	2.03788e-09	8.54372e-07	---NA---	287	0	-	-	-	-	-	no IPS match
comp12945_c0_seq10	84.88	0	-9.33841	5.03668	3.56091e-09	1.28502e-06	atp-dependent zinc metalloprotease ftsh chloroplastic mitochondrial	283	20	1.8e-54	0.9785	15	P:regulation of protein localization; C:chloroplast envelope; P:response to high light intensity; F:ATP-dependent peptidase activity; F:metalloendopeptidase activity; C:mitochondrial inner membrane; P:obsolete ATP-dependent proteolysis; C:chloroplast thylakoid membrane; F:ATP binding; P:response to heat; F:metal ion binding; P:proteolysis; C:integral component of membrane; P:glucosinolate biosynt…	EC:3.6.1; EC:3.4.24; EC:3.6.1.3; EC:3.6.1.15	IPR027417 (G3DSA:3.40.50.GENE3D); IPR003959 (PFAM); PTHR23076 (PANTHER); PTHR23076:SF40 (PANTHER); IPR027417 (SUPERFAMILY)
comp26435_c0_seq1	84.88	0	-9.33841	5.03668	3.56091e-09	1.28502e-06	---NA---	284	0	-	-	-	-	-	NON_CYTOPLASMIC_DOMAIN (PHOBIUS); TRANSMEMBRANE (PHOBIUS); CYTOPLASMIC_DOMAIN (PHOBIUS); TMhelix (TMHMM)
comp27135_c0_seq2	84.88	0	-9.33841	5.03668	3.56091e-09	1.28502e-06	---NA---	284	0	-	-	-	-	-	no IPS match
comp28351_c0_seq1	84.88	0	-9.33841	5.03668	3.56091e-09	1.28502e-06	dna polymerase v	284	20	1.3e-54	0.7815	8	F:DNA binding; F:DNA-directed DNA polymerase activity; P:transcription, DNA-templated; P:nucleotide biosynthetic process; P:DNA replication; P:DNA biosynthetic process; C:cytosol; C:DNA polymerase complex	EC:2.7.7.7	no IPS match
comp3042_c0_seq11	84.88	0	-9.33841	5.03668	3.56091e-09	1.28502e-06	---NA---	248	0	-	-	-	-	-	no IPS match
comp51346_c0_seq1	84.88	0	-9.33841	5.03668	3.56091e-09	1.28502e-06	---NA---	283	0	-	-	-	-	-	no IPS match
comp52342_c0_seq1	84.88	0	-9.33841	5.03668	3.56091e-09	1.28502e-06	---NA---	287	0	-	-	-	-	-	no IPS match
comp54514_c0_seq1	84.88	0	-9.33841	5.03668	3.56091e-09	1.28502e-06	---NA---	283	0	-	-	-	-	-	NON_CYTOPLASMIC_DOMAIN (PHOBIUS); TRANSMEMBRANE (PHOBIUS); TRANSMEMBRANE (PHOBIUS); NON_CYTOPLASMIC_DOMAIN (PHOBIUS); CYTOPLASMIC_DOMAIN (PHOBIUS)
comp56892_c0_seq1	84.88	0	-9.33841	5.03668	3.56091e-09	1.28502e-06	---NA---	285	0	-	-	-	-	-	no IPS match
comp58837_c0_seq1	84.88	0	-9.33841	5.03668	3.56091e-09	1.28502e-06	transcription factor	284	20	3.1e-36	0.9255	6	F:DNA binding; C:cytoplasm; F:metal ion binding; P:regulation of transcription, DNA-templated; F:4 iron, 4 sulfur cluster binding; F:dinitrosyl-iron complex binding	-	no IPS match
comp66123_c0_seq1	84.88	0	-9.33841	5.03668	3.56091e-09	1.28502e-06	---NA---	284	0	-	-	-	-	-	no IPS match
comp69050_c0_seq1	84.88	0	-9.33841	5.03668	3.56091e-09	1.28502e-06	atp synthase subunit beta	283	20	4.6e-52	0.934	9	F:ATP binding; P:oxidative phosphorylation; P:ATP hydrolysis coupled proton transport; P:mycelium development; F:proton-transporting ATPase activity, rotational mechanism; F:ADP binding; C:mitochondrial proton-transporting ATP synthase, catalytic core; P:mitochondrial ATP synthesis coupled proton transport; F:proton-transporting ATP synthase activity, rotational mechanism	EC:3.6.1; EC:3.6.1.3; EC:3.6.1.15	IPR000194 (PFAM); IPR027417 (G3DSA:3.40.50.GENE3D); PTHR15184 (PANTHER); PTHR15184:SF8 (PANTHER); IPR027417 (SUPERFAMILY)
comp70749_c0_seq1	84.88	0	-9.33841	5.03668	3.56091e-09	1.28502e-06	---NA---	283	0	-	-	-	-	-	no IPS match
comp63_c0_seq5	127.69	0.06	-9.33651	5.59846	7.10408e-11	5.73192e-08	abscisic stress ripening	811	20	2.9e-96	0.7865	1	P:response to stress	-	IPR003496 (PFAM); PTHR33801:SF7 (PANTHER); PTHR33801 (PANTHER)
comp2691_c0_seq1	82.05	0	-9.28957	4.99054	5.04736e-09	1.69953e-06	---NA---	264	0	-	-	-	-	-	no IPS match
comp2242_c0_seq10	81.19	0	-9.27439	4.97622	5.68385e-09	1.80713e-06	probable acyl-activating enzyme peroxisomal	305	1	3.3e-08	0.83	-	-	-	no IPS match
comp30364_c0_seq1	79.22	0	-9.23901	4.94287	6.40883e-09	1.99317e-06	low quality protein: fip1	287	8	2.6e-55	0.79	-	-	-	no IPS match
comp6495_c0_seq6	79.22	0	-9.23901	4.94287	6.40883e-09	1.99317e-06	probable leucine-rich repeat receptor-like protein kinase at5g49770	279	20	7.9e-56	0.9455	5	F:ATP binding; C:integral component of membrane; P:serine family amino acid metabolic process; F:protein serine/threonine kinase activity; P:protein phosphorylation	EC:2.7.11	G3DSA:1.10.510.10 (GENE3D); IPR000719 (PFAM); PTHR27003 (PANTHER); PTHR27003:SF22 (PANTHER); IPR008271 (PROSITE_PATTERNS); IPR000719 (PROSITE_PROFILES); IPR011009 (SUPERFAMILY)
comp8545_c0_seq1	79.22	0	-9.23901	4.94287	6.40883e-09	1.99317e-06	dna-binding protein escarola isoform x1	271	20	1.2e-49	0.7145	1	F:DNA binding	-	no IPS match
comp9072_c0_seq1	79.22	0	-9.23901	4.94287	6.40883e-09	1.99317e-06	---NA---	258	0	-	-	-	-	-	CYTOPLASMIC_DOMAIN (PHOBIUS); TRANSMEMBRANE (PHOBIUS); NON_CYTOPLASMIC_DOMAIN (PHOBIUS)
comp15566_c0_seq2	78.35	0	-9.22311	4.92789	7.23578e-09	2.21017e-06	hydroquinone glucosyltransferase-like	295	20	4.7e-19	0.754	2	F:transferase activity, transferring hexosyl groups; P:metabolic process	-	no IPS match
comp52919_c0_seq1	75.45	0	-9.16879	4.87679	1.04991e-08	3.10709e-06	ribonuclease h protein at1g65750	285	20	1.1e-09	0.593	4	F:nucleic acid binding; C:nucleus; F:zinc ion binding; P:DNA integration	-	IPR026960 (PFAM)
comp42077_c0_seq1	73.56	0	-9.13225	4.84248	1.35527e-08	3.645e-06	---NA---	273	0	-	-	-	-	-	SIGNAL_PEPTIDE_C_REGION (PHOBIUS); SIGNAL_PEPTIDE_H_REGION (PHOBIUS); SIGNAL_PEPTIDE_N_REGION (PHOBIUS); SIGNAL_PEPTIDE (PHOBIUS); NON_CYTOPLASMIC_DOMAIN (PHOBIUS)
comp704_c1_seq1	73.56	0	-9.13225	4.84248	1.35527e-08	3.645e-06	---NA---	287	0	-	-	-	-	-	no IPS match
comp10170_c0_seq1	70.73	0	-9.07576	4.78951	2.01034e-08	4.85697e-06	uncharacterised protein	284	19	2.6e-37	0.6895	-	-	-	no IPS match
comp29905_c0_seq1	70.73	0	-9.07576	4.78951	2.01034e-08	4.85697e-06	---NA---	286	0	-	-	-	-	-	TRANSMEMBRANE (PHOBIUS); CYTOPLASMIC_DOMAIN (PHOBIUS); NON_CYTOPLASMIC_DOMAIN (PHOBIUS); TMhelix (TMHMM)
comp34064_c0_seq1	70.73	0	-9.07576	4.78951	2.01034e-08	4.85697e-06	---NA---	284	0	-	-	-	-	-	no IPS match
comp36197_c0_seq1	70.73	0	-9.07576	4.78951	2.01034e-08	4.85697e-06	reticuline oxidase-like	284	20	3.9e-53	0.751	1	F:oxidoreductase activity, acting on CH-OH group of donors	-	PTHR32448 (PANTHER); PTHR32448:SF14 (PANTHER)
comp39671_c0_seq1	70.73	0	-9.07576	4.78951	2.01034e-08	4.85697e-06	---NA---	284	0	-	-	-	-	-	CYTOPLASMIC_DOMAIN (PHOBIUS); TRANSMEMBRANE (PHOBIUS); NON_CYTOPLASMIC_DOMAIN (PHOBIUS); TMhelix (TMHMM)
comp4587_c0_seq1	70.73	0	-9.07576	4.78951	2.01034e-08	4.85697e-06	---NA---	223	0	-	-	-	-	-	no IPS match
comp52005_c0_seq1	70.73	0	-9.07576	4.78951	2.01034e-08	4.85697e-06	---NA---	284	0	-	-	-	-	-	no IPS match
comp56354_c0_seq1	70.73	0	-9.07576	4.78951	2.01034e-08	4.85697e-06	PREDICTED: uncharacterized protein LOC103704848 isoform X2	284	20	1.8e-56	0.759	-	-	-	IPR028103 (PANTHER); PTHR13650:SF0 (PANTHER)
comp57605_c0_seq1	70.73	0	-9.07576	4.78951	2.01034e-08	4.85697e-06	---NA---	284	0	-	-	-	-	-	no IPS match
comp6324_c0_seq15	70.73	0	-9.07576	4.78951	2.01034e-08	4.85697e-06	---NA---	251	0	-	-	-	-	-	no IPS match
comp64439_c0_seq1	70.73	0	-9.07576	4.78951	2.01034e-08	4.85697e-06	group 2 family protein	284	20	1.1e-58	0.9515	3	P:mannosylation; F:dolichyl-phosphate beta-D-mannosyltransferase activity; C:alpha-1,6-mannosyltransferase complex	EC:2.4.1.83; EC:2.4.1	SignalP-TM (SIGNALP_GRAM_POSITIVE)
comp71045_c0_seq1	70.73	0	-9.07576	4.78951	2.01034e-08	4.85697e-06	---NA---	284	0	-	-	-	-	-	SIGNAL_PEPTIDE_C_REGION (PHOBIUS); SIGNAL_PEPTIDE_H_REGION (PHOBIUS); SIGNAL_PEPTIDE (PHOBIUS); SIGNAL_PEPTIDE_N_REGION (PHOBIUS); NON_CYTOPLASMIC_DOMAIN (PHOBIUS); PS51257 (PROSITE_PROFILES)
comp18765_c0_seq1	70.06	0	-9.06205	4.77668	2.01034e-08	4.85697e-06	---NA---	303	0	-	-	-	-	-	TRANSMEMBRANE (PHOBIUS); CYTOPLASMIC_DOMAIN (PHOBIUS); NON_CYTOPLASMIC_DOMAIN (PHOBIUS)
comp11775_c0_seq1	68.71	0	-9.03403	4.75047	2.30002e-08	5.47943e-06	---NA---	289	0	-	-	-	-	-	TRANSMEMBRANE (PHOBIUS); NON_CYTOPLASMIC_DOMAIN (PHOBIUS); CYTOPLASMIC_DOMAIN (PHOBIUS)
comp11155_c0_seq1	67.9	0	-9.01696	4.73451	2.63579e-08	6.17612e-06	beta-adaptin-like protein c	257	20	3.7e-48	0.761	2	C:membrane coat; P:protein transport	-	no IPS match
comp44773_c0_seq1	67.9	0	-9.01696	4.73451	2.63579e-08	6.17612e-06	---NA---	287	0	-	-	-	-	-	no IPS match
comp8955_c0_seq1	67.7	0	-9.01271	4.73054	2.63579e-08	6.17612e-06	---NA---	310	0	-	-	-	-	-	SignalP-noTM (SIGNALP_EUK)
comp313_c1_seq9	66.43	0	-8.98544	4.70508	3.47933e-08	7.42077e-06	60s ribosomal protein l10a-1-like	559	20	3e-54	0.991	5	F:RNA binding; F:structural constituent of ribosome; P:ribosome biogenesis; C:large ribosomal subunit; P:translation	-	IPR016094 (G3DSA:3.30.190.GENE3D); IPR028364 (PFAM); IPR016095 (G3DSA:3.40.50.GENE3D); PTHR23105:SF55 (PANTHER); PTHR23105 (PANTHER); IPR023674 (SUPERFAMILY)
comp29456_c0_seq1	66.02	0	-8.97653	4.69676	3.47933e-08	7.42077e-06	expansin-a1-like protein	285	20	2e-57	0.773	4	C:cell wall; C:membrane; P:plant-type cell wall organization; C:extracellular region	-	IPR007118 (PRINTS); IPR009009 (G3DSA:2.40.40.GENE3D); PTHR31867 (PANTHER); TRANSMEMBRANE (PHOBIUS); NON_CYTOPLASMIC_DOMAIN (PHOBIUS); CYTOPLASMIC_DOMAIN (PHOBIUS); IPR009009 (SUPERFAMILY)
comp4646_c0_seq1	66.02	0	-8.97653	4.69676	3.47933e-08	7.42077e-06	---NA---	288	0	-	-	-	-	-	NON_CYTOPLASMIC_DOMAIN (PHOBIUS); SIGNAL_PEPTIDE_C_REGION (PHOBIUS); SIGNAL_PEPTIDE_N_REGION (PHOBIUS); SIGNAL_PEPTIDE (PHOBIUS); SIGNAL_PEPTIDE_H_REGION (PHOBIUS); SignalP-noTM (SIGNALP_EUK)
comp53584_c0_seq1	66.02	0	-8.97653	4.69676	3.47933e-08	7.42077e-06	---NA---	285	0	-	-	-	-	-	no IPS match
comp55948_c0_seq1	66.02	0	-8.97653	4.69676	3.47933e-08	7.42077e-06	pentatricopeptide repeat-containing protein mitochondrial	285	3	5.4e-32	0.65	-	-	-	no IPS match
comp61609_c0_seq1	66.02	0	-8.97653	4.69676	3.47933e-08	7.42077e-06	obg family gtpase	285	20	9.1e-60	0.9925	5	F:magnesium ion binding; F:GTP binding; C:cytoplasm; F:GTPase activity; P:metabolic process	EC:3.6.1; EC:3.6.1.15	no IPS match
comp12879_c0_seq1	65.74	0	-8.97041	4.69105	3.47933e-08	7.42077e-06	---NA---	316	0	-	-	-	-	-	no IPS match
comp55753_c0_seq1	63.66	0	-8.92412	4.64792	4.62568e-08	9.67276e-06	hypothetical protein SORBIDRAFT_04g036740	286	20	2.7e-15	0.95	-	-	-	TRANSMEMBRANE (PHOBIUS); CYTOPLASMIC_DOMAIN (PHOBIUS); NON_CYTOPLASMIC_DOMAIN (PHOBIUS)
comp11130_c0_seq1	62.24	0	-8.89164	4.61771	6.19606e-08	1.19622e-05	---NA---	240	0	-	-	-	-	-	no IPS match
comp16457_c0_seq1	62.24	0	-8.89164	4.61771	6.19606e-08	1.19622e-05	---NA---	287	0	-	-	-	-	-	no IPS match
comp39416_c0_seq1	62.24	0	-8.89164	4.61771	6.19606e-08	1.19622e-05	---NA---	287	0	-	-	-	-	-	no IPS match
comp7332_c0_seq18	62.24	0	-8.89164	4.61771	6.19606e-08	1.19622e-05	exostosin-like 3	287	2	6.8e-07	0.7	-	-	-	SIGNAL_PEPTIDE_H_REGION (PHOBIUS); NON_CYTOPLASMIC_DOMAIN (PHOBIUS); SIGNAL_PEPTIDE_C_REGION (PHOBIUS); SIGNAL_PEPTIDE_N_REGION (PHOBIUS); SIGNAL_PEPTIDE (PHOBIUS)
comp13543_c0_seq1	61.3	0	-8.86973	4.59735	7.19221e-08	1.36998e-05	n66 matrix	294	20	1.3e-60	0.7095	1	P:single-organism process	-	no IPS match
comp644_c0_seq5	60.23	0	-8.84438	4.57382	8.36549e-08	1.44247e-05	coatomer subunit gamma-2	468	20	4.9e-12	0.955	13	P:gluconeogenesis; P:cytoskeleton organization; F:structural molecule activity; P:protein N-linked glycosylation; P:intracellular protein transport; C:plasma membrane; C:chloroplast; C:plasmodesma; P:vesicle-mediated transport; C:cytosol; C:viral capsid; C:COPI vesicle coat; P:proteasomal protein catabolic process	-	NON_CYTOPLASMIC_DOMAIN (PHOBIUS); SIGNAL_PEPTIDE_H_REGION (PHOBIUS); SIGNAL_PEPTIDE_C_REGION (PHOBIUS); SIGNAL_PEPTIDE (PHOBIUS); SIGNAL_PEPTIDE_N_REGION (PHOBIUS); SignalP-noTM (SIGNALP_EUK)
comp571_c1_seq16	59.73	0	-8.83238	4.56269	8.36549e-08	1.44247e-05	---NA---	300	0	-	-	-	-	-	no IPS match
comp11587_c0_seq1	59.41	0	-8.82465	4.55552	8.36549e-08	1.44247e-05	---NA---	258	0	-	-	-	-	-	no IPS match
comp15546_c0_seq1	59.41	0	-8.82465	4.55552	8.36549e-08	1.44247e-05	thiosulfate sulfurtransferase 18-like	264	1	1.2e-10	1	-	-	-	no IPS match
comp17095_c0_seq1	59.41	0	-8.82465	4.55552	8.36549e-08	1.44247e-05	---NA---	265	0	-	-	-	-	-	SIGNAL_PEPTIDE_C_REGION (PHOBIUS); SIGNAL_PEPTIDE_H_REGION (PHOBIUS); SIGNAL_PEPTIDE (PHOBIUS); NON_CYTOPLASMIC_DOMAIN (PHOBIUS); SIGNAL_PEPTIDE_N_REGION (PHOBIUS)
comp23033_c0_seq1	59.41	0	-8.82465	4.55552	8.36549e-08	1.44247e-05	PREDICTED: uncharacterized protein LOC103719121	270	20	1.1e-37	0.9425	1	C:cytoplasmic, membrane-bounded vesicle	-	no IPS match
comp4141_c1_seq1	59.41	0	-8.82465	4.55552	8.36549e-08	1.44247e-05	exosome complex component csl4	248	20	1.4e-31	0.7825	2	F:RNA binding; C:exosome (RNase complex)	-	no IPS match
comp4773_c0_seq1	59.41	0	-8.82465	4.55552	8.36549e-08	1.44247e-05	---NA---	229	0	-	-	-	-	-	SIGNAL_PEPTIDE (PHOBIUS); SIGNAL_PEPTIDE_H_REGION (PHOBIUS); SIGNAL_PEPTIDE_C_REGION (PHOBIUS); NON_CYTOPLASMIC_DOMAIN (PHOBIUS); SIGNAL_PEPTIDE_N_REGION (PHOBIUS); SignalP-noTM (SIGNALP_EUK)
comp7543_c0_seq1	59.41	0	-8.82465	4.55552	8.36549e-08	1.44247e-05	fiber protein fb34	273	20	2.6e-60	0.9515	2	C:membrane; C:cytoplasmic, membrane-bounded vesicle	-	IPR009606 (PFAM); PTHR31769:SF5 (PANTHER); PTHR31769 (PANTHER); NON_CYTOPLASMIC_DOMAIN (PHOBIUS); TRANSMEMBRANE (PHOBIUS); CYTOPLASMIC_DOMAIN (PHOBIUS); TRANSMEMBRANE (PHOBIUS); NON_CYTOPLASMIC_DOMAIN (PHOBIUS); TMhelix (TMHMM); TMhelix (TMHMM)
comp8493_c0_seq1	59.41	0	-8.82465	4.55552	8.36549e-08	1.44247e-05	---NA---	281	0	-	-	-	-	-	no IPS match
comp11368_c0_seq2	59.12	0	-8.81761	4.54899	9.7505e-08	1.63835e-05	protein translation factor sui1-like protein	353	4	2.3e-46	0.87	3	F:translation initiation factor activity; C:ribosome; P:regulation of translational initiation	-	IPR001950 (G3DSA:3.30.780.GENE3D); PTHR10388:SF14 (PANTHER); PTHR10388 (PANTHER); IPR001950 (PROSITE_PROFILES); IPR001950 (SUPERFAMILY)
comp418_c0_seq3	59.05	0	-8.8159	4.54741	9.7505e-08	1.63835e-05	40s ribosomal protein s17-like	536	20	2.4e-39	0.8745	4	F:structural constituent of ribosome; P:ribosome biogenesis; C:ribosome; P:translation	-	no IPS match
comp5288_c0_seq4	58.75	0	-8.80857	4.54062	9.7505e-08	1.63835e-05	---NA---	285	0	-	-	-	-	-	no IPS match
comp11329_c0_seq1	56.58	0	-8.7544	4.4905	1.33328e-07	2.09614e-05	catalase isozyme 1	265	20	6.4e-53	0.9425	9	P:response to oxidative stress; F:metal ion binding; F:catalase activity; P:obsolete peroxidase reaction; P:methane metabolic process; P:oxidation-reduction process; P:tryptophan metabolic process; F:heme binding; P:hydrogen peroxide catabolic process	EC:1.11.1.7; EC:1.11.1.6	IPR010582 (PFAM); IPR018028 (PANTHER); PTHR11465:SF19 (PANTHER); IPR020835 (SUPERFAMILY)
comp12897_c0_seq1	56.58	0	-8.7544	4.4905	1.33328e-07	2.09614e-05	---NA---	285	0	-	-	-	-	-	CYTOPLASMIC_DOMAIN (PHOBIUS); TRANSMEMBRANE (PHOBIUS); NON_CYTOPLASMIC_DOMAIN (PHOBIUS); TMhelix (TMHMM)
comp14633_c0_seq1	56.58	0	-8.7544	4.4905	1.33328e-07	2.09614e-05	gamma-interferon-inducible lysosomal thiol reductase isoform x2	283	3	2.8e-13	0.8833	-	-	-	no IPS match
comp18429_c0_seq1	56.58	0	-8.7544	4.4905	1.33328e-07	2.09614e-05	prli-interacting factor a	287	20	3e-58	0.858	-	-	-	no IPS match
comp21578_c0_seq1	56.58	0	-8.7544	4.4905	1.33328e-07	2.09614e-05	---NA---	282	0	-	-	-	-	-	no IPS match
comp2998_c0_seq1	56.58	0	-8.7544	4.4905	1.33328e-07	2.09614e-05	---NA---	240	0	-	-	-	-	-	TRANSMEMBRANE (PHOBIUS); NON_CYTOPLASMIC_DOMAIN (PHOBIUS); CYTOPLASMIC_DOMAIN (PHOBIUS); TMhelix (TMHMM)
comp31136_c0_seq1	56.58	0	-8.7544	4.4905	1.33328e-07	2.09614e-05	---NA---	285	0	-	-	-	-	-	no IPS match
comp31247_c0_seq1	56.58	0	-8.7544	4.4905	1.33328e-07	2.09614e-05	histone h2a	283	20	4.7e-30	1	5	C:nucleus; F:DNA binding; P:DNA repair; F:protein heterodimerization activity; C:nucleosome	-	no IPS match
comp33227_c0_seq1	56.58	0	-8.7544	4.4905	1.33328e-07	2.09614e-05	---NA---	287	0	-	-	-	-	-	SignalP-TM (SIGNALP_GRAM_POSITIVE)
comp33580_c0_seq1	56.58	0	-8.7544	4.4905	1.33328e-07	2.09614e-05	nuclease harbi1	283	20	2.4e-58	0.88	-	-	-	PTHR22930 (PANTHER); PTHR22930:SF45 (PANTHER)
comp37057_c0_seq2	56.58	0	-8.7544	4.4905	1.33328e-07	2.09614e-05	probable membrane-associated kinase regulator 6	286	20	3.9e-24	0.681	2	P:phosphorylation; F:kinase activity	-	no IPS match
comp3868_c0_seq12	56.58	0	-8.7544	4.4905	1.33328e-07	2.09614e-05	ccr4-not transcription complex subunit 3 isoform x2	284	20	3.5e-43	1	2	C:nucleus; P:regulation of transcription, DNA-templated	-	Coil (COILS); IPR007207 (PFAM); IPR029013 (G3DSA:1.10.287.GENE3D); PTHR23326 (PANTHER); PTHR23326:SF1 (PANTHER)
comp42814_c0_seq1	56.58	0	-8.7544	4.4905	1.33328e-07	2.09614e-05	---NA---	283	0	-	-	-	-	-	no IPS match
comp44918_c0_seq1	56.58	0	-8.7544	4.4905	1.33328e-07	2.09614e-05	---NA---	283	0	-	-	-	-	-	TRANSMEMBRANE (PHOBIUS); CYTOPLASMIC_DOMAIN (PHOBIUS); TRANSMEMBRANE (PHOBIUS); NON_CYTOPLASMIC_DOMAIN (PHOBIUS); CYTOPLASMIC_DOMAIN (PHOBIUS); TMhelix (TMHMM); TMhelix (TMHMM)
comp45421_c0_seq1	56.58	0	-8.7544	4.4905	1.33328e-07	2.09614e-05	---NA---	283	0	-	-	-	-	-	no IPS match
comp50062_c0_seq1	56.58	0	-8.7544	4.4905	1.33328e-07	2.09614e-05	---NA---	284	0	-	-	-	-	-	SIGNAL_PEPTIDE_N_REGION (PHOBIUS); SIGNAL_PEPTIDE_C_REGION (PHOBIUS); NON_CYTOPLASMIC_DOMAIN (PHOBIUS); CYTOPLASMIC_DOMAIN (PHOBIUS); TRANSMEMBRANE (PHOBIUS); SIGNAL_PEPTIDE (PHOBIUS); SIGNAL_PEPTIDE_H_REGION (PHOBIUS); SignalP-TM (SIGNALP_EUK)
comp50117_c0_seq1	56.58	0	-8.7544	4.4905	1.33328e-07	2.09614e-05	---NA---	283	0	-	-	-	-	-	no IPS match
comp55099_c0_seq1	56.58	0	-8.7544	4.4905	1.33328e-07	2.09614e-05	---NA---	284	0	-	-	-	-	-	no IPS match
comp56237_c0_seq1	56.58	0	-8.7544	4.4905	1.33328e-07	2.09614e-05	---NA---	283	0	-	-	-	-	-	TRANSMEMBRANE (PHOBIUS); TRANSMEMBRANE (PHOBIUS); CYTOPLASMIC_DOMAIN (PHOBIUS); CYTOPLASMIC_DOMAIN (PHOBIUS); NON_CYTOPLASMIC_DOMAIN (PHOBIUS); TMhelix (TMHMM); TMhelix (TMHMM)
comp57219_c0_seq1	56.58	0	-8.7544	4.4905	1.33328e-07	2.09614e-05	---NA---	285	0	-	-	-	-	-	no IPS match
comp57485_c0_seq1	56.58	0	-8.7544	4.4905	1.33328e-07	2.09614e-05	---NA---	284	0	-	-	-	-	-	no IPS match
comp61943_c0_seq1	56.58	0	-8.7544	4.4905	1.33328e-07	2.09614e-05	PREDICTED: uncharacterized protein LOC103708038	285	20	3.2e-55	0.7495	-	-	-	no IPS match
comp63136_c0_seq1	56.58	0	-8.7544	4.4905	1.33328e-07	2.09614e-05	ammonium transporter 3 member 1-like	284	20	1.1e-56	0.8505	3	F:ammonium transmembrane transporter activity; P:ammonium transmembrane transport; C:integral component of membrane	-	IPR024041 (PFAM); IPR029020 (G3DSA:1.10.3430.GENE3D); IPR001905 (PANTHER); PTHR11730:SF31 (PANTHER); CYTOPLASMIC_DOMAIN (PHOBIUS); NON_CYTOPLASMIC_DOMAIN (PHOBIUS); TRANSMEMBRANE (PHOBIUS); TMhelix (TMHMM)
comp6473_c0_seq1	56.58	0	-8.7544	4.4905	1.33328e-07	2.09614e-05	---NA---	233	0	-	-	-	-	-	no IPS match
comp64901_c0_seq1	56.58	0	-8.7544	4.4905	1.33328e-07	2.09614e-05	---NA---	284	0	-	-	-	-	-	no IPS match
comp9581_c1_seq1	56.58	0	-8.7544	4.4905	1.33328e-07	2.09614e-05	u11 u12 small nuclear ribonucleoprotein 35 kda	285	1	2.2e-08	0.88	6	F:nucleotide binding; F:nucleic acid binding; P:photoperiodism, flowering; C:nucleus; P:positive regulation of cell proliferation; P:mRNA splicing, via spliceosome	-	no IPS match
comp9637_c0_seq1	56.58	0	-8.7544	4.4905	1.33328e-07	2.09614e-05	---NA---	284	0	-	-	-	-	-	no IPS match
comp11245_c1_seq3	53.76	0	-8.68081	4.42262	2.16888e-07	3.10713e-05	groupii intron-encoded protein	278	20	3.9e-58	0.993	10	P:nucleic acid phosphodiester bond hydrolysis; P:DNA catabolic process; F:RNA-directed DNA polymerase activity; F:protein binding; F:metal ion binding; P:DNA recombination; P:reverse transcription involved in RNA-mediated transposition; F:Type II site-specific deoxyribonuclease activity; P:DNA restriction-modification system; C:Type II site-specific deoxyribonuclease complex	EC:3.1.30; EC:3.1.21; EC:3.1; EC:2.7.7.49; EC:3.1.21.4	PTHR19446 (PANTHER); PTHR19446:SF391 (PANTHER)
comp17553_c0_seq1	53.76	0	-8.68081	4.42262	2.16888e-07	3.10713e-05	PREDICTED: uncharacterized protein LOC105044412	248	7	6.2e-16	0.8271	-	-	-	no IPS match
comp33902_c0_seq1	53.76	0	-8.68081	4.42262	2.16888e-07	3.10713e-05	---NA---	302	0	-	-	-	-	-	NON_CYTOPLASMIC_DOMAIN (PHOBIUS); TRANSMEMBRANE (PHOBIUS); CYTOPLASMIC_DOMAIN (PHOBIUS); TMhelix (TMHMM)
comp6199_c1_seq1	53.76	0	-8.68081	4.42262	2.16888e-07	3.10713e-05	constitutive photomorphogenesis protein 10	252	20	5.1e-31	0.8745	9	P:regulation of unidimensional cell growth; F:ubiquitin-protein transferase activity; P:regulation of photomorphogenesis; P:proteasome-mediated ubiquitin-dependent protein catabolic process; P:DNA endoreduplication; P:proteasome assembly; P:cullin deneddylation; P:protein ubiquitination; P:response to misfolded protein	-	IPR016135 (G3DSA:3.10.110.GENE3D); PTHR24068 (PANTHER)
comp6851_c0_seq1	53.76	0	-8.68081	4.42262	2.16888e-07	3.10713e-05	---NA---	218	0	-	-	-	-	-	no IPS match
comp9557_c0_seq4	53.27	0	-8.66763	4.41049	2.16888e-07	3.10713e-05	---NA---	230	0	-	-	-	-	-	TRANSMEMBRANE (PHOBIUS); CYTOPLASMIC_DOMAIN (PHOBIUS); NON_CYTOPLASMIC_DOMAIN (PHOBIUS); TMhelix (TMHMM)
comp6426_c0_seq1	53.05	0	-8.66168	4.40501	2.16888e-07	3.10713e-05	---NA---	290	0	-	-	-	-	-	no IPS match
comp11002_c0_seq8	52.12	0	-8.63623	4.38161	2.56322e-07	3.43609e-05	serine threonine-protein kinase wnk-related isoform 2	301	20	1.3e-60	0.7695	2	P:phosphorylation; F:kinase activity	-	PTHR13902:SF3 (PANTHER); PTHR13902 (PANTHER)
comp12716_c0_seq1	50.93	0	-8.60299	4.35109	3.03702e-07	3.97162e-05	---NA---	256	0	-	-	-	-	-	no IPS match
comp13749_c0_seq6	50.93	0	-8.60299	4.35109	3.03702e-07	3.97162e-05	wpp domain-associated protein	269	20	7.2e-14	0.8625	1	C:Golgi apparatus	-	no IPS match
comp14388_c0_seq1	50.93	0	-8.60299	4.35109	3.03702e-07	3.97162e-05	ribosome biogenesis protein wdr12 homolog	270	20	2.2e-22	0.932	13	C:nucleolus; P:endonucleolytic cleavage involved in rRNA processing; P:maturation of 5.8S rRNA from tricistronic rRNA transcript (SSU-rRNA, 5.8S rRNA, LSU-rRNA); C:Cul4-RING E3 ubiquitin ligase complex; C:nucleoplasm; P:maturation of LSU-rRNA from tricistronic rRNA transcript (SSU-rRNA, 5.8S rRNA, LSU-rRNA); P:protein targeting to mitochondrion; P:RNA methylation; C:plasmodesma; P:protein import …	-	SignalP-TM (SIGNALP_GRAM_POSITIVE)
comp19839_c0_seq1	50.93	0	-8.60299	4.35109	3.03702e-07	3.97162e-05	glycosyltransferase family protein 64 protein c5	253	7	1.6e-28	0.7443	-	-	-	no IPS match
comp22881_c0_seq1	50.93	0	-8.60299	4.35109	3.03702e-07	3.97162e-05	---NA---	287	0	-	-	-	-	-	no IPS match
comp22903_c0_seq1	50.93	0	-8.60299	4.35109	3.03702e-07	3.97162e-05	growth-regulating factor 4-like	287	20	1.3e-52	0.732	5	C:nucleus; F:ATP binding; P:transcription, DNA-templated; P:regulation of transcription, DNA-templated; P:developmental process	-	no IPS match
comp2505_c0_seq1	50.93	0	-8.60299	4.35109	3.03702e-07	3.97162e-05	---NA---	236	0	-	-	-	-	-	no IPS match
comp64249_c0_seq1	50.93	0	-8.60299	4.35109	3.03702e-07	3.97162e-05	---NA---	287	0	-	-	-	-	-	no IPS match
comp2664_c0_seq2	50.86	0	-8.60101	4.34928	3.03702e-07	3.97162e-05	3-oxo-delta( )-steroid 5-beta-reductase-like	1875	20	0	0.836	6	F:enone reductase activity; F:coenzyme binding; P:xylem and phloem pattern formation; C:cytosol; P:steroid metabolic process; P:oxidation-reduction process	-	IPR001509 (PFAM); G3DSA:3.40.50.720 (GENE3D); PTHR32487 (PANTHER); PTHR32487:SF6 (PANTHER); IPR016040 (SUPERFAMILY)
comp634_c0_seq1	50.77	0	-8.59846	4.34694	3.60789e-07	4.65412e-05	40s ribosomal protein s2-4-like	1408	20	0	0.959	5	F:RNA binding; F:structural constituent of ribosome; P:ribosome biogenesis; C:small ribosomal subunit; P:translation	-	IPR005711 (TIGRFAM); IPR014721 (G3DSA:3.30.230.GENE3D); IPR013810 (PFAM); IPR005324 (PFAM); IPR014720 (G3DSA:3.30.160.GENE3D); IPR000851 (PANTHER); PTHR13718:SF69 (PANTHER); IPR018192 (PROSITE_PATTERNS); IPR013810 (PROSITE_PROFILES); IPR020568 (SUPERFAMILY); SSF54768 (SUPERFAMILY)
comp9148_c0_seq1	49.51	0	-8.5623	4.3138	4.29773e-07	5.02829e-05	PREDICTED: uncharacterized protein LOC103712864	286	1	4.9e-16	0.77	-	-	-	no IPS match
comp10494_c0_seq1	49.14	0	-8.55151	4.30393	4.29773e-07	5.02829e-05	26s proteasome non-atpase regulatory subunit 14 homolog	301	20	1.1e-14	0.943	19	P:response to temperature stimulus; P:photomorphogenesis; P:Golgi organization; P:glycolytic process; P:photorespiration; C:proteasome complex; P:response to cadmium ion; P:protein targeting to vacuole; P:N-terminal protein myristoylation; P:hyperosmotic response; P:proteasome core complex assembly; C:nucleus; P:fatty acid beta-oxidation; P:water transport; P:proteasome-mediated ubiquitin-depende…	-	no IPS match
comp23308_c0_seq5	48.41	0	-8.52997	4.28423	5.13386e-07	5.88684e-05	hypothetical protein Q611_LSC00290G0001, partial	275	1	7.6e-11	0.89	-	-	-	NON_CYTOPLASMIC_DOMAIN (PHOBIUS); CYTOPLASMIC_DOMAIN (PHOBIUS); TRANSMEMBRANE (PHOBIUS); SIGNAL_PEPTIDE (PHOBIUS); SIGNAL_PEPTIDE_N_REGION (PHOBIUS); SIGNAL_PEPTIDE_C_REGION (PHOBIUS); SIGNAL_PEPTIDE_H_REGION (PHOBIUS); TMhelix (TMHMM); TMhelix (TMHMM)
comp19141_c0_seq1	48.1	0	-8.52073	4.27579	5.13386e-07	5.88684e-05	---NA---	268	0	-	-	-	-	-	no IPS match
comp21036_c0_seq2	48.1	0	-8.52073	4.27579	5.13386e-07	5.88684e-05	---NA---	235	0	-	-	-	-	-	no IPS match
comp33263_c0_seq1	48.1	0	-8.52073	4.27579	5.13386e-07	5.88684e-05	---NA---	232	0	-	-	-	-	-	no IPS match
comp4674_c0_seq1	48.1	0	-8.52073	4.27579	5.13386e-07	5.88684e-05	---NA---	244	0	-	-	-	-	-	no IPS match
comp50001_c0_seq1	48.1	0	-8.52073	4.27579	5.13386e-07	5.88684e-05	---NA---	269	0	-	-	-	-	-	no IPS match
comp5285_c0_seq1	48.1	0	-8.52073	4.27579	5.13386e-07	5.88684e-05	---NA---	244	0	-	-	-	-	-	no IPS match
comp6789_c0_seq4	48.1	0	-8.52073	4.27579	5.13386e-07	5.88684e-05	gdsl esterase lipase at5g45910-like	246	20	3.4e-32	0.7315	3	F:hydrolase activity, acting on ester bonds; P:metabolic process; C:cytoplasmic, membrane-bounded vesicle	-	IPR013830 (G3DSA:3.40.50.GENE3D); PTHR22835 (PANTHER); PTHR22835:SF172 (PANTHER)
comp30238_c0_seq6	48.03	0	-8.51863	4.27387	5.13386e-07	5.88684e-05	---NA---	286	0	-	-	-	-	-	no IPS match
comp1619_c0_seq6	47.21	0	-8.49386	4.25126	6.15047e-07	6.91229e-05	4-coumarate-- ligase 2-like	1971	20	0	0.8915	6	F:Photinus-luciferin 4-monooxygenase (ATP-hydrolyzing) activity; P:coumarin biosynthetic process; F:4-coumarate-CoA ligase activity; P:lignin biosynthetic process; P:oxidation-reduction process; P:stilbene biosynthetic process	EC:6.2.1.12; EC:1.13.12; EC:1.13.12.7	IPR000873 (PFAM); G3DSA:3.40.50.980 (GENE3D); IPR025110 (PFAM); G3DSA:3.40.50.980 (GENE3D); G3DSA:3.30.300.30 (GENE3D); G3DSA:2.30.38.10 (GENE3D); PTHR24096 (PANTHER); PTHR24096:SF149 (PANTHER); IPR020845 (PROSITE_PATTERNS); SSF56801 (SUPERFAMILY)
comp12822_c1_seq16	47.15	0	-8.49203	4.24959	6.15047e-07	6.91229e-05	probable disease resistance protein at5g63020	288	20	1.8e-58	0.874	1	F:ADP binding	-	IPR002182 (PFAM); PTHR23155 (PANTHER); PTHR23155:SF639 (PANTHER); IPR027417 (SUPERFAMILY)
comp43638_c0_seq1	47.15	0	-8.49203	4.24959	6.15047e-07	6.91229e-05	---NA---	288	0	-	-	-	-	-	no IPS match
comp50443_c0_seq1	47.15	0	-8.49203	4.24959	6.15047e-07	6.91229e-05	---NA---	285	0	-	-	-	-	-	no IPS match
comp53072_c0_seq1	47.15	0	-8.49203	4.24959	6.15047e-07	6.91229e-05	acetyl-coenzyme a synthetase	285	20	8.9e-53	0.957	9	C:nucleus; F:ATP binding; P:gluconeogenesis; F:acetate-CoA ligase activity; F:AMP binding; C:cytoplasm; P:glycolytic process; P:reductive tricarboxylic acid cycle; P:acetyl-CoA biosynthetic process from acetate	EC:6.2.1.1	no IPS match
comp64073_c0_seq1	47.15	0	-8.49203	4.24959	6.15047e-07	6.91229e-05	high-affinity nicotinic acid transporter	285	20	1.3e-46	0.878	2	P:transmembrane transport; C:integral component of membrane	-	no IPS match
comp67555_c0_seq1	47.15	0	-8.49203	4.24959	6.15047e-07	6.91229e-05	retrotransposon protein	285	20	5e-15	0.708	3	F:DNA binding; F:metal ion binding; P:DNA recombination	-	no IPS match
comp9451_c0_seq3	45.89	0	-8.45306	4.21408	7.39049e-07	8.21949e-05	---NA---	275	0	-	-	-	-	-	no IPS match
comp7787_c0_seq1	45.7	0	-8.44709	4.20865	7.39049e-07	8.21949e-05	probable xyloglucan endotransglucosylase hydrolase protein 32	334	20	7.2e-36	0.835	8	P:cell wall macromolecule catabolic process; C:cell wall; C:apoplast; P:cell wall organization; F:hydrolase activity, hydrolyzing O-glycosyl compounds; F:xyloglucan:xyloglucosyl transferase activity; P:xyloglucan metabolic process; P:cell wall biogenesis	EC:2.4.1.207	IPR013320 (G3DSA:2.60.120.GENE3D); PTHR31062:SF18 (PANTHER); PTHR31062 (PANTHER); NON_CYTOPLASMIC_DOMAIN (PHOBIUS); SIGNAL_PEPTIDE_N_REGION (PHOBIUS); SIGNAL_PEPTIDE (PHOBIUS); SIGNAL_PEPTIDE_H_REGION (PHOBIUS); SIGNAL_PEPTIDE_C_REGION (PHOBIUS); TMhelix (TMHMM)
comp10083_c0_seq2	45.27	0	-8.43349	4.19628	8.90804e-07	9.14609e-05	glutathione chloroplastic-like isoform x1	255	20	7.3e-52	0.953	9	F:magnesium ion binding; F:ATP binding; F:protein homodimerization activity; P:toxin catabolic process; F:glutathione binding; P:glutathione biosynthetic process; C:cytosol; F:glutathione synthase activity; P:response to ethylene	EC:6.3.2.3	IPR014042 (G3DSA:1.10.1080.GENE3D); IPR005615 (PFAM); IPR014709 (G3DSA:3.30.1490.GENE3D); PTHR11130:SF2 (PANTHER); IPR005615 (PANTHER); SSF56059 (SUPERFAMILY)
comp11611_c0_seq3	45.27	0	-8.43349	4.19628	8.90804e-07	9.14609e-05	retrotransposon protein	236	19	2.5e-29	0.7732	-	-	-	no IPS match
comp18795_c0_seq1	45.27	0	-8.43349	4.19628	8.90804e-07	9.14609e-05	---NA---	268	0	-	-	-	-	-	no IPS match
comp22459_c0_seq1	45.27	0	-8.43349	4.19628	8.90804e-07	9.14609e-05	---NA---	282	0	-	-	-	-	-	no IPS match
comp22543_c0_seq2	45.27	0	-8.43349	4.19628	8.90804e-07	9.14609e-05	protein exordium-like	268	20	1.2e-41	0.798	1	C:cytoplasmic, membrane-bounded vesicle	-	IPR006766 (PFAM); PTHR31279:SF14 (PANTHER); PTHR31279 (PANTHER); SIGNAL_PEPTIDE_C_REGION (PHOBIUS); NON_CYTOPLASMIC_DOMAIN (PHOBIUS); SIGNAL_PEPTIDE_H_REGION (PHOBIUS); SIGNAL_PEPTIDE (PHOBIUS); SIGNAL_PEPTIDE_N_REGION (PHOBIUS); SignalP-TM (SIGNALP_GRAM_POSITIVE); SignalP-noTM (SIGNALP_EUK); TMhelix (TMHMM)
comp23283_c0_seq1	45.27	0	-8.43349	4.19628	8.90804e-07	9.14609e-05	PREDICTED: uncharacterized protein LOC103696036	207	2	8.4e-11	0.9	-	-	-	no IPS match
comp24419_c0_seq1	45.27	0	-8.43349	4.19628	8.90804e-07	9.14609e-05	ethylene-responsive transcription factor erf071-like	270	20	1.7e-46	0.564	4	C:transcription factor complex; F:transcription factor activity, sequence-specific DNA binding; P:regulation of transcription, DNA-templated; P:regulation of transcription, DNA-templated	-	IPR001471 (G3DSA:3.30.730.GENE3D); IPR001471 (PROSITE_PROFILES)
comp30023_c0_seq1	45.27	0	-8.43349	4.19628	8.90804e-07	9.14609e-05	---NA---	292	0	-	-	-	-	-	no IPS match
comp4047_c0_seq5	45.27	0	-8.43349	4.19628	8.90804e-07	9.14609e-05	pr10 protein	273	20	2.2e-25	0.684	2	P:response to biotic stimulus; P:defense response	-	NON_CYTOPLASMIC_DOMAIN (PHOBIUS); CYTOPLASMIC_DOMAIN (PHOBIUS); TRANSMEMBRANE (PHOBIUS)
comp4207_c0_seq1	45.27	0	-8.43349	4.19628	8.90804e-07	9.14609e-05	---NA---	270	0	-	-	-	-	-	CYTOPLASMIC_DOMAIN (PHOBIUS); TRANSMEMBRANE (PHOBIUS); NON_CYTOPLASMIC_DOMAIN (PHOBIUS); TMhelix (TMHMM)
comp7679_c0_seq7	45.27	0	-8.43349	4.19628	8.90804e-07	9.14609e-05	---NA---	248	0	-	-	-	-	-	no IPS match
comp18540_c0_seq1	44.46	0	-8.40752	4.17268	1.07716e-06	0.000109283	---NA---	289	0	-	-	-	-	-	no IPS match
comp47655_c0_seq1	44.46	0	-8.40752	4.17268	1.07716e-06	0.000109283	---NA---	289	0	-	-	-	-	-	no IPS match
comp6276_c0_seq6	44.46	0	-8.40752	4.17268	1.07716e-06	0.000109283	scopoletin glucosyltransferase-like	289	20	1.7e-59	0.7055	2	F:transferase activity, transferring hexosyl groups; P:metabolic process	-	IPR002213 (PANTHER); PTHR11926:SF152 (PANTHER); SSF53756 (SUPERFAMILY)
comp5373_c0_seq1	43.84	0	-8.38732	4.15435	1.07716e-06	0.000109283	---NA---	393	0	-	-	-	-	-	SIGNAL_PEPTIDE_N_REGION (PHOBIUS); SIGNAL_PEPTIDE (PHOBIUS); SIGNAL_PEPTIDE_C_REGION (PHOBIUS); NON_CYTOPLASMIC_DOMAIN (PHOBIUS); SIGNAL_PEPTIDE_H_REGION (PHOBIUS)
comp18084_c0_seq1	43.38	0	-8.37215	4.1406	1.30684e-06	0.000127444	---NA---	297	0	-	-	-	-	-	no IPS match
comp8884_c0_seq2	42.73	0	-8.35043	4.12093	1.30684e-06	0.000127444	mold-specific m46 protein	596	20	1e-32	0.6215	-	-	-	no IPS match
comp11263_c0_seq1	42.44	0	-8.34064	4.11207	1.30684e-06	0.000127444	fasciclin-like arabinogalactan protein 2	308	20	4.4e-61	0.832	10	P:response to salt stress; P:acetyl-CoA metabolic process; P:Golgi organization; P:calcium ion transport; P:brassinosteroid biosynthetic process; P:root hair elongation; C:cytoplasmic, membrane-bounded vesicle; C:vacuolar membrane; P:sterol biosynthetic process; C:anchored component of plasma membrane	-	PTHR32382 (PANTHER); PTHR32382:SF4 (PANTHER); SIGNAL_PEPTIDE_H_REGION (PHOBIUS); SIGNAL_PEPTIDE_C_REGION (PHOBIUS); NON_CYTOPLASMIC_DOMAIN (PHOBIUS); SIGNAL_PEPTIDE (PHOBIUS); SIGNAL_PEPTIDE_N_REGION (PHOBIUS); IPR000782 (SUPERFAMILY)
comp11523_c0_seq1	42.44	0	-8.34064	4.11207	1.30684e-06	0.000127444	exocyst complex component exo70b1-like	276	20	8.5e-21	0.8025	7	P:abscisic acid-activated signaling pathway; C:extracellular exosome; P:vesicle docking involved in exocytosis; C:cytosol; C:plasma membrane; P:intracellular signal transduction; C:exocyst	-	IPR004140 (PFAM); IPR004140 (PANTHER); IPR016159 (SUPERFAMILY)
comp1396_c0_seq5	42.44	0	-8.34064	4.11207	1.30684e-06	0.000127444	heterogeneous nuclear ribonucleoprotein r-like	206	20	1.8e-37	0.935	2	F:nucleotide binding; F:nucleic acid binding	-	IPR000504 (SMART); IPR012677 (G3DSA:3.30.70.GENE3D); IPR000504 (PFAM); PTHR24012:SF356 (PANTHER); PTHR24012 (PANTHER); IPR000504 (PROSITE_PROFILES); SSF54928 (SUPERFAMILY)
comp20827_c0_seq5	42.44	0	-8.34064	4.11207	1.30684e-06	0.000127444	---NA---	286	0	-	-	-	-	-	no IPS match
comp21095_c0_seq1	42.44	0	-8.34064	4.11207	1.30684e-06	0.000127444	molybdate-anion transporter-like	247	20	1.1e-16	0.8545	6	C:trans-Golgi network; C:endosome; F:molybdate ion transmembrane transporter activity; C:integral component of membrane; C:plasma membrane; P:molybdate ion transport	-	no IPS match
comp24371_c0_seq1	42.44	0	-8.34064	4.11207	1.30684e-06	0.000127444	---NA---	226	0	-	-	-	-	-	SignalP-TM (SIGNALP_GRAM_POSITIVE)
comp27417_c0_seq1	42.44	0	-8.34064	4.11207	1.30684e-06	0.000127444	nitric oxide synthase-interacting protein	284	20	3e-14	0.9625	2	F:zinc ion binding; P:regulation of nitric-oxide synthase activity	-	no IPS match
comp28684_c0_seq2	42.44	0	-8.34064	4.11207	1.30684e-06	0.000127444	---NA---	286	0	-	-	-	-	-	no IPS match
comp31778_c0_seq1	42.44	0	-8.34064	4.11207	1.30684e-06	0.000127444	alanine--trna ligase-like	284	20	4.8e-54	0.93	8	F:ATP binding; F:zinc ion binding; F:alanine-tRNA ligase activity; C:mitochondrion; P:mitochondrial alanyl-tRNA aminoacylation; P:aspartate metabolic process; F:tRNA binding; P:alanine metabolic process	EC:6.1.1.7; EC:6.1.1	IPR018164 (PFAM); PTHR11777:SF18 (PANTHER); PTHR11777 (PANTHER); IPR018165 (PROSITE_PROFILES); IPR018162 (SUPERFAMILY)
comp35717_c0_seq2	42.44	0	-8.34064	4.11207	1.30684e-06	0.000127444	phosphoacetylglucosamine mutase	284	20	2.2e-30	0.8115	8	P:carbohydrate metabolic process; C:plasmodesma; F:metal ion binding; P:amino sugar metabolic process; C:mitochondrion; C:cytosol; F:phosphoacetylglucosamine mutase activity; P:response to stimulus	EC:5.4.2.3	SignalP-TM (SIGNALP_GRAM_POSITIVE)
comp3763_c0_seq1	42.44	0	-8.34064	4.11207	1.30684e-06	0.000127444	selenium-binding protein 1-like	203	20	9.7e-38	0.915	1	F:selenium binding	-	IPR008826 (PFAM); PTHR23300:SF0 (PANTHER); IPR008826 (PANTHER)
comp38000_c0_seq1	42.44	0	-8.34064	4.11207	1.30684e-06	0.000127444	---NA---	284	0	-	-	-	-	-	no IPS match
comp38700_c0_seq1	42.44	0	-8.34064	4.11207	1.30684e-06	0.000127444	---NA---	275	0	-	-	-	-	-	no IPS match
comp4017_c0_seq9	42.44	0	-8.34064	4.11207	1.30684e-06	0.000127444	dynamin-related protein 3a-like	280	20	3e-55	0.971	3	F:GTP binding; F:GTPase activity; P:metabolic process	EC:3.6.1; EC:3.6.1.15	IPR022812 (PRINTS); IPR001401 (SMART); IPR027417 (G3DSA:3.40.50.GENE3D); PF00350 (PFAM); PTHR11566:SF75 (PANTHER); IPR022812 (PANTHER); IPR030381 (PROSITE_PROFILES); IPR027417 (SUPERFAMILY)
comp42917_c0_seq1	42.44	0	-8.34064	4.11207	1.30684e-06	0.000127444	---NA---	253	0	-	-	-	-	-	NON_CYTOPLASMIC_DOMAIN (PHOBIUS); SIGNAL_PEPTIDE_H_REGION (PHOBIUS); SIGNAL_PEPTIDE_N_REGION (PHOBIUS); SIGNAL_PEPTIDE_C_REGION (PHOBIUS); SIGNAL_PEPTIDE (PHOBIUS)
comp5352_c0_seq1	42.44	0	-8.34064	4.11207	1.30684e-06	0.000127444	---NA---	257	0	-	-	-	-	-	no IPS match
comp64383_c0_seq1	42.44	0	-8.34064	4.11207	1.30684e-06	0.000127444	---NA---	284	0	-	-	-	-	-	no IPS match
comp6607_c0_seq1	42.44	0	-8.34064	4.11207	1.30684e-06	0.000127444	---NA---	237	0	-	-	-	-	-	no IPS match
comp66562_c0_seq1	42.44	0	-8.34064	4.11207	1.30684e-06	0.000127444	---NA---	284	0	-	-	-	-	-	NON_CYTOPLASMIC_DOMAIN (PHOBIUS); TRANSMEMBRANE (PHOBIUS); CYTOPLASMIC_DOMAIN (PHOBIUS); TMhelix (TMHMM)
comp67348_c0_seq1	42.44	0	-8.34064	4.11207	1.30684e-06	0.000127444	PREDICTED: uncharacterized protein LOC103704848 isoform X1	284	20	2e-55	0.878	-	-	-	PTHR13650:SF2 (PANTHER); IPR028103 (PANTHER)
comp8260_c0_seq11	42.44	0	-8.34064	4.11207	1.30684e-06	0.000127444	mitogen-activated protein kinase kinase kinase 1-like	290	20	5.8e-41	0.7075	3	F:ATP binding; F:protein kinase activity; P:protein phosphorylation	-	PTHR24361 (PANTHER); PTHR24361:SF404 (PANTHER)
comp9378_c1_seq14	42.44	0	-8.34064	4.11207	1.30684e-06	0.000127444	ribonuclease h protein at1g65750	286	20	3.9e-36	0.789	-	-	-	PF13456 (PFAM)
comp161_c0_seq6	41.22	0	-8.29869	4.07418	1.94369e-06	0.000174434	PREDICTED: uncharacterized protein LOC103707595	2226	1	9.3e-07	0.78	-	-	-	NON_CYTOPLASMIC_DOMAIN (PHOBIUS); CYTOPLASMIC_DOMAIN (PHOBIUS); TRANSMEMBRANE (PHOBIUS); CYTOPLASMIC_DOMAIN (PHOBIUS); TRANSMEMBRANE (PHOBIUS); TMhelix (TMHMM); TMhelix (TMHMM)
comp930_c0_seq3	41.04	0	-8.2924	4.0685	1.94369e-06	0.000174434	protein eskimo 1-like	2408	20	0	0.7665	1	P:response to freezing	-	IPR025846 (PFAM); IPR026057 (PFAM); IPR029962 (PANTHER); IPR029979 (PTHR32285:PANTHER); IPR029979 (PTHR32285:PANTHER); NON_CYTOPLASMIC_DOMAIN (PHOBIUS); TRANSMEMBRANE (PHOBIUS); CYTOPLASMIC_DOMAIN (PHOBIUS); TRANSMEMBRANE (PHOBIUS); NON_CYTOPLASMIC_DOMAIN (PHOBIUS); TMhelix (TMHMM); TMhelix (TMHMM)
comp2906_c0_seq3	40.83	0	-8.28502	4.06185	1.94369e-06	0.000174434	---NA---	220	0	-	-	-	-	-	no IPS match
comp11580_c0_seq1	40.42	0	-8.27051	4.04877	1.94369e-06	0.000174434	---NA---	289	0	-	-	-	-	-	no IPS match
comp8392_c0_seq6	40.42	0	-8.27051	4.04877	1.94369e-06	0.000174434	PREDICTED: uncharacterized protein LOC103718577	345	20	7.5e-20	0.9575	-	-	-	IPR007493 (G3DSA:2.30.240.GENE3D); IPR007493 (PFAM); PTHR31676 (PANTHER); PTHR31676:SF26 (PANTHER); IPR007493 (SUPERFAMILY)
comp26374_c0_seq1	40.08	0	-8.25836	4.03783	2.38344e-06	0.000207582	---NA---	294	0	-	-	-	-	-	NON_CYTOPLASMIC_DOMAIN (PHOBIUS); SIGNAL_PEPTIDE_C_REGION (PHOBIUS); SIGNAL_PEPTIDE (PHOBIUS); SIGNAL_PEPTIDE_N_REGION (PHOBIUS); SIGNAL_PEPTIDE_H_REGION (PHOBIUS); SignalP-noTM (SIGNALP_EUK)
comp1497_c1_seq7	39.98	0	-8.25477	4.0346	2.38344e-06	0.000207582	expansin	422	20	3.7e-68	0.967	4	C:cell wall; C:membrane; P:plant-type cell wall organization; C:extracellular region	-	no IPS match
comp3700_c0_seq2	39.97	0	-8.25441	4.03428	2.38344e-06	0.000207582	---NA---	345	0	-	-	-	-	-	no IPS match
comp1232_c0_seq2	39.79	0	-8.24792	4.02844	2.38344e-06	0.000207582	hydrogen-transporting atp rotational mechanism	721	20	1.4e-82	0.938	3	C:mitochondrial proton-transporting ATP synthase complex, coupling factor F(o); F:hydrogen ion transmembrane transporter activity; P:ATP synthesis coupled proton transport	-	no IPS match
comp18348_c0_seq1	39.7	0	-8.24466	4.02551	2.38344e-06	0.000207582	hypothetical protein UCRPA7_3203	487	20	4.3e-18	0.754	1	P:mycelium development	-	no IPS match
comp11499_c0_seq1	39.61	0	-8.2414	4.02257	2.38344e-06	0.000207582	wd-40 repeat family	233	20	4.8e-40	0.941	2	C:mitochondrion; C:plasma membrane	-	no IPS match
comp15835_c0_seq1	39.61	0	-8.2414	4.02257	2.38344e-06	0.000207582	---NA---	242	0	-	-	-	-	-	no IPS match
comp24267_c0_seq1	39.61	0	-8.2414	4.02257	2.38344e-06	0.000207582	histone h3	317	20	6.1e-40	0.99	7	F:DNA binding; P:nucleocytoplasmic transport; P:mycelium development; F:protein heterodimerization activity; F:structural constituent of nuclear pore; C:nucleosome; C:nuclear pore	-	IPR000164 (PRINTS); IPR007125 (PFAM); IPR009072 (G3DSA:1.10.20.GENE3D); IPR000164 (PANTHER); IPR000164 (PROSITE_PATTERNS); IPR009072 (SUPERFAMILY)
comp28184_c0_seq1	39.61	0	-8.2414	4.02257	2.38344e-06	0.000207582	---NA---	222	0	-	-	-	-	-	no IPS match
comp29179_c0_seq1	39.61	0	-8.2414	4.02257	2.38344e-06	0.000207582	---NA---	251	0	-	-	-	-	-	no IPS match
comp3345_c0_seq1	39.61	0	-8.2414	4.02257	2.38344e-06	0.000207582	protein yls9-like	214	20	2.8e-42	0.815	-	-	-	SignalP-TM (SIGNALP_GRAM_POSITIVE)
comp34029_c0_seq1	39.61	0	-8.2414	4.02257	2.38344e-06	0.000207582	PREDICTED: uncharacterized protein LOC103707705 isoform X2	216	2	1.4e-26	1	-	-	-	no IPS match
comp38446_c0_seq1	39.61	0	-8.2414	4.02257	2.38344e-06	0.000207582	formin-like protein 16	276	20	1.2e-19	0.8485	-	-	-	no IPS match
comp43801_c0_seq1	39.61	0	-8.2414	4.02257	2.38344e-06	0.000207582	---NA---	273	0	-	-	-	-	-	no IPS match
comp50275_c0_seq1	39.61	0	-8.2414	4.02257	2.38344e-06	0.000207582	---NA---	287	0	-	-	-	-	-	no IPS match
comp5874_c0_seq4	39.61	0	-8.2414	4.02257	2.38344e-06	0.000207582	---NA---	231	0	-	-	-	-	-	no IPS match
comp1620_c0_seq6	39.12	0	-8.2235	4.00649	2.93388e-06	0.000233417	PREDICTED: uncharacterized protein LOC103709448	584	20	3e-72	0.8025	-	-	-	IPR008979 (G3DSA:2.60.120.GENE3D); IPR006946 (PFAM); PTHR31265:SF1 (PANTHER); PTHR31265 (PANTHER); SIGNAL_PEPTIDE_N_REGION (PHOBIUS); SIGNAL_PEPTIDE (PHOBIUS); SIGNAL_PEPTIDE_H_REGION (PHOBIUS); SIGNAL_PEPTIDE_C_REGION (PHOBIUS); NON_CYTOPLASMIC_DOMAIN (PHOBIUS); SignalP-noTM (SIGNALP_EUK); SignalP-TM (SIGNALP_GRAM_NEGATIVE); IPR008979 (SUPERFAMILY)
comp17088_c0_seq5	38.9	0	-8.21539	3.99921	2.93388e-06	0.000233417	---NA---	290	0	-	-	-	-	-	no IPS match
comp19305_c0_seq1	38.9	0	-8.21539	3.99921	2.93388e-06	0.000233417	cyclin-d2-1-like isoform x1	290	20	2.9e-58	0.7985	2	C:nucleus; P:single-organism cellular process	-	IPR013763 (G3DSA:1.10.472.GENE3D); IPR004367 (PFAM); PTHR10177:SF206 (PANTHER); PTHR10177 (PANTHER); IPR013763 (SUPERFAMILY)
comp37161_c0_seq1	38.9	0	-8.21539	3.99921	2.93388e-06	0.000233417	---NA---	290	0	-	-	-	-	-	no IPS match
comp219_c0_seq2	38.82	0	-8.21243	3.99655	2.93388e-06	0.000233417	frigida-like protein 4a	2154	20	0	0.7985	-	-	-	no IPS match
comp10418_c0_seq2	38.56	0	-8.20277	3.98788	2.93388e-06	0.000233417	---NA---	222	0	-	-	-	-	-	no IPS match
comp15987_c0_seq1	38.02	0	-8.18249	3.96971	3.62584e-06	0.00028039	---NA---	314	0	-	-	-	-	-	no IPS match
comp18827_c0_seq1	37.72	0	-8.1711	3.95951	3.62584e-06	0.00028039	---NA---	291	0	-	-	-	-	-	no IPS match
comp20979_c0_seq1	37.72	0	-8.1711	3.95951	3.62584e-06	0.00028039	---NA---	285	0	-	-	-	-	-	no IPS match
comp23487_c0_seq1	37.72	0	-8.1711	3.95951	3.62584e-06	0.00028039	probable pectinesterase pectinesterase inhibitor 51	285	20	3e-54	0.8185	9	P:pectin catabolic process; P:negative regulation of catalytic activity; F:enzyme inhibitor activity; C:cell wall; F:aspartyl esterase activity; P:starch metabolic process; P:cell wall modification; P:sucrose metabolic process; F:pectinesterase activity	EC:3.1.1.11; EC:3.1.1.1	IPR012334 (G3DSA:2.160.20.GENE3D); IPR000070 (PFAM); PTHR31707 (PANTHER); PTHR31707:SF2 (PANTHER); IPR011050 (SUPERFAMILY)
comp27550_c0_seq1	37.72	0	-8.1711	3.95951	3.62584e-06	0.00028039	---NA---	285	0	-	-	-	-	-	no IPS match
comp28370_c0_seq1	37.72	0	-8.1711	3.95951	3.62584e-06	0.00028039	amino acid binding	288	20	1.2e-55	0.883	3	F:nucleotidyltransferase activity; P:metabolic process; F:amino acid binding	-	G3DSA:3.30.70.260 (GENE3D); PTHR31096:SF15 (PANTHER); PTHR31096 (PANTHER); IPR002912 (PROSITE_PROFILES); SSF55021 (SUPERFAMILY)
comp42192_c0_seq1	37.72	0	-8.1711	3.95951	3.62584e-06	0.00028039	---NA---	285	0	-	-	-	-	-	no IPS match
comp44613_c0_seq1	37.72	0	-8.1711	3.95951	3.62584e-06	0.00028039	---NA---	285	0	-	-	-	-	-	no IPS match
comp55604_c0_seq2	37.72	0	-8.1711	3.95951	3.62584e-06	0.00028039	---NA---	285	0	-	-	-	-	-	no IPS match
comp61225_c0_seq1	37.72	0	-8.1711	3.95951	3.62584e-06	0.00028039	---NA---	288	0	-	-	-	-	-	no IPS match
comp63307_c0_seq1	37.72	0	-8.1711	3.95951	3.62584e-06	0.00028039	exocyst complex component sec3a-like	285	20	6.5e-57	0.9005	-	-	-	PTHR16092 (PANTHER); PTHR16092:SF21 (PANTHER)
comp65361_c0_seq1	37.72	0	-8.1711	3.95951	3.62584e-06	0.00028039	plasma membrane proteolipid 3	285	20	1e-28	0.893	3	C:cytoplasm; C:integral component of membrane; C:plasma membrane	-	IPR000612 (PFAM); IPR000612 (PANTHER); IPR000612 (PROSITE_PATTERNS); CYTOPLASMIC_DOMAIN (PHOBIUS); NON_CYTOPLASMIC_DOMAIN (PHOBIUS); TRANSMEMBRANE (PHOBIUS); TMhelix (TMHMM)
comp67236_c0_seq1	37.72	0	-8.1711	3.95951	3.62584e-06	0.00028039	PREDICTED: hypothetical protein LOC100425597, partial	285	1	2.4e-05	0.58	-	-	-	no IPS match
comp68632_c0_seq1	37.72	0	-8.1711	3.95951	3.62584e-06	0.00028039	actin lateral binding protein	285	20	1.8e-18	0.904	8	C:actomyosin contractile ring; P:plasma membrane fusion involved in cytogamy; P:mitotic cytokinesis; P:actin cortical patch organization; C:actin filament bundle; C:mating projection tip; C:actin filament; C:actin cortical patch	-	SignalP-noTM (SIGNALP_EUK); SignalP-noTM (SIGNALP_GRAM_NEGATIVE); SignalP-TM (SIGNALP_GRAM_POSITIVE)
comp6324_c0_seq10	37.49	0	-8.16231	3.95164	3.62584e-06	0.00028039	PREDICTED: uncharacterized protein LOC105052751	322	1	1.5e-16	0.68	-	-	-	NON_CYTOPLASMIC_DOMAIN (PHOBIUS); TRANSMEMBRANE (PHOBIUS); CYTOPLASMIC_DOMAIN (PHOBIUS); TMhelix (TMHMM)
comp7426_c0_seq15	37.39	0	-8.15847	3.9482	3.62584e-06	0.00028039	glycogenin partial	310	20	3.3e-68	0.9495	4	P:xylan biosynthetic process; F:glucuronosyltransferase activity; C:Golgi apparatus; P:plant-type secondary cell wall biogenesis	EC:2.4.1.17	IPR029044 (G3DSA:3.90.550.GENE3D); PTHR11183 (PANTHER); IPR030519 (PTHR11183:PANTHER); IPR029044 (SUPERFAMILY)
comp2210_c0_seq2	37.35	0	-8.15693	3.94683	3.62584e-06	0.00028039	alpha beta fold family expressed	1434	20	0	0.82	3	P:metabolic process; C:cytoplasmic, membrane-bounded vesicle; F:hydrolase activity	-	no IPS match
comp2460_c0_seq1	251.21	0.68	-8.15178	6.5486	8.6748e-13	1.44238e-09	fasciclin-like arabinogalactan protein 9	645	20	1.4e-126	0.8305	1	C:cytoplasmic, membrane-bounded vesicle	-	no IPS match
comp4835_c0_seq1	37	0	-8.1434	3.93473	4.49953e-06	0.000340254	---NA---	308	0	-	-	-	-	-	SIGNAL_PEPTIDE (PHOBIUS); NON_CYTOPLASMIC_DOMAIN (PHOBIUS); SIGNAL_PEPTIDE_N_REGION (PHOBIUS); SIGNAL_PEPTIDE_H_REGION (PHOBIUS); SIGNAL_PEPTIDE_C_REGION (PHOBIUS); SignalP-TM (SIGNALP_GRAM_POSITIVE); SignalP-noTM (SIGNALP_EUK)
comp16295_c0_seq1	36.95	0	-8.14145	3.93299	4.49953e-06	0.000340254	activating signal cointegrator 1 complex subunit 2 homolog	429	3	9.4e-33	0.7433	-	-	-	NON_CYTOPLASMIC_DOMAIN (PHOBIUS); CYTOPLASMIC_DOMAIN (PHOBIUS); TRANSMEMBRANE (PHOBIUS); TMhelix (TMHMM)
comp11225_c0_seq10	36.78	0	-8.13482	3.92707	4.49953e-06	0.000340254	abc transporter g family member 14-like	221	20	8.8e-36	0.82	6	F:ATPase activity; F:ATP binding; C:membrane; P:metabolic process; P:single-organism transport; P:organic substance transport	EC:3.6.1; EC:3.6.1.3; EC:3.6.1.15	PTHR19241:SF213 (PANTHER); PTHR19241 (PANTHER)
comp12039_c0_seq2	36.78	0	-8.13482	3.92707	4.49953e-06	0.000340254	homeobox protein luminidependens-like	261	5	3e-47	0.748	-	-	-	no IPS match
comp12328_c0_seq1	36.78	0	-8.13482	3.92707	4.49953e-06	0.000340254	---NA---	273	0	-	-	-	-	-	no IPS match
comp20722_c0_seq1	36.78	0	-8.13482	3.92707	4.49953e-06	0.000340254	---NA---	262	0	-	-	-	-	-	no IPS match
comp28358_c0_seq1	36.78	0	-8.13482	3.92707	4.49953e-06	0.000340254	---NA---	292	0	-	-	-	-	-	TRANSMEMBRANE (PHOBIUS); NON_CYTOPLASMIC_DOMAIN (PHOBIUS); CYTOPLASMIC_DOMAIN (PHOBIUS); TMhelix (TMHMM)
comp31800_c0_seq1	36.78	0	-8.13482	3.92707	4.49953e-06	0.000340254	---NA---	274	0	-	-	-	-	-	no IPS match
comp3260_c0_seq1	36.78	0	-8.13482	3.92707	4.49953e-06	0.000340254	---NA---	267	0	-	-	-	-	-	TRANSMEMBRANE (PHOBIUS); NON_CYTOPLASMIC_DOMAIN (PHOBIUS); CYTOPLASMIC_DOMAIN (PHOBIUS); TMhelix (TMHMM)
comp40887_c0_seq1	36.78	0	-8.13482	3.92707	4.49953e-06	0.000340254	---NA---	270	0	-	-	-	-	-	no IPS match
comp4532_c0_seq1	36.78	0	-8.13482	3.92707	4.49953e-06	0.000340254	---NA---	225	0	-	-	-	-	-	TMhelix (TMHMM)
comp57216_c0_seq1	36.78	0	-8.13482	3.92707	4.49953e-06	0.000340254	---NA---	257	0	-	-	-	-	-	no IPS match
comp6015_c0_seq1	36.78	0	-8.13482	3.92707	4.49953e-06	0.000340254	atp synthase delta chloroplastic-like	247	1	9e-36	1	-	-	-	no IPS match
comp7719_c0_seq1	36.78	0	-8.13482	3.92707	4.49953e-06	0.000340254	---NA---	225	0	-	-	-	-	-	no IPS match
comp2083_c0_seq2	36.5	0	-8.12384	3.91726	4.49953e-06	0.000340254	polyphenol chloroplastic-like	2263	20	0	0.7125	6	F:metal ion binding; F:oxidoreductase activity; P:metabolic process; F:catechol oxidase activity; P:oxidation-reduction process; P:pigment biosynthetic process	-	TRANSMEMBRANE (PHOBIUS); CYTOPLASMIC_DOMAIN (PHOBIUS); TRANSMEMBRANE (PHOBIUS); CYTOPLASMIC_DOMAIN (PHOBIUS); NON_CYTOPLASMIC_DOMAIN (PHOBIUS); TMhelix (TMHMM); TMhelix (TMHMM)
comp19226_c0_seq1	36.38	0	-8.1191	3.91304	4.49953e-06	0.000340254	---NA---	289	0	-	-	-	-	-	no IPS match
comp63_c0_seq4	35.7	0	-8.09198	3.88886	5.60779e-06	0.000416169	abscisic stress ripening	823	20	1.5e-95	0.7905	1	P:response to stress	-	IPR003496 (PFAM); PTHR33801 (PANTHER); PTHR33801:SF7 (PANTHER)
comp25687_c0_seq2	35.37	0	-8.07863	3.87698	5.60779e-06	0.000416169	homeobox-leucine zipper protein roc8-like	286	20	1.6e-54	0.8715	4	C:nucleus; P:regulation of transcription, DNA-templated; F:lipid binding; F:sequence-specific DNA binding	-	no IPS match
comp30748_c0_seq1	35.37	0	-8.07863	3.87698	5.60779e-06	0.000416169	---NA---	286	0	-	-	-	-	-	no IPS match
comp4698_c0_seq1	35.37	0	-8.07863	3.87698	5.60779e-06	0.000416169	---NA---	286	0	-	-	-	-	-	no IPS match
comp60752_c0_seq1	35.37	0	-8.07863	3.87698	5.60779e-06	0.000416169	wall-associated receptor kinase 5	286	20	3.1e-11	0.6265	24	P:RNA phosphodiester bond hydrolysis, endonucleolytic; F:zinc ion binding; F:oxidoreductase activity, acting on the CH-OH group of donors, NAD or NADP as acceptor; P:metabolic process; P:thiamine metabolic process; F:unfolded protein binding; P:steroid biosynthetic process; P:mismatch repair; P:protein folding; P:thiamine diphosphate biosynthetic process; P:response to stress; F:nucleotide bindin…	-	SIGNAL_PEPTIDE_N_REGION (PHOBIUS); SIGNAL_PEPTIDE_C_REGION (PHOBIUS); SIGNAL_PEPTIDE_H_REGION (PHOBIUS); SIGNAL_PEPTIDE (PHOBIUS); NON_CYTOPLASMIC_DOMAIN (PHOBIUS)
comp67943_c0_seq1	35.37	0	-8.07863	3.87698	5.60779e-06	0.000416169	PREDICTED: uncharacterized protein LOC103717503	286	20	1.2e-57	0.835	1	C:plastid	-	PTHR31439 (PANTHER)
comp10371_c0_seq2	33.95	0	-8.01974	3.82469	8.8297e-06	0.000573837	zinc finger ccch domain-containing protein 20-like	243	20	9.7e-42	0.621	5	F:transcription factor activity, sequence-specific DNA binding; F:RNA binding; C:cytoplasm; F:metal ion binding; P:regulation of transcription, DNA-templated	-	no IPS match
comp12121_c0_seq1	33.95	0	-8.01974	3.82469	8.8297e-06	0.000573837	---NA---	207	0	-	-	-	-	-	no IPS match
comp14269_c0_seq1	33.95	0	-8.01974	3.82469	8.8297e-06	0.000573837	hemiasterlin resistant protein 1	208	20	9.7e-37	0.833	-	-	-	no IPS match
comp15655_c0_seq2	33.95	0	-8.01974	3.82469	8.8297e-06	0.000573837	---NA---	235	0	-	-	-	-	-	no IPS match
comp16226_c0_seq1	33.95	0	-8.01974	3.82469	8.8297e-06	0.000573837	adp-ribosylation factor a1f isoform 2	268	20	2.9e-34	0.992	4	F:GTP binding; P:small GTPase mediated signal transduction; P:intracellular protein transport; C:intracellular	-	IPR027417 (G3DSA:3.40.50.GENE3D); IPR006689 (PFAM); PTHR11711:SF184 (PANTHER); PTHR11711 (PANTHER); TRANSMEMBRANE (PHOBIUS); NON_CYTOPLASMIC_DOMAIN (PHOBIUS); CYTOPLASMIC_DOMAIN (PHOBIUS); IPR027417 (SUPERFAMILY)
comp16442_c0_seq1	33.95	0	-8.01974	3.82469	8.8297e-06	0.000573837	---NA---	265	0	-	-	-	-	-	no IPS match
comp17176_c1_seq1	33.95	0	-8.01974	3.82469	8.8297e-06	0.000573837	down syndrome critical region protein 3 homolog isoform x1	250	20	3.1e-17	0.8205	1	P:photoperiodism, flowering	-	no IPS match
comp18776_c0_seq1	33.95	0	-8.01974	3.82469	8.8297e-06	0.000573837	---NA---	220	0	-	-	-	-	-	NON_CYTOPLASMIC_DOMAIN (PHOBIUS); TRANSMEMBRANE (PHOBIUS); CYTOPLASMIC_DOMAIN (PHOBIUS); TMhelix (TMHMM)
comp19487_c0_seq1	33.95	0	-8.01974	3.82469	8.8297e-06	0.000573837	PREDICTED: uncharacterized protein LOC105060905	258	2	4.1e-08	0.73	-	-	-	no IPS match
comp20087_c0_seq1	33.95	0	-8.01974	3.82469	8.8297e-06	0.000573837	protein phloem protein 2-like a9-like	249	20	3.7e-40	0.6245	-	-	-	IPR025886 (PFAM)
comp21367_c0_seq1	33.95	0	-8.01974	3.82469	8.8297e-06	0.000573837	---NA---	282	0	-	-	-	-	-	NON_CYTOPLASMIC_DOMAIN (PHOBIUS); TRANSMEMBRANE (PHOBIUS); CYTOPLASMIC_DOMAIN (PHOBIUS); TMhelix (TMHMM)
comp23110_c0_seq1	33.95	0	-8.01974	3.82469	8.8297e-06	0.000573837	transcription initiation factor tfiid subunit 7-like	275	10	2.2e-32	0.844	-	-	-	SIGNAL_PEPTIDE_C_REGION (PHOBIUS); SIGNAL_PEPTIDE (PHOBIUS); SIGNAL_PEPTIDE_H_REGION (PHOBIUS); NON_CYTOPLASMIC_DOMAIN (PHOBIUS); SIGNAL_PEPTIDE_N_REGION (PHOBIUS)
comp23662_c1_seq2	33.95	0	-8.01974	3.82469	8.8297e-06	0.000573837	---NA---	272	0	-	-	-	-	-	SignalP-TM (SIGNALP_GRAM_POSITIVE)
comp23941_c0_seq1	33.95	0	-8.01974	3.82469	8.8297e-06	0.000573837	---NA---	270	0	-	-	-	-	-	no IPS match
comp26656_c0_seq1	33.95	0	-8.01974	3.82469	8.8297e-06	0.000573837	cysteine-rich repeat secretory protein 3	268	20	4.9e-47	0.852	-	-	-	no IPS match
comp27799_c0_seq1	33.95	0	-8.01974	3.82469	8.8297e-06	0.000573837	---NA---	287	0	-	-	-	-	-	CYTOPLASMIC_DOMAIN (PHOBIUS); NON_CYTOPLASMIC_DOMAIN (PHOBIUS); TRANSMEMBRANE (PHOBIUS); TMhelix (TMHMM)
comp29716_c0_seq5	33.95	0	-8.01974	3.82469	8.8297e-06	0.000573837	---NA---	281	0	-	-	-	-	-	TRANSMEMBRANE (PHOBIUS); TRANSMEMBRANE (PHOBIUS); CYTOPLASMIC_DOMAIN (PHOBIUS); CYTOPLASMIC_DOMAIN (PHOBIUS); NON_CYTOPLASMIC_DOMAIN (PHOBIUS); TMhelix (TMHMM)
comp30995_c0_seq1	33.95	0	-8.01974	3.82469	8.8297e-06	0.000573837	scarecrow-like protein 15	297	4	2.7e-25	0.91	-	-	-	no IPS match
comp32062_c0_seq1	33.95	0	-8.01974	3.82469	8.8297e-06	0.000573837	nudc domain-containing protein 2	253	5	2.1e-10	0.658	1	P:biological_process	-	no IPS match
comp35285_c0_seq1	33.95	0	-8.01974	3.82469	8.8297e-06	0.000573837	---NA---	250	0	-	-	-	-	-	no IPS match
comp36099_c0_seq1	33.95	0	-8.01974	3.82469	8.8297e-06	0.000573837	microtubule-associated protein 70-4-like	231	20	6.3e-40	0.788	4	P:xylan metabolic process; C:intracellular part; P:single-organism process; P:cell wall biogenesis	-	no IPS match
comp36362_c0_seq1	33.95	0	-8.01974	3.82469	8.8297e-06	0.000573837	---NA---	279	0	-	-	-	-	-	no IPS match
comp39261_c0_seq1	33.95	0	-8.01974	3.82469	8.8297e-06	0.000573837	probable inactive receptor kinase at5g10020	263	20	1.3e-46	0.75	7	F:protein binding; C:membrane; P:cellular protein modification process; C:cell part; P:phosphorylation; P:cell wall organization; F:kinase activity	-	PR00019 (PRINTS); G3DSA:3.80.10.10 (GENE3D); IPR025875 (PFAM); PTHR27000 (PANTHER); PTHR27000:SF28 (PANTHER); IPR001611 (PROSITE_PROFILES); IPR001611 (PROSITE_PROFILES); SSF52058 (SUPERFAMILY)
comp50413_c0_seq1	33.95	0	-8.01974	3.82469	8.8297e-06	0.000573837	---NA---	235	0	-	-	-	-	-	no IPS match
comp51570_c0_seq1	33.95	0	-8.01974	3.82469	8.8297e-06	0.000573837	---NA---	277	0	-	-	-	-	-	CYTOPLASMIC_DOMAIN (PHOBIUS); CYTOPLASMIC_DOMAIN (PHOBIUS); NON_CYTOPLASMIC_DOMAIN (PHOBIUS); TRANSMEMBRANE (PHOBIUS); TRANSMEMBRANE (PHOBIUS); TMhelix (TMHMM)
comp55821_c0_seq1	33.95	0	-8.01974	3.82469	8.8297e-06	0.000573837	---NA---	287	0	-	-	-	-	-	TRANSMEMBRANE (PHOBIUS); NON_CYTOPLASMIC_DOMAIN (PHOBIUS); NON_CYTOPLASMIC_DOMAIN (PHOBIUS); TRANSMEMBRANE (PHOBIUS); CYTOPLASMIC_DOMAIN (PHOBIUS); TMhelix (TMHMM)
comp5622_c0_seq1	33.95	0	-8.01974	3.82469	8.8297e-06	0.000573837	---NA---	280	0	-	-	-	-	-	no IPS match
comp57860_c0_seq1	33.95	0	-8.01974	3.82469	8.8297e-06	0.000573837	---NA---	230	0	-	-	-	-	-	no IPS match
comp5980_c0_seq1	33.95	0	-8.01974	3.82469	8.8297e-06	0.000573837	mediator of rna polymerase ii transcription subunit 10b-like	222	20	2.7e-28	0.938	3	C:mediator complex; F:RNA polymerase II transcription cofactor activity; P:regulation of transcription from RNA polymerase II promoter	-	no IPS match
comp60071_c0_seq1	33.95	0	-8.01974	3.82469	8.8297e-06	0.000573837	---NA---	262	0	-	-	-	-	-	NON_CYTOPLASMIC_DOMAIN (PHOBIUS); CYTOPLASMIC_DOMAIN (PHOBIUS); TRANSMEMBRANE (PHOBIUS); TMhelix (TMHMM)
comp6487_c0_seq1	33.95	0	-8.01974	3.82469	8.8297e-06	0.000573837	homeobox protein bel1 homolog	220	20	1.1e-41	0.829	3	C:nucleus; F:DNA binding; P:regulation of transcription, DNA-templated	-	no IPS match
comp64903_c0_seq1	33.95	0	-8.01974	3.82469	8.8297e-06	0.000573837	---NA---	287	0	-	-	-	-	-	CYTOPLASMIC_DOMAIN (PHOBIUS); TRANSMEMBRANE (PHOBIUS); NON_CYTOPLASMIC_DOMAIN (PHOBIUS)
comp6932_c0_seq3	33.95	0	-8.01974	3.82469	8.8297e-06	0.000573837	ubiquitin fusion degradation protein 1 homolog isoform x2	215	20	2.6e-16	0.9415	1	P:ubiquitin-dependent protein catabolic process	-	no IPS match
comp7961_c0_seq1	33.95	0	-8.01974	3.82469	8.8297e-06	0.000573837	---NA---	261	0	-	-	-	-	-	no IPS match
comp8670_c0_seq1	33.95	0	-8.01974	3.82469	8.8297e-06	0.000573837	mediator-associated protein 1-like	210	10	1e-36	0.639	-	-	-	no IPS match
comp1718_c0_seq2	33.81	0	-8.0138	3.81943	8.8297e-06	0.000573837	---NA---	362	0	-	-	-	-	-	CYTOPLASMIC_DOMAIN (PHOBIUS); NON_CYTOPLASMIC_DOMAIN (PHOBIUS); TRANSMEMBRANE (PHOBIUS); TMhelix (TMHMM)
comp8311_c0_seq1	39.35	0.02	-8.00724	4.01475	2.38344e-06	0.000207582	---NA---	1615	0	-	-	-	-	-	CYTOPLASMIC_DOMAIN (PHOBIUS); TRANSMEMBRANE (PHOBIUS); NON_CYTOPLASMIC_DOMAIN (PHOBIUS)
comp7874_c0_seq1	33.17	0	-7.98634	3.79513	8.8297e-06	0.000573837	---NA---	311	0	-	-	-	-	-	CYTOPLASMIC_DOMAIN (PHOBIUS); TRANSMEMBRANE (PHOBIUS); NON_CYTOPLASMIC_DOMAIN (PHOBIUS); TMhelix (TMHMM)
comp15202_c0_seq3	33.01	0	-7.97939	3.78899	8.8297e-06	0.000573837	---NA---	294	0	-	-	-	-	-	CYTOPLASMIC_DOMAIN (PHOBIUS); NON_CYTOPLASMIC_DOMAIN (PHOBIUS); TRANSMEMBRANE (PHOBIUS)
comp23450_c0_seq1	33.01	0	-7.97939	3.78899	8.8297e-06	0.000573837	---NA---	288	0	-	-	-	-	-	no IPS match
comp25454_c0_seq5	33.01	0	-7.97939	3.78899	8.8297e-06	0.000573837	protein iq-domain 14-like	288	17	1.2e-23	0.7065	-	-	-	no IPS match
comp5086_c0_seq1	33.01	0	-7.97939	3.78899	8.8297e-06	0.000573837	---NA---	318	0	-	-	-	-	-	NON_CYTOPLASMIC_DOMAIN (PHOBIUS); CYTOPLASMIC_DOMAIN (PHOBIUS); CYTOPLASMIC_DOMAIN (PHOBIUS); TRANSMEMBRANE (PHOBIUS); TRANSMEMBRANE (PHOBIUS); TMhelix (TMHMM); TMhelix (TMHMM)
comp67956_c0_seq1	33.01	0	-7.97939	3.78899	8.8297e-06	0.000573837	---NA---	288	0	-	-	-	-	-	NON_CYTOPLASMIC_DOMAIN (PHOBIUS); NON_CYTOPLASMIC_DOMAIN (PHOBIUS); TRANSMEMBRANE (PHOBIUS); CYTOPLASMIC_DOMAIN (PHOBIUS); TRANSMEMBRANE (PHOBIUS); TMhelix (TMHMM); TMhelix (TMHMM)
comp20984_c0_seq1	32.58	0	-7.96055	3.77235	1.11594e-05	0.000712787	PREDICTED: uncharacterized protein LOC105043593	315	20	6.6e-26	0.7515	-	-	-	TMhelix (TMHMM)
comp7385_c0_seq1	32.56	0	-7.95967	3.77157	1.11594e-05	0.000712787	PREDICTED: uncharacterized protein LOC103717428	1296	20	0	0.7495	1	C:endoplasmic reticulum	-	PTHR33829:SF1 (PANTHER); PTHR33829 (PANTHER); NON_CYTOPLASMIC_DOMAIN (PHOBIUS); TRANSMEMBRANE (PHOBIUS); NON_CYTOPLASMIC_DOMAIN (PHOBIUS); CYTOPLASMIC_DOMAIN (PHOBIUS); TRANSMEMBRANE (PHOBIUS); TRANSMEMBRANE (PHOBIUS); CYTOPLASMIC_DOMAIN (PHOBIUS); TMhelix (TMHMM); TMhelix (TMHMM); TMhelix (TMHMM)
comp18287_c0_seq1	32.33	0	-7.94948	3.76259	1.11594e-05	0.000712787	calcium-transporting atpase endoplasmic reticulum-type-like	289	20	1e-57	0.93	5	F:ATP binding; F:metal ion binding; P:metabolic process; C:integral component of membrane; F:hydrolase activity	-	IPR001757 (PRINTS); IPR023214 (PFAM); IPR023214 (G3DSA:3.40.50.GENE3D); PTHR24093:SF358 (PANTHER); PTHR24093 (PANTHER); IPR023214 (SUPERFAMILY)
comp55046_c0_seq1	31.83	0	-7.92709	3.74286	1.41755e-05	0.000820836	---NA---	290	0	-	-	-	-	-	no IPS match
comp41139_c0_seq2	31.44	0	-7.90937	3.72728	1.41755e-05	0.000820836	receptor-like protein kinase at4g00960	291	20	4.1e-16	0.8145	4	F:ATP binding; P:serine family amino acid metabolic process; F:protein serine/threonine kinase activity; P:protein phosphorylation	EC:2.7.11	G3DSA:3.30.200.20 (GENE3D); IPR011009 (SUPERFAMILY)
comp56355_c0_seq1	31.44	0	-7.90937	3.72728	1.41755e-05	0.000820836	cysteine proteinase inhibitor a-like	291	20	1.6e-55	0.8665	3	F:cysteine-type endopeptidase inhibitor activity; P:negative regulation of endopeptidase activity; F:peptidase activity	-	IPR000010 (SMART); IPR000010 (PFAM); G3DSA:3.10.450.10 (GENE3D); PTHR11413:SF57 (PANTHER); IPR027214 (PANTHER); IPR020381 (PRODOM); SSF54403 (SUPERFAMILY)
comp1758_c0_seq7	31.38	0	-7.90663	3.72487	1.41755e-05	0.000820836	---NA---	689	0	-	-	-	-	-	TRANSMEMBRANE (PHOBIUS); NON_CYTOPLASMIC_DOMAIN (PHOBIUS); CYTOPLASMIC_DOMAIN (PHOBIUS)
comp11245_c1_seq12	31.12	0	-7.89468	3.71437	1.41755e-05	0.000820836	l1 transposable element	232	20	2e-41	0.979	13	F:identical protein binding; C:cytoplasmic stress granule; P:transposition, RNA-mediated; C:cytoplasmic mRNA processing body; P:axon guidance; C:endoplasmic reticulum; C:nucleolus; C:lysosome; F:single-stranded DNA binding; P:transposition, DNA-mediated; F:nucleotide binding; F:transposase activity; F:single-stranded RNA binding	-	Coil (COILS); IPR004244 (PFAM)
comp11735_c0_seq2	31.12	0	-7.89468	3.71437	1.41755e-05	0.000820836	probable -trehalose-phosphate synthase	257	20	7.9e-53	0.926	5	F:trehalose-phosphatase activity; P:protein dephosphorylation; P:trehalose biosynthetic process; P:starch metabolic process; P:sucrose metabolic process	EC:3.1; EC:3.1.3.12; EC:3.1.3.41	IPR003337 (PFAM); PTHR10788 (PANTHER); PTHR10788:SF46 (PANTHER); IPR023214 (SUPERFAMILY)
comp1208_c0_seq1	31.12	0	-7.89468	3.71437	1.41755e-05	0.000820836	---NA---	267	0	-	-	-	-	-	PTHR11699:SF180 (PANTHER); PTHR11699 (PANTHER)
comp13233_c0_seq1	31.12	0	-7.89468	3.71437	1.41755e-05	0.000820836	rna polymerase ii degradation factor 1-like isoform x2	254	20	6.1e-49	0.8755	-	-	-	PTHR12758:SF13 (PANTHER); PTHR12758 (PANTHER)
comp13983_c0_seq1	31.12	0	-7.89468	3.71437	1.41755e-05	0.000820836	---NA---	236	0	-	-	-	-	-	no IPS match
comp14359_c0_seq11	31.12	0	-7.89468	3.71437	1.41755e-05	0.000820836	---NA---	277	0	-	-	-	-	-	no IPS match
comp14593_c0_seq1	31.12	0	-7.89468	3.71437	1.41755e-05	0.000820836	---NA---	229	0	-	-	-	-	-	NON_CYTOPLASMIC_DOMAIN (PHOBIUS); TRANSMEMBRANE (PHOBIUS); CYTOPLASMIC_DOMAIN (PHOBIUS); TMhelix (TMHMM)
comp14608_c0_seq1	31.12	0	-7.89468	3.71437	1.41755e-05	0.000820836	---NA---	224	0	-	-	-	-	-	PS51257 (PROSITE_PROFILES)
comp14674_c0_seq1	31.12	0	-7.89468	3.71437	1.41755e-05	0.000820836	---NA---	279	0	-	-	-	-	-	no IPS match
comp15469_c0_seq1	31.12	0	-7.89468	3.71437	1.41755e-05	0.000820836	---NA---	258	0	-	-	-	-	-	no IPS match
comp15510_c0_seq1	31.12	0	-7.89468	3.71437	1.41755e-05	0.000820836	---NA---	238	0	-	-	-	-	-	no IPS match
comp16134_c0_seq1	31.12	0	-7.89468	3.71437	1.41755e-05	0.000820836	---NA---	302	0	-	-	-	-	-	no IPS match
comp1968_c0_seq1	31.12	0	-7.89468	3.71437	1.41755e-05	0.000820836	60s ribosomal l6-like protein	208	20	9.7e-38	0.8365	4	F:structural constituent of ribosome; P:ribosome biogenesis; C:ribosome; P:translation	-	IPR000915 (PFAM); IPR000915 (PANTHER)
comp20066_c0_seq1	31.12	0	-7.89468	3.71437	1.41755e-05	0.000820836	bromo adjacent homology domain-containing 1 isoform x2	292	20	7e-50	0.9225	23	P:protein import into peroxisome matrix; F:zinc ion binding; P:response to temperature stimulus; P:response to salt stress; P:Golgi organization; P:glycolytic process; P:post-embryonic development; F:transcription regulatory region sequence-specific DNA binding; P:root hair elongation; P:response to cadmium ion; F:chromatin binding; P:chromatin silencing; P:regulation of transcription, DNA-templa…	-	IPR001025 (PFAM); PTHR12505 (PANTHER); IPR001025 (PROSITE_PROFILES)
comp20476_c0_seq1	31.12	0	-7.89468	3.71437	1.41755e-05	0.000820836	---NA---	242	0	-	-	-	-	-	no IPS match
comp20633_c0_seq1	31.12	0	-7.89468	3.71437	1.41755e-05	0.000820836	---NA---	255	0	-	-	-	-	-	no IPS match
comp21774_c0_seq5	31.12	0	-7.89468	3.71437	1.41755e-05	0.000820836	disease resistance protein rpm1-like	251	20	9.9e-42	0.622	1	F:ADP binding	-	no IPS match
comp21807_c0_seq6	31.12	0	-7.89468	3.71437	1.41755e-05	0.000820836	---NA---	263	0	-	-	-	-	-	TRANSMEMBRANE (PHOBIUS); TRANSMEMBRANE (PHOBIUS); NON_CYTOPLASMIC_DOMAIN (PHOBIUS); CYTOPLASMIC_DOMAIN (PHOBIUS); CYTOPLASMIC_DOMAIN (PHOBIUS); TMhelix (TMHMM); TMhelix (TMHMM)
comp23067_c0_seq1	31.12	0	-7.89468	3.71437	1.41755e-05	0.000820836	---NA---	255	0	-	-	-	-	-	no IPS match
comp23508_c0_seq1	31.12	0	-7.89468	3.71437	1.41755e-05	0.000820836	PREDICTED: LOW QUALITY PROTEIN: uncharacterized protein LOC103708245	244	20	2.9e-49	0.9455	1	F:nucleic acid binding	-	PTHR32166:SF15 (PANTHER); PTHR32166 (PANTHER)
comp2506_c1_seq8	31.12	0	-7.89468	3.71437	1.41755e-05	0.000820836	---NA---	244	0	-	-	-	-	-	no IPS match
comp32990_c0_seq1	31.12	0	-7.89468	3.71437	1.41755e-05	0.000820836	---NA---	234	0	-	-	-	-	-	no IPS match
comp34742_c0_seq1	31.12	0	-7.89468	3.71437	1.41755e-05	0.000820836	abc transporter g family member 7	256	2	0.00014	0.985	-	-	-	TRANSMEMBRANE (PHOBIUS); NON_CYTOPLASMIC_DOMAIN (PHOBIUS); CYTOPLASMIC_DOMAIN (PHOBIUS); TMhelix (TMHMM)
comp3640_c0_seq28	31.12	0	-7.89468	3.71437	1.41755e-05	0.000820836	casein kinase	218	20	1.3e-47	0.998	8	P:regulation of cell shape; F:ATP binding; C:cytoplasm; P:phagocytosis; P:Wnt signaling pathway; P:serine family amino acid metabolic process; F:protein serine/threonine kinase activity; P:peptidyl-serine phosphorylation	EC:2.7.11	PTHR11909:SF73 (PANTHER); PTHR11909 (PANTHER); IPR011009 (SUPERFAMILY)
comp40631_c0_seq2	31.12	0	-7.89468	3.71437	1.41755e-05	0.000820836	---NA---	284	0	-	-	-	-	-	no IPS match
comp41135_c0_seq1	31.12	0	-7.89468	3.71437	1.41755e-05	0.000820836	---NA---	271	0	-	-	-	-	-	no IPS match
comp46171_c0_seq1	31.12	0	-7.89468	3.71437	1.41755e-05	0.000820836	---NA---	292	0	-	-	-	-	-	no IPS match
comp48364_c0_seq1	31.12	0	-7.89468	3.71437	1.41755e-05	0.000820836	---NA---	275	0	-	-	-	-	-	no IPS match
comp4999_c0_seq1	31.12	0	-7.89468	3.71437	1.41755e-05	0.000820836	---NA---	302	0	-	-	-	-	-	no IPS match
comp5171_c0_seq1	31.12	0	-7.89468	3.71437	1.41755e-05	0.000820836	---NA---	292	0	-	-	-	-	-	SignalP-noTM (SIGNALP_EUK)
comp53304_c0_seq1	31.12	0	-7.89468	3.71437	1.41755e-05	0.000820836	---NA---	246	0	-	-	-	-	-	no IPS match
comp53728_c0_seq1	31.12	0	-7.89468	3.71437	1.41755e-05	0.000820836	---NA---	203	0	-	-	-	-	-	no IPS match
comp59142_c0_seq1	31.12	0	-7.89468	3.71437	1.41755e-05	0.000820836	PREDICTED: uncharacterized protein LOC103719223	273	4	5.6e-06	0.565	-	-	-	no IPS match
comp60549_c0_seq1	31.12	0	-7.89468	3.71437	1.41755e-05	0.000820836	papain family cysteine protease	292	20	1.4e-30	0.6855	2	P:proteolysis; F:cysteine-type peptidase activity	EC:3.4	G3DSA:3.90.70.10 (GENE3D); IPR000668 (PFAM); PTHR12411:SF368 (PANTHER); IPR013128 (PANTHER); IPR025661 (PROSITE_PATTERNS); IPR025660 (PROSITE_PATTERNS); SSF54001 (SUPERFAMILY)
comp8215_c0_seq1	31.12	0	-7.89468	3.71437	1.41755e-05	0.000820836	---NA---	231	0	-	-	-	-	-	CYTOPLASMIC_DOMAIN (PHOBIUS); TRANSMEMBRANE (PHOBIUS); CYTOPLASMIC_DOMAIN (PHOBIUS); NON_CYTOPLASMIC_DOMAIN (PHOBIUS); TRANSMEMBRANE (PHOBIUS); PS51257 (PROSITE_PROFILES)
comp8940_c0_seq2	31.12	0	-7.89468	3.71437	1.41755e-05	0.000820836	---NA---	229	0	-	-	-	-	-	no IPS match
comp23344_c0_seq1	30.86	0	-7.88262	3.70379	1.41755e-05	0.000820836	probable transporter mch1	293	20	1.2e-57	0.6435	3	C:chloroplast; P:glucosinolate biosynthetic process; P:circadian rhythm	-	NON_CYTOPLASMIC_DOMAIN (PHOBIUS); CYTOPLASMIC_DOMAIN (PHOBIUS); SIGNAL_PEPTIDE (PHOBIUS); SIGNAL_PEPTIDE_C_REGION (PHOBIUS); TRANSMEMBRANE (PHOBIUS); SIGNAL_PEPTIDE_N_REGION (PHOBIUS); SIGNAL_PEPTIDE_H_REGION (PHOBIUS); SignalP-TM (SIGNALP_GRAM_POSITIVE); TMhelix (TMHMM); TMhelix (TMHMM)
comp2708_c0_seq2	30.72	0	-7.87609	3.69806	1.81022e-05	0.00102531	calcium-dependent protein kinase 3	1435	20	0	0.9425	18	P:response to salt stress; P:regulation of protein localization; P:protein autophosphorylation; F:calmodulin-dependent protein kinase activity; P:response to cadmium ion; P:serine family amino acid metabolic process; C:vacuole; C:plasma membrane; F:calcium-dependent protein serine/threonine kinase activity; F:ATP binding; F:calmodulin binding; P:abscisic acid-activated signaling pathway; P:regula…	EC:2.7.11; EC:2.7.11.17	IPR002048 (SMART); IPR002290 (SMART); G3DSA:1.10.510.10 (GENE3D); IPR011992 (PFAM); IPR000719 (PFAM); IPR011992 (G3DSA:1.10.238.GENE3D); PTHR24349:SF95 (PANTHER); PTHR24349 (PANTHER); IPR018247 (PROSITE_PATTERNS); IPR018247 (PROSITE_PATTERNS); IPR018247 (PROSITE_PATTERNS); IPR018247 (PROSITE_PATTERNS); IPR000719 (PROSITE_PROFILES); IPR002048 (PROSITE_PROFILES); IPR002048 (PROSITE_PROFILES); IPR00…
comp6497_c1_seq1	30.65	0	-7.87281	3.69519	1.81022e-05	0.00102531	---NA---	330	0	-	-	-	-	-	no IPS match
comp16798_c0_seq4	30.61	0	-7.87094	3.69355	1.81022e-05	0.00102531	serine threonine protein phosphatase 2a 55 kda regulatory subunit b beta isoform-like	287	20	4.9e-23	0.762	4	P:signal transduction; P:regulation of protein phosphatase type 2A activity; C:protein phosphatase type 2A complex; F:protein phosphatase type 2A regulator activity	-	SIGNAL_PEPTIDE_N_REGION (PHOBIUS); SIGNAL_PEPTIDE_C_REGION (PHOBIUS); SIGNAL_PEPTIDE (PHOBIUS); SIGNAL_PEPTIDE_H_REGION (PHOBIUS); NON_CYTOPLASMIC_DOMAIN (PHOBIUS)
comp22192_c0_seq1	30.56	0	-7.86859	3.69149	1.81022e-05	0.00102531	---NA---	307	0	-	-	-	-	-	NON_CYTOPLASMIC_DOMAIN (PHOBIUS); CYTOPLASMIC_DOMAIN (PHOBIUS); TRANSMEMBRANE (PHOBIUS); TMhelix (TMHMM)
comp63_c0_seq1	123.4	0.36	-7.86557	5.5548	1.01929e-09	5.03908e-07	abscisic stress ripening	988	20	1e-94	0.7905	1	P:response to stress	-	no IPS match
comp4186_c0_seq1	30.06	0	-7.84489	3.67074	1.81022e-05	0.00102531	alpha-expansin 8	298	20	2.3e-24	0.9	4	C:cell wall; C:membrane; P:plant-type cell wall organization; C:extracellular region	-	NON_CYTOPLASMIC_DOMAIN (PHOBIUS); TRANSMEMBRANE (PHOBIUS); CYTOPLASMIC_DOMAIN (PHOBIUS); SignalP-TM (SIGNALP_GRAM_POSITIVE); TMhelix (TMHMM)
comp15570_c0_seq2	29.71	0	-7.82807	3.65604	2.32449e-05	0.00129094	---NA---	288	0	-	-	-	-	-	SignalP-TM (SIGNALP_GRAM_POSITIVE)
comp10061_c0_seq5	29.58	0	-7.82177	3.65054	2.32449e-05	0.00129094	---NA---	304	0	-	-	-	-	-	no IPS match
comp11438_c0_seq2	29.38	0	-7.81203	3.64203	2.32449e-05	0.00129094	mediator of rna polymerase ii transcription subunit 15a-like isoform x1	892	20	4.7e-50	0.7785	4	C:transcription factor complex; F:transcription cofactor activity; P:regulation of transcription, DNA-templated; P:regulation of transcription, DNA-templated	-	IPR003101 (G3DSA:1.10.246.GENE3D); IPR003101 (PFAM); PTHR33137 (PANTHER); IPR003101 (SUPERFAMILY)
comp8608_c0_seq1	29.23	0	-7.80468	3.63562	2.32449e-05	0.00129094	cinnamyl alcohol partial	373	20	1e-12	0.916	3	F:zinc ion binding; F:oxidoreductase activity; P:oxidation-reduction process	-	no IPS match
comp2272_c0_seq2	66.24	0.15	-7.8025	4.70447	3.47933e-08	7.42077e-06	mavicyanin-like isoform x1	493	4	2.6e-26	0.8775	-	-	-	TRANSMEMBRANE (PHOBIUS); CYTOPLASMIC_DOMAIN (PHOBIUS); NON_CYTOPLASMIC_DOMAIN (PHOBIUS); TMhelix (TMHMM)
comp35848_c0_seq2	29.14	0	-7.80025	3.63176	2.32449e-05	0.00129094	u-box domain-containing protein 43-like	274	20	1.5e-49	0.6525	1	F:binding	-	IPR016024 (SUPERFAMILY)
comp4518_c0_seq7	29.14	0	-7.80025	3.63176	2.32449e-05	0.00129094	heme oxygenase chloroplastic-like	702	20	1.8e-94	0.9415	3	P:chlorophyll metabolic process; F:heme oxygenase (decyclizing) activity; P:heme oxidation	EC:1.14.99.3	no IPS match
comp1253_c0_seq3	29.12	0	-7.79926	3.6309	2.32449e-05	0.00129094	eukaryotic translation initiation factor 3 subunit e-like	799	20	1.6e-51	0.944	34	P:seed dormancy process; P:lipid storage; P:embryo development ending in seed dormancy; P:sugar mediated signaling pathway; P:photorespiration; P:regulation of translational initiation; P:meristem structural organization; P:post-translational protein modification; C:eukaryotic translation initiation factor 3 complex; P:mRNA splicing, via spliceosome; F:translation initiation factor activity; P:re…	-	IPR000717 (SMART); IPR011991 (G3DSA:1.10.10.GENE3D); IPR000717 (PFAM); IPR016650 (PANTHER); SSF46785 (SUPERFAMILY)
comp11002_c0_seq9	28.29	0	-7.75773	3.59476	3.00219e-05	0.00145558	transcription factor emb1444-like	288	20	9e-23	0.9295	4	C:nucleus; P:phosphorylation; P:cytokinin-activated signaling pathway; F:kinase activity	-	no IPS match
comp11788_c0_seq2	28.29	0	-7.75773	3.59476	3.00219e-05	0.00145558	---NA---	235	0	-	-	-	-	-	no IPS match
comp12388_c0_seq10	28.29	0	-7.75773	3.59476	3.00219e-05	0.00145558	---NA---	205	0	-	-	-	-	-	no IPS match
comp12588_c0_seq1	28.29	0	-7.75773	3.59476	3.00219e-05	0.00145558	gdsl esterase lipase at1g28570-like	311	16	2.9e-21	0.8106	2	F:hydrolase activity, acting on ester bonds; P:metabolic process	-	no IPS match
comp13470_c0_seq1	28.29	0	-7.75773	3.59476	3.00219e-05	0.00145558	---NA---	280	0	-	-	-	-	-	NON_CYTOPLASMIC_DOMAIN (PHOBIUS); SIGNAL_PEPTIDE (PHOBIUS); SIGNAL_PEPTIDE_H_REGION (PHOBIUS); SIGNAL_PEPTIDE_N_REGION (PHOBIUS); SIGNAL_PEPTIDE_C_REGION (PHOBIUS)
comp13575_c0_seq1	28.29	0	-7.75773	3.59476	3.00219e-05	0.00145558	---NA---	251	0	-	-	-	-	-	no IPS match
comp14442_c0_seq5	28.29	0	-7.75773	3.59476	3.00219e-05	0.00145558	snf1-related protein kinase regulatory subunit beta-2	248	20	2.4e-47	0.7425	2	P:phosphorylation; F:kinase activity	-	no IPS match
comp15834_c0_seq1	28.29	0	-7.75773	3.59476	3.00219e-05	0.00145558	PREDICTED: uncharacterized protein LOC103708744	242	8	6.1e-28	0.7262	-	-	-	no IPS match
comp16726_c0_seq1	28.29	0	-7.75773	3.59476	3.00219e-05	0.00145558	---NA---	273	0	-	-	-	-	-	CYTOPLASMIC_DOMAIN (PHOBIUS); TRANSMEMBRANE (PHOBIUS); NON_CYTOPLASMIC_DOMAIN (PHOBIUS); TMhelix (TMHMM)
comp16756_c0_seq4	28.29	0	-7.75773	3.59476	3.00219e-05	0.00145558	abc transporter c family member 14-like	293	20	2.7e-56	0.9055	5	F:ATP binding; F:ATPase activity, coupled to transmembrane movement of substances; P:transmembrane transport; P:metabolic process; C:integral component of membrane	EC:3.6.1; EC:3.6.1.3; EC:3.6.1.15	no IPS match
comp17196_c0_seq1	28.29	0	-7.75773	3.59476	3.00219e-05	0.00145558	---NA---	262	0	-	-	-	-	-	NON_CYTOPLASMIC_DOMAIN (PHOBIUS); SIGNAL_PEPTIDE_H_REGION (PHOBIUS); SIGNAL_PEPTIDE_C_REGION (PHOBIUS); SIGNAL_PEPTIDE_N_REGION (PHOBIUS); SIGNAL_PEPTIDE (PHOBIUS); SignalP-noTM (SIGNALP_EUK)
comp18903_c0_seq1	28.29	0	-7.75773	3.59476	3.00219e-05	0.00145558	---NA---	287	0	-	-	-	-	-	no IPS match
comp18929_c0_seq1	28.29	0	-7.75773	3.59476	3.00219e-05	0.00145558	probable ubiquitin-conjugating enzyme e2 24	210	5	7.3e-38	0.888	-	-	-	no IPS match
comp18949_c0_seq3	28.29	0	-7.75773	3.59476	3.00219e-05	0.00145558	---NA---	283	0	-	-	-	-	-	no IPS match
comp19119_c0_seq2	28.29	0	-7.75773	3.59476	3.00219e-05	0.00145558	protein nsp-interacting kinase 3	288	20	1.1e-56	0.818	9	P:regulation of meristem growth; F:ATP binding; P:anther development; P:microtubule nucleation; C:integral component of membrane; C:cytoplasmic, membrane-bounded vesicle; P:serine family amino acid metabolic process; F:protein serine/threonine kinase activity; P:protein phosphorylation	EC:2.7.11	PTHR27001:SF49 (PANTHER); PTHR27001 (PANTHER); NON_CYTOPLASMIC_DOMAIN (PHOBIUS); CYTOPLASMIC_DOMAIN (PHOBIUS); TRANSMEMBRANE (PHOBIUS); TMhelix (TMHMM)
comp19747_c0_seq6	28.29	0	-7.75773	3.59476	3.00219e-05	0.00145558	protein tprxl	285	20	6.4e-58	0.8735	-	-	-	PTHR35717 (PANTHER); PTHR35717:SF1 (PANTHER)
comp19880_c0_seq1	28.29	0	-7.75773	3.59476	3.00219e-05	0.00145558	---NA---	253	0	-	-	-	-	-	TRANSMEMBRANE (PHOBIUS); NON_CYTOPLASMIC_DOMAIN (PHOBIUS); CYTOPLASMIC_DOMAIN (PHOBIUS); TMhelix (TMHMM)
comp20189_c0_seq1	28.29	0	-7.75773	3.59476	3.00219e-05	0.00145558	---NA---	284	0	-	-	-	-	-	no IPS match
comp20433_c0_seq1	28.29	0	-7.75773	3.59476	3.00219e-05	0.00145558	---NA---	308	0	-	-	-	-	-	SIGNAL_PEPTIDE (PHOBIUS); SIGNAL_PEPTIDE_N_REGION (PHOBIUS); NON_CYTOPLASMIC_DOMAIN (PHOBIUS); SIGNAL_PEPTIDE_C_REGION (PHOBIUS); SIGNAL_PEPTIDE_H_REGION (PHOBIUS)
comp23552_c0_seq1	28.29	0	-7.75773	3.59476	3.00219e-05	0.00145558	---NA---	234	0	-	-	-	-	-	no IPS match
comp25324_c0_seq1	28.29	0	-7.75773	3.59476	3.00219e-05	0.00145558	zinc finger protein nutcracker-like	286	6	2.7e-55	0.81	-	-	-	NON_CYTOPLASMIC_DOMAIN (PHOBIUS); SIGNAL_PEPTIDE (PHOBIUS); SIGNAL_PEPTIDE_C_REGION (PHOBIUS); SIGNAL_PEPTIDE_N_REGION (PHOBIUS); SIGNAL_PEPTIDE_H_REGION (PHOBIUS)
comp25514_c0_seq1	28.29	0	-7.75773	3.59476	3.00219e-05	0.00145558	---NA---	236	0	-	-	-	-	-	Coil (COILS)
comp26130_c0_seq2	28.29	0	-7.75773	3.59476	3.00219e-05	0.00145558	trna(adenine ) chloroplastic	285	2	4.1e-47	0.92	-	-	-	no IPS match
comp27526_c0_seq4	28.29	0	-7.75773	3.59476	3.00219e-05	0.00145558	---NA---	289	0	-	-	-	-	-	no IPS match
comp27785_c0_seq1	28.29	0	-7.75773	3.59476	3.00219e-05	0.00145558	protein odorant1-like	284	19	2.3e-56	0.7121	1	F:DNA binding	-	no IPS match
comp2858_c1_seq14	28.29	0	-7.75773	3.59476	3.00219e-05	0.00145558	---NA---	219	0	-	-	-	-	-	no IPS match
comp2870_c0_seq1	28.29	0	-7.75773	3.59476	3.00219e-05	0.00145558	rna-binding protein	246	1	0.00034	0.91	-	-	-	no IPS match
comp28715_c0_seq1	28.29	0	-7.75773	3.59476	3.00219e-05	0.00145558	scarecrow-like protein 15	283	20	4.9e-52	0.686	3	F:protein binding; P:regulation of biological process; P:cellular process	-	IPR005202 (PFAM); PTHR31636:SF53 (PANTHER); PTHR31636 (PANTHER); IPR005202 (PROSITE_PROFILES)
comp2915_c1_seq3	28.29	0	-7.75773	3.59476	3.00219e-05	0.00145558	pentatricopeptide repeat-containing protein chloroplastic	284	2	5e-27	0.93	-	-	-	TRANSMEMBRANE (PHOBIUS); CYTOPLASMIC_DOMAIN (PHOBIUS); NON_CYTOPLASMIC_DOMAIN (PHOBIUS)
comp29576_c0_seq1	28.29	0	-7.75773	3.59476	3.00219e-05	0.00145558	---NA---	257	0	-	-	-	-	-	no IPS match
comp29797_c0_seq1	28.29	0	-7.75773	3.59476	3.00219e-05	0.00145558	---NA---	291	0	-	-	-	-	-	no IPS match
comp31147_c0_seq1	28.29	0	-7.75773	3.59476	3.00219e-05	0.00145558	---NA---	290	0	-	-	-	-	-	no IPS match
comp31372_c0_seq1	28.29	0	-7.75773	3.59476	3.00219e-05	0.00145558	---NA---	283	0	-	-	-	-	-	no IPS match
comp32467_c0_seq1	28.29	0	-7.75773	3.59476	3.00219e-05	0.00145558	u-box domain-containing protein 45-like	286	20	2.4e-57	0.7545	3	F:ubiquitin-protein transferase activity; F:ligase activity; P:protein ubiquitination	-	no IPS match
comp3354_c0_seq1	28.29	0	-7.75773	3.59476	3.00219e-05	0.00145558	---NA---	267	0	-	-	-	-	-	no IPS match
comp37030_c0_seq1	28.29	0	-7.75773	3.59476	3.00219e-05	0.00145558	---NA---	284	0	-	-	-	-	-	CYTOPLASMIC_DOMAIN (PHOBIUS); NON_CYTOPLASMIC_DOMAIN (PHOBIUS); TRANSMEMBRANE (PHOBIUS); TMhelix (TMHMM)
comp3718_c0_seq2	28.29	0	-7.75773	3.59476	3.00219e-05	0.00145558	bifunctional nuclease 2-like isoform x1	256	20	3e-53	0.928	2	P:nucleic acid phosphodiester bond hydrolysis; F:nuclease activity	EC:3.1	IPR003729 (PFAM); PTHR15160:SF3 (PANTHER); PTHR15160 (PANTHER); NON_CYTOPLASMIC_DOMAIN (PHOBIUS); CYTOPLASMIC_DOMAIN (PHOBIUS); TRANSMEMBRANE (PHOBIUS); IPR003729 (PROSITE_PROFILES); IPR003729 (SUPERFAMILY)
comp37257_c0_seq1	28.29	0	-7.75773	3.59476	3.00219e-05	0.00145558	purple acid phosphatase 2-like	288	20	2.3e-60	0.8435	5	F:metal ion binding; P:protein dephosphorylation; P:hexachlorocyclohexane metabolic process; P:riboflavin metabolic process; F:acid phosphatase activity	EC:3.1; EC:3.1.3.41; EC:3.1.3.2	IPR015914 (PFAM); IPR015914 (G3DSA:2.60.40.GENE3D); PTHR22953:SF22 (PANTHER); PTHR22953 (PANTHER); IPR008963 (SUPERFAMILY)
comp38230_c0_seq1	28.29	0	-7.75773	3.59476	3.00219e-05	0.00145558	---NA---	285	0	-	-	-	-	-	no IPS match
comp38364_c0_seq1	28.29	0	-7.75773	3.59476	3.00219e-05	0.00145558	---NA---	283	0	-	-	-	-	-	no IPS match
comp39279_c0_seq1	28.29	0	-7.75773	3.59476	3.00219e-05	0.00145558	---NA---	278	0	-	-	-	-	-	TRANSMEMBRANE (PHOBIUS); CYTOPLASMIC_DOMAIN (PHOBIUS); NON_CYTOPLASMIC_DOMAIN (PHOBIUS); TMhelix (TMHMM)
comp39408_c0_seq1	28.29	0	-7.75773	3.59476	3.00219e-05	0.00145558	---NA---	230	0	-	-	-	-	-	no IPS match
comp40782_c0_seq5	28.29	0	-7.75773	3.59476	3.00219e-05	0.00145558	---NA---	290	0	-	-	-	-	-	no IPS match
comp41365_c0_seq1	28.29	0	-7.75773	3.59476	3.00219e-05	0.00145558	katanin p80 wd40 repeat-containing subunit b1 homolog	285	20	6.5e-58	0.9605	5	P:microtubule severing; C:tubulin complex; C:katanin complex; C:microtubule; F:microtubule binding	-	IPR020472 (PRINTS); IPR001680 (SMART); IPR015943 (G3DSA:2.130.10.GENE3D); IPR001680 (PFAM); PTHR19845:SF5 (PANTHER); PTHR19845 (PANTHER); IPR019775 (PROSITE_PATTERNS); IPR019775 (PROSITE_PATTERNS); IPR001680 (PROSITE_PROFILES); IPR001680 (PROSITE_PROFILES); IPR017986 (PROSITE_PROFILES); IPR001680 (PROSITE_PROFILES); IPR017986 (SUPERFAMILY)
comp42090_c0_seq1	28.29	0	-7.75773	3.59476	3.00219e-05	0.00145558	---NA---	232	0	-	-	-	-	-	no IPS match
comp43018_c0_seq1	28.29	0	-7.75773	3.59476	3.00219e-05	0.00145558	---NA---	280	0	-	-	-	-	-	NON_CYTOPLASMIC_DOMAIN (PHOBIUS); CYTOPLASMIC_DOMAIN (PHOBIUS); TRANSMEMBRANE (PHOBIUS); TMhelix (TMHMM)
comp43507_c0_seq1	28.29	0	-7.75773	3.59476	3.00219e-05	0.00145558	protein argonaute 2-like	284	20	1.6e-54	0.7165	1	F:protein binding	-	G3DSA:2.170.260.10 (GENE3D); IPR003100 (PFAM); PTHR22891:SF4 (PANTHER); PTHR22891 (PANTHER); IPR003100 (PROSITE_PROFILES); IPR003100 (SUPERFAMILY)
comp45057_c0_seq1	28.29	0	-7.75773	3.59476	3.00219e-05	0.00145558	---NA---	301	0	-	-	-	-	-	no IPS match
comp4629_c0_seq10	28.29	0	-7.75773	3.59476	3.00219e-05	0.00145558	vesicle-fusing atpase-like	256	20	2.5e-20	0.883	7	F:ATP binding; C:plasmodesma; F:protein binding; F:metal ion binding; C:Golgi apparatus; C:vacuole; C:plasma membrane	-	no IPS match
comp47914_c0_seq1	28.29	0	-7.75773	3.59476	3.00219e-05	0.00145558	---NA---	291	0	-	-	-	-	-	no IPS match
comp48376_c0_seq1	28.29	0	-7.75773	3.59476	3.00219e-05	0.00145558	---NA---	231	0	-	-	-	-	-	SIGNAL_PEPTIDE_C_REGION (PHOBIUS); SIGNAL_PEPTIDE (PHOBIUS); NON_CYTOPLASMIC_DOMAIN (PHOBIUS); SIGNAL_PEPTIDE_N_REGION (PHOBIUS); SIGNAL_PEPTIDE_H_REGION (PHOBIUS)
comp49957_c0_seq1	28.29	0	-7.75773	3.59476	3.00219e-05	0.00145558	probable receptor protein kinase tmk1	204	19	4.4e-37	0.6379	15	P:signal transduction; F:protein kinase activity; P:transmembrane receptor protein serine/threonine kinase signaling pathway; F:protein serine/threonine kinase activity; C:extracellular region; P:protein phosphorylation; C:plasma membrane; F:transmembrane receptor protein serine/threonine kinase activity; F:nucleotide binding; F:ATP binding; C:membrane; C:integral component of membrane; P:phospho…	-	NON_CYTOPLASMIC_DOMAIN (PHOBIUS); CYTOPLASMIC_DOMAIN (PHOBIUS); TRANSMEMBRANE (PHOBIUS); TMhelix (TMHMM)
comp5031_c0_seq1	28.29	0	-7.75773	3.59476	3.00219e-05	0.00145558	---NA---	244	0	-	-	-	-	-	no IPS match
comp50754_c0_seq1	28.29	0	-7.75773	3.59476	3.00219e-05	0.00145558	hypothetical protein MTR_3g102690	253	1	0.00053	0.65	-	-	-	no IPS match
comp50976_c0_seq1	28.29	0	-7.75773	3.59476	3.00219e-05	0.00145558	---NA---	260	0	-	-	-	-	-	no IPS match
comp52491_c0_seq1	28.29	0	-7.75773	3.59476	3.00219e-05	0.00145558	protein far1-related sequence 5-like	202	20	3.9e-25	0.8025	1	P:regulation of transcription, DNA-templated	-	IPR018289 (PFAM); IPR031052 (PANTHER)
comp52683_c0_seq1	28.29	0	-7.75773	3.59476	3.00219e-05	0.00145558	---NA---	284	0	-	-	-	-	-	SIGNAL_PEPTIDE_N_REGION (PHOBIUS); NON_CYTOPLASMIC_DOMAIN (PHOBIUS); TRANSMEMBRANE (PHOBIUS); SIGNAL_PEPTIDE_C_REGION (PHOBIUS); CYTOPLASMIC_DOMAIN (PHOBIUS); SIGNAL_PEPTIDE_H_REGION (PHOBIUS); SIGNAL_PEPTIDE (PHOBIUS); NON_CYTOPLASMIC_DOMAIN (PHOBIUS); TRANSMEMBRANE (PHOBIUS); SignalP-TM (SIGNALP_GRAM_POSITIVE); SignalP-noTM (SIGNALP_EUK)
comp52855_c0_seq1	28.29	0	-7.75773	3.59476	3.00219e-05	0.00145558	nadp-dependent alcohol dehydrogenase 6	290	20	1.3e-47	0.857	4	F:zinc ion binding; P:mycelium development; F:oxidoreductase activity; P:oxidation-reduction process	-	IPR013154 (PFAM); IPR011032 (G3DSA:3.90.180.GENE3D); PTHR11695:SF608 (PANTHER); IPR002085 (PANTHER); IPR002328 (PROSITE_PATTERNS); IPR011032 (SUPERFAMILY)
comp53154_c0_seq1	28.29	0	-7.75773	3.59476	3.00219e-05	0.00145558	---NA---	283	0	-	-	-	-	-	no IPS match
comp53209_c0_seq1	28.29	0	-7.75773	3.59476	3.00219e-05	0.00145558	---NA---	215	0	-	-	-	-	-	no IPS match
comp53289_c0_seq1	28.29	0	-7.75773	3.59476	3.00219e-05	0.00145558	nadh-ubiquinone oxidoreductase kda subunit	239	20	9.7e-11	0.8605	3	P:respiratory electron transport chain; F:oxidoreductase activity, acting on NAD(P)H; C:mitochondrial inner membrane	-	no IPS match
comp53607_c0_seq1	28.29	0	-7.75773	3.59476	3.00219e-05	0.00145558	protein mor1	284	20	2.3e-48	0.87	18	C:preprophase band; P:reciprocal meiotic recombination; P:microtubule cytoskeleton organization; P:chromatin silencing; P:gravitropism; P:intracellular protein transport; P:synapsis; C:microtubule; C:phragmoplast; F:microtubule binding; P:cell plate formation involved in plant-type cell wall biogenesis; C:plasmodesma; C:tubulin complex; C:spindle; P:histone phosphorylation; C:cortical microtubule…	-	IPR011989 (G3DSA:1.25.10.GENE3D); PTHR12609 (PANTHER)
comp54174_c0_seq1	28.29	0	-7.75773	3.59476	3.00219e-05	0.00145558	---NA---	283	0	-	-	-	-	-	NON_CYTOPLASMIC_DOMAIN (PHOBIUS); SIGNAL_PEPTIDE_H_REGION (PHOBIUS); SIGNAL_PEPTIDE (PHOBIUS); SIGNAL_PEPTIDE_C_REGION (PHOBIUS); SIGNAL_PEPTIDE_N_REGION (PHOBIUS)
comp54321_c0_seq1	28.29	0	-7.75773	3.59476	3.00219e-05	0.00145558	amino-acid permease inda1	248	20	5.3e-29	0.826	3	C:integral component of membrane; F:amino acid transmembrane transporter activity; P:amino acid transmembrane transport	-	IPR004841 (PFAM); IPR002293 (PANTHER); PTHR11785:SF391 (PANTHER); TRANSMEMBRANE (PHOBIUS); CYTOPLASMIC_DOMAIN (PHOBIUS); NON_CYTOPLASMIC_DOMAIN (PHOBIUS); TMhelix (TMHMM)
comp54787_c0_seq1	28.29	0	-7.75773	3.59476	3.00219e-05	0.00145558	#NAME?	214	20	9.2e-39	0.9315	8	F:nucleic acid binding; F:1,3-beta-D-glucan synthase activity; P:(1->3)-beta-D-glucan biosynthetic process; F:metal ion binding; C:1,3-beta-D-glucan synthase complex; P:starch metabolic process; P:sucrose metabolic process; F:hydrolase activity	EC:2.4.1.34; EC:2.4.1	IPR003440 (PFAM); PTHR12741:SF15 (PANTHER); PTHR12741 (PANTHER); CYTOPLASMIC_DOMAIN (PHOBIUS); NON_CYTOPLASMIC_DOMAIN (PHOBIUS); TRANSMEMBRANE (PHOBIUS); TMhelix (TMHMM)
comp54788_c0_seq1	28.29	0	-7.75773	3.59476	3.00219e-05	0.00145558	---NA---	285	0	-	-	-	-	-	no IPS match
comp56431_c0_seq1	28.29	0	-7.75773	3.59476	3.00219e-05	0.00145558	---NA---	224	0	-	-	-	-	-	no IPS match
comp59599_c0_seq1	28.29	0	-7.75773	3.59476	3.00219e-05	0.00145558	---NA---	286	0	-	-	-	-	-	no IPS match
comp59645_c0_seq1	28.29	0	-7.75773	3.59476	3.00219e-05	0.00145558	---NA---	286	0	-	-	-	-	-	no IPS match
comp59825_c0_seq1	28.29	0	-7.75773	3.59476	3.00219e-05	0.00145558	---NA---	283	0	-	-	-	-	-	NON_CYTOPLASMIC_DOMAIN (PHOBIUS); CYTOPLASMIC_DOMAIN (PHOBIUS); TRANSMEMBRANE (PHOBIUS); TMhelix (TMHMM)
comp60439_c0_seq1	28.29	0	-7.75773	3.59476	3.00219e-05	0.00145558	---NA---	289	0	-	-	-	-	-	no IPS match
comp60674_c0_seq1	28.29	0	-7.75773	3.59476	3.00219e-05	0.00145558	arp2 3 complex 34 kda subunit	285	20	1.1e-58	0.973	11	C:nucleus; C:cell division site; C:cell tip; F:structural molecule activity; P:Arp2/3 complex-mediated actin nucleation; C:cytosol; P:microtubule cytoskeleton organization; P:actin cortical patch assembly; P:receptor-mediated endocytosis; C:actin cortical patch; C:Arp2/3 protein complex	-	no IPS match
comp61454_c0_seq1	28.29	0	-7.75773	3.59476	3.00219e-05	0.00145558	serine threonine-protein kinase smg1-like	284	20	3.8e-59	0.962	8	F:phosphorelay sensor kinase activity; F:ATP binding; C:protein histidine kinase complex; P:phosphorelay signal transduction system; C:membrane; P:double-strand break repair via homologous recombination; P:signal transduction by protein phosphorylation; C:intracellular	EC:2.7.3; EC:2.7.13.3	IPR000403 (G3DSA:1.10.1070.GENE3D); IPR000403 (PFAM); PTHR11139 (PANTHER); PTHR11139:SF71 (PANTHER); IPR018936 (PROSITE_PATTERNS); IPR000403 (PROSITE_PROFILES); IPR011009 (SUPERFAMILY)
comp61499_c0_seq1	28.29	0	-7.75773	3.59476	3.00219e-05	0.00145558	---NA---	283	0	-	-	-	-	-	no IPS match
comp62305_c0_seq1	28.29	0	-7.75773	3.59476	3.00219e-05	0.00145558	---NA---	283	0	-	-	-	-	-	no IPS match
comp62489_c0_seq1	28.29	0	-7.75773	3.59476	3.00219e-05	0.00145558	---NA---	235	0	-	-	-	-	-	no IPS match
comp6324_c0_seq16	28.29	0	-7.75773	3.59476	3.00219e-05	0.00145558	PREDICTED: uncharacterized protein LOC105052751	248	1	0.00041	0.63	-	-	-	no IPS match
comp63796_c0_seq1	28.29	0	-7.75773	3.59476	3.00219e-05	0.00145558	---NA---	283	0	-	-	-	-	-	no IPS match
comp67230_c0_seq1	28.29	0	-7.75773	3.59476	3.00219e-05	0.00145558	---NA---	286	0	-	-	-	-	-	no IPS match
comp67462_c0_seq1	28.29	0	-7.75773	3.59476	3.00219e-05	0.00145558	peroxidase 5-like	287	20	9.3e-61	0.8785	8	F:peroxidase activity; P:response to oxidative stress; F:metal ion binding; P:obsolete peroxidase reaction; P:oxidation-reduction process; C:extracellular region; F:heme binding; P:hydrogen peroxide catabolic process	EC:1.11.1.7	IPR002016 (PRINTS); IPR000823 (PRINTS); IPR002016 (PFAM); G3DSA:1.10.520.10 (GENE3D); PTHR31235 (PANTHER); IPR019793 (PROSITE_PATTERNS); IPR002016 (PROSITE_PROFILES); IPR010255 (SUPERFAMILY)
comp68653_c0_seq1	28.29	0	-7.75773	3.59476	3.00219e-05	0.00145558	e3 ubiquitin-protein ligase atl4-like	284	1	3.2e-32	1	-	-	-	no IPS match
comp6876_c0_seq3	28.29	0	-7.75773	3.59476	3.00219e-05	0.00145558	negatively light-regulated protein	283	18	5.9e-30	0.8283	2	P:biological_process; F:molecular_function	-	no IPS match
comp6889_c0_seq1	28.29	0	-7.75773	3.59476	3.00219e-05	0.00145558	probable histone	229	20	3.4e-31	0.957	5	F:DNA binding; F:protein heterodimerization activity; C:cell wall; C:nucleosome; C:nucleolus	-	SIGNAL_PEPTIDE_H_REGION (PHOBIUS); NON_CYTOPLASMIC_DOMAIN (PHOBIUS); SIGNAL_PEPTIDE_N_REGION (PHOBIUS); SIGNAL_PEPTIDE (PHOBIUS); SIGNAL_PEPTIDE_C_REGION (PHOBIUS)
comp70364_c0_seq1	28.29	0	-7.75773	3.59476	3.00219e-05	0.00145558	---NA---	285	0	-	-	-	-	-	no IPS match
comp71419_c0_seq1	28.29	0	-7.75773	3.59476	3.00219e-05	0.00145558	---NA---	286	0	-	-	-	-	-	CYTOPLASMIC_DOMAIN (PHOBIUS); NON_CYTOPLASMIC_DOMAIN (PHOBIUS); TRANSMEMBRANE (PHOBIUS)
comp71959_c0_seq1	28.29	0	-7.75773	3.59476	3.00219e-05	0.00145558	ysa1-sugar-nucleotide hydrolase	285	20	3.5e-42	0.89	5	C:nucleus; F:DNA binding; F:zinc ion binding; P:transcription, DNA-templated; F:hydrolase activity	-	no IPS match
comp72047_c0_seq1	28.29	0	-7.75773	3.59476	3.00219e-05	0.00145558	glomerulosclerosis protein mpv17	283	20	2.3e-48	0.888	2	C:integral component of membrane; C:fungal-type vacuole	-	no IPS match
comp72318_c0_seq1	28.29	0	-7.75773	3.59476	3.00219e-05	0.00145558	choline-phosphate cytidylyltransferase	285	20	1e-25	0.731	2	F:nucleotidyltransferase activity; P:biosynthetic process	-	no IPS match
comp72486_c0_seq1	28.29	0	-7.75773	3.59476	3.00219e-05	0.00145558	---NA---	285	0	-	-	-	-	-	CYTOPLASMIC_DOMAIN (PHOBIUS); NON_CYTOPLASMIC_DOMAIN (PHOBIUS); TRANSMEMBRANE (PHOBIUS)
comp7305_c0_seq1	28.29	0	-7.75773	3.59476	3.00219e-05	0.00145558	---NA---	328	0	-	-	-	-	-	no IPS match
comp73678_c0_seq1	28.29	0	-7.75773	3.59476	3.00219e-05	0.00145558	samt	284	20	1.8e-56	0.948	2	F:methyltransferase activity; P:methylation	-	IPR029063 (G3DSA:3.40.50.GENE3D); IPR005299 (PFAM); PTHR31009:SF6 (PANTHER); PTHR31009 (PANTHER); IPR029063 (SUPERFAMILY)
comp8435_c0_seq1	28.29	0	-7.75773	3.59476	3.00219e-05	0.00145558	---NA---	261	0	-	-	-	-	-	CYTOPLASMIC_DOMAIN (PHOBIUS); TRANSMEMBRANE (PHOBIUS); NON_CYTOPLASMIC_DOMAIN (PHOBIUS); TMhelix (TMHMM)
comp9090_c0_seq1	28.29	0	-7.75773	3.59476	3.00219e-05	0.00145558	swi5-dependent recombination dna repair protein 1 homolog	285	2	4e-25	0.96	-	-	-	no IPS match
comp9193_c0_seq1	28.29	0	-7.75773	3.59476	3.00219e-05	0.00145558	---NA---	317	0	-	-	-	-	-	no IPS match
comp9368_c0_seq1	28.29	0	-7.75773	3.59476	3.00219e-05	0.00145558	transmembrane emp24 domain-containing protein p24delta3-like	223	16	1.1e-28	0.7156	5	P:metabolic process; C:membrane; C:integral component of membrane; P:transport; F:hydrolase activity	-	no IPS match
comp9649_c0_seq1	28.29	0	-7.75773	3.59476	3.00219e-05	0.00145558	clathrin assembly protein at2g25430	240	20	2.3e-44	0.845	4	P:clathrin coat assembly; F:clathrin binding; C:clathrin-coated vesicle; F:1-phosphatidylinositol binding	-	PTHR22951:SF13 (PANTHER); PTHR22951 (PANTHER)
comp9680_c0_seq1	28.29	0	-7.75773	3.59476	3.00219e-05	0.00145558	homeobox protein knotted-1-like let12 isoform x1	214	20	2e-42	0.973	5	C:nucleus; F:DNA binding; P:cellular response to ethylene stimulus; P:regulation of transcription, DNA-templated; P:animal organ development	-	IPR005539 (PFAM); PTHR11850 (PANTHER); PTHR11850:SF122 (PANTHER); IPR005539 (PROSITE_PROFILES)
comp9937_c0_seq12	28.29	0	-7.75773	3.59476	3.00219e-05	0.00145558	l-type lectin-domain containing receptor kinase -like	252	20	4.7e-30	0.8145	12	F:peptide receptor activity; F:ATP binding; C:plasmodesma; F:ubiquitin protein ligase binding; P:protein autophosphorylation; C:cytoplasmic, membrane-bounded vesicle; P:transmembrane receptor protein serine/threonine kinase signaling pathway; P:serine family amino acid metabolic process; F:carbohydrate binding; C:plasma membrane; F:transmembrane receptor protein serine/threonine kinase activity; …	EC:2.7.11	PTHR27007:SF41 (PANTHER); PTHR27007 (PANTHER)
comp1771_c0_seq4	27.76	0	-7.73057	3.5712	3.00219e-05	0.00145558	---NA---	364	0	-	-	-	-	-	NON_CYTOPLASMIC_DOMAIN (PHOBIUS); CYTOPLASMIC_DOMAIN (PHOBIUS); TRANSMEMBRANE (PHOBIUS); TMhelix (TMHMM)
comp2299_c0_seq2	27.19	0	-7.70079	3.54542	3.90104e-05	0.00185769	PREDICTED: uncharacterized protein LOC103697222	246	2	1.2e-40	0.94	-	-	-	no IPS match
comp30751_c0_seq1	27.11	0	-7.69656	3.54176	3.90104e-05	0.00185769	---NA---	306	0	-	-	-	-	-	no IPS match
comp8724_c0_seq1	36.28	0.04	-7.6961	3.91099	4.49953e-06	0.000340254	---NA---	1054	0	-	-	-	-	-	no IPS match
comp11094_c0_seq4	26.97	0	-7.68912	3.53534	3.90104e-05	0.00185769	uncharacterised protein	410	15	2.9e-18	0.6473	1	C:mitochondrion	-	no IPS match
comp14852_c0_seq1	26.89	0	-7.68486	3.53165	3.90104e-05	0.00185769	hypothetical protein S40285_10188	726	20	5.3e-20	0.819	-	-	-	NON_CYTOPLASMIC_DOMAIN (PHOBIUS); TRANSMEMBRANE (PHOBIUS); CYTOPLASMIC_DOMAIN (PHOBIUS); TMhelix (TMHMM); TMhelix (TMHMM)
comp13249_c0_seq7	26.72	0	-7.67575	3.5238	3.90104e-05	0.00185769	gtp diphosphokinase chloroplastic	300	20	2.5e-58	0.967	2	C:chloroplast; P:guanosine tetraphosphate metabolic process	-	IPR012675 (G3DSA:3.10.20.GENE3D); IPR004095 (PFAM); PTHR21262:SF13 (PANTHER); PTHR21262 (PANTHER); IPR012676 (SUPERFAMILY)
comp104_c0_seq9	26.67	0	-7.67306	3.52148	3.90104e-05	0.00185769	14-3-3-like protein d isoform x1	830	20	3.1e-47	0.935	1	F:protein domain specific binding	-	IPR000308 (PRINTS); IPR023410 (SMART); IPR023410 (PFAM); G3DSA:1.20.190.20 (GENE3D); PTHR18860:SF12 (PANTHER); IPR000308 (PANTHER); IPR023409 (PROSITE_PATTERNS); IPR023410 (SUPERFAMILY)
comp9778_c0_seq1	26.63	0	-7.67091	3.51962	5.10137e-05	0.0023699	protein exordium-like	299	20	6.8e-64	0.915	-	-	-	IPR006766 (PFAM); PTHR31279 (PANTHER); PTHR31279:SF6 (PANTHER)
comp33908_c0_seq1	26.52	0	-7.66497	3.5145	5.10137e-05	0.0023699	---NA---	298	0	-	-	-	-	-	TMhelix (TMHMM)
comp8765_c0_seq1	26.41	0	-7.659	3.50936	5.10137e-05	0.0023699	PREDICTED: LOW QUALITY PROTEIN: uncharacterized protein LOC101558298	327	1	5.4e-05	0.56	-	-	-	no IPS match
comp16113_c0_seq3	26.34	0	-7.65519	3.50607	5.10137e-05	0.0023699	e3 ubiquitin-protein ligase rglg2-like isoform x1	311	20	1.9e-32	0.952	3	F:zinc ion binding; P:metabolic process; F:ligase activity	-	no IPS match
comp865_c0_seq3	26.32	0	-7.6541	3.50514	5.10137e-05	0.0023699	hydroxymethylglutaryl- synthase-like	805	20	1e-84	0.858	7	P:acetyl-CoA metabolic process; P:leucine catabolic process; P:valine catabolic process; P:isoleucine catabolic process; P:cellular ketone body metabolic process; P:isoprenoid biosynthetic process; F:hydroxymethylglutaryl-CoA synthase activity	EC:2.3.3.10	IPR013746 (PFAM); IPR016039 (G3DSA:3.40.47.GENE3D); PTHR11877:SF20 (PANTHER); PTHR11877 (PANTHER); IPR016039 (SUPERFAMILY)
comp19386_c0_seq1	26.27	0	-7.65137	3.50279	5.10137e-05	0.0023699	---NA---	310	0	-	-	-	-	-	no IPS match
comp44621_c0_seq1	26.27	0	-7.65137	3.50279	5.10137e-05	0.0023699	---NA---	296	0	-	-	-	-	-	no IPS match
comp13639_c0_seq2	26	0	-7.63654	3.49003	5.10137e-05	0.0023699	ruvb-like 2	319	16	9.7e-16	0.835	4	C:replication fork; F:ATP binding; F:ATP-dependent 5'-3' DNA helicase activity; P:DNA duplex unwinding	EC:3.6.1; EC:3.6.1.3; EC:3.6.1.15	no IPS match
comp13392_c0_seq1	25.93	0	-7.63267	3.4867	5.10137e-05	0.0023699	---NA---	294	0	-	-	-	-	-	no IPS match
comp48708_c0_seq1	25.93	0	-7.63267	3.4867	5.10137e-05	0.0023699	---NA---	294	0	-	-	-	-	-	no IPS match
comp62878_c0_seq1	25.72	0	-7.621	3.47667	5.10137e-05	0.0023699	c6 finger domain-containing protein	293	20	6e-58	0.9385	4	C:nucleus; F:zinc ion binding; F:RNA polymerase II transcription factor activity, sequence-specific DNA binding; P:regulation of transcription from RNA polymerase II promoter	-	PTHR35392 (PANTHER); PTHR35392:SF1 (PANTHER)
comp4399_c0_seq6	25.69	0	-7.61932	3.47524	5.10137e-05	0.0023699	calmodulin-binding transcription activator 3 isoform x1	778	20	6.5e-27	0.818	2	F:DNA binding; C:nucleus	-	PTHR23335:SF10 (PANTHER); PTHR23335 (PANTHER)
comp621_c0_seq3	25.69	0	-7.61932	3.47524	5.10137e-05	0.0023699	zinc finger protein constans-like 3-like	1124	20	0	0.699	1	F:protein binding	-	IPR010402 (PFAM); PTHR31319 (PANTHER); PTHR31319:SF14 (PANTHER); IPR010402 (PROSITE_PROFILES)
comp10249_c0_seq1	25.46	0	-7.60641	3.46416	6.71572e-05	0.00292448	histone h3-like	211	2	7.3e-05	0.63	-	-	-	no IPS match
comp11054_c0_seq1	25.46	0	-7.60641	3.46416	6.71572e-05	0.00292448	---NA---	261	0	-	-	-	-	-	no IPS match
comp11332_c0_seq1	25.46	0	-7.60641	3.46416	6.71572e-05	0.00292448	rna polymerase ii degradation factor 1-like isoform x2	262	20	5.7e-47	0.8295	-	-	-	PTHR12758 (PANTHER); PTHR12758:SF23 (PANTHER)
comp11802_c0_seq1	25.46	0	-7.60641	3.46416	6.71572e-05	0.00292448	inorganic phosphate transporter 1-4-like	259	20	2.3e-48	0.913	4	F:inorganic phosphate transmembrane transporter activity; P:transmembrane transport; P:phosphate ion transport; C:integral component of membrane	-	no IPS match
comp15104_c0_seq3	25.46	0	-7.60641	3.46416	6.71572e-05	0.00292448	---NA---	204	0	-	-	-	-	-	NON_CYTOPLASMIC_DOMAIN (PHOBIUS); TRANSMEMBRANE (PHOBIUS); CYTOPLASMIC_DOMAIN (PHOBIUS); TMhelix (TMHMM)
comp15272_c0_seq2	25.46	0	-7.60641	3.46416	6.71572e-05	0.00292448	---NA---	262	0	-	-	-	-	-	no IPS match
comp15346_c0_seq1	25.46	0	-7.60641	3.46416	6.71572e-05	0.00292448	---NA---	273	0	-	-	-	-	-	SIGNAL_PEPTIDE_C_REGION (PHOBIUS); SIGNAL_PEPTIDE_N_REGION (PHOBIUS); SIGNAL_PEPTIDE_H_REGION (PHOBIUS); SIGNAL_PEPTIDE (PHOBIUS); NON_CYTOPLASMIC_DOMAIN (PHOBIUS); SignalP-TM (SIGNALP_GRAM_POSITIVE); SignalP-noTM (SIGNALP_EUK)
comp15691_c0_seq1	25.46	0	-7.60641	3.46416	6.71572e-05	0.00292448	abscisic acid receptor pyl4-like	277	20	1.4e-42	0.7515	-	-	-	no IPS match
comp16431_c0_seq1	25.46	0	-7.60641	3.46416	6.71572e-05	0.00292448	gdsl esterase lipase at5g45910-like	231	20	2.3e-38	0.794	2	F:hydrolase activity, acting on ester bonds; P:metabolic process	-	IPR013830 (G3DSA:3.40.50.GENE3D); PTHR22835:SF211 (PANTHER); PTHR22835 (PANTHER); SIGNAL_PEPTIDE_N_REGION (PHOBIUS); SIGNAL_PEPTIDE_H_REGION (PHOBIUS); SIGNAL_PEPTIDE_C_REGION (PHOBIUS); SIGNAL_PEPTIDE (PHOBIUS); NON_CYTOPLASMIC_DOMAIN (PHOBIUS); SignalP-noTM (SIGNALP_EUK); TMhelix (TMHMM)
comp17602_c0_seq1	25.46	0	-7.60641	3.46416	6.71572e-05	0.00292448	calmodulin-binding transcription activator 4-like	238	14	1.7e-14	0.8	-	-	-	Coil (COILS)
comp17816_c0_seq12	25.46	0	-7.60641	3.46416	6.71572e-05	0.00292448	---NA---	239	0	-	-	-	-	-	no IPS match
comp17948_c0_seq1	25.46	0	-7.60641	3.46416	6.71572e-05	0.00292448	protein decapping 5 isoform x3	243	3	2.3e-24	0.96	-	-	-	NON_CYTOPLASMIC_DOMAIN (PHOBIUS); SIGNAL_PEPTIDE (PHOBIUS); SIGNAL_PEPTIDE_N_REGION (PHOBIUS); SIGNAL_PEPTIDE_H_REGION (PHOBIUS); SIGNAL_PEPTIDE_C_REGION (PHOBIUS)
comp18485_c0_seq1	25.46	0	-7.60641	3.46416	6.71572e-05	0.00292448	PREDICTED: uncharacterized protein C4orf29 homolog isoform X2	292	20	5e-63	0.9115	-	-	-	IPR029058 (G3DSA:3.40.50.GENE3D); IPR019149 (PFAM); PTHR13617 (PANTHER); IPR029058 (SUPERFAMILY)
comp18706_c0_seq1	25.46	0	-7.60641	3.46416	6.71572e-05	0.00292448	eukaryotic translation initiation factor 4g-like	270	20	2.3e-50	0.822	3	F:RNA binding; P:cellular process; P:response to stimulus	-	PTHR23253 (PANTHER); PTHR23253:SF26 (PANTHER)
comp20408_c0_seq1	25.46	0	-7.60641	3.46416	6.71572e-05	0.00292448	l-ascorbate oxidase homolog	240	20	1.2e-45	0.9215	3	F:copper ion binding; F:oxidoreductase activity; P:oxidation-reduction process	-	no IPS match
comp20518_c0_seq1	25.46	0	-7.60641	3.46416	6.71572e-05	0.00292448	---NA---	209	0	-	-	-	-	-	no IPS match
comp20912_c0_seq1	25.46	0	-7.60641	3.46416	6.71572e-05	0.00292448	hypothetical protein PHAVU_008G241600g	254	9	8.2e-24	0.8378	-	-	-	CYTOPLASMIC_DOMAIN (PHOBIUS); NON_CYTOPLASMIC_DOMAIN (PHOBIUS); TRANSMEMBRANE (PHOBIUS); TMhelix (TMHMM)
comp20962_c0_seq1	25.46	0	-7.60641	3.46416	6.71572e-05	0.00292448	---NA---	211	0	-	-	-	-	-	no IPS match
comp22324_c0_seq1	25.46	0	-7.60641	3.46416	6.71572e-05	0.00292448	laccase-17-like	257	20	6.2e-50	0.953	5	P:lignin catabolic process; F:copper ion binding; C:apoplast; P:oxidation-reduction process; F:hydroquinone:oxygen oxidoreductase activity	EC:1.10.3; EC:1.10.3.2	no IPS match
comp22580_c0_seq6	25.46	0	-7.60641	3.46416	6.71572e-05	0.00292448	mterf domain containing identical	209	20	4.9e-36	0.841	6	C:chloroplast; P:embryo development ending in seed dormancy; C:mitochondrion; P:cellular response to singlet oxygen; F:double-stranded DNA binding; P:regulation of transcription, DNA-templated	-	no IPS match
comp23089_c0_seq1	25.46	0	-7.60641	3.46416	6.71572e-05	0.00292448	early endosome antigen 1-like	274	18	1.1e-50	0.7217	-	-	-	no IPS match
comp23109_c0_seq1	25.46	0	-7.60641	3.46416	6.71572e-05	0.00292448	PREDICTED: uncharacterized protein LOC103715126 isoform X2	223	20	2.2e-15	0.9175	-	-	-	no IPS match
comp24375_c0_seq1	25.46	0	-7.60641	3.46416	6.71572e-05	0.00292448	zinc transporter chloroplastic	278	20	1.1e-21	0.8275	5	F:2-alkenal reductase [NAD(P)] activity; C:integral component of membrane; F:zinc ion transmembrane transporter activity; P:oxidation-reduction process; P:zinc II ion transmembrane transport	EC:1.3.1.74	PTHR11040:SF26 (PANTHER); PTHR11040 (PANTHER); TRANSMEMBRANE (PHOBIUS); CYTOPLASMIC_DOMAIN (PHOBIUS); NON_CYTOPLASMIC_DOMAIN (PHOBIUS); TMhelix (TMHMM)
comp25683_c0_seq1	25.46	0	-7.60641	3.46416	6.71572e-05	0.00292448	---NA---	274	0	-	-	-	-	-	no IPS match
comp2622_c0_seq1	25.46	0	-7.60641	3.46416	6.71572e-05	0.00292448	cysteine synthase	242	20	8.7e-50	0.9305	6	F:pyrazolylalanine synthase activity; F:L-mimosine synthase activity; F:beta-pyrazolylalanine synthase activity; C:cysteine synthase complex; F:cysteine synthase activity; P:cysteine biosynthetic process from serine	EC:4.2.1.50; EC:2.5.1.47; EC:2.5.1.52; EC:2.5.1.51	G3DSA:3.40.50.1100 (GENE3D); G3DSA:3.40.50.1100 (GENE3D); IPR001926 (PFAM); PTHR10314 (PANTHER); PTHR10314:SF101 (PANTHER); IPR001926 (SUPERFAMILY)
comp27134_c0_seq1	25.46	0	-7.60641	3.46416	6.71572e-05	0.00292448	protein nsp-interacting kinase 1-like isoform x1	237	20	8e-48	0.8275	5	F:ATP binding; C:integral component of membrane; P:serine family amino acid metabolic process; F:protein serine/threonine kinase activity; P:protein phosphorylation	EC:2.7.11	PTHR27001 (PANTHER); PTHR27001:SF217 (PANTHER); NON_CYTOPLASMIC_DOMAIN (PHOBIUS); CYTOPLASMIC_DOMAIN (PHOBIUS); TRANSMEMBRANE (PHOBIUS); TMhelix (TMHMM)
comp31133_c0_seq1	25.46	0	-7.60641	3.46416	6.71572e-05	0.00292448	PREDICTED: uncharacterized protein LOC105049553 isoform X1	277	1	2.2e-12	0.89	-	-	-	SIGNAL_PEPTIDE_C_REGION (PHOBIUS); SIGNAL_PEPTIDE_N_REGION (PHOBIUS); SIGNAL_PEPTIDE_H_REGION (PHOBIUS); NON_CYTOPLASMIC_DOMAIN (PHOBIUS); SIGNAL_PEPTIDE (PHOBIUS); TMhelix (TMHMM)
comp32084_c0_seq1	25.46	0	-7.60641	3.46416	6.71572e-05	0.00292448	upf0496 protein at3g19330-like	233	20	7.9e-46	0.652	-	-	-	no IPS match
comp34440_c0_seq1	25.46	0	-7.60641	3.46416	6.71572e-05	0.00292448	proteoglycan 4-like	215	4	7e-17	0.8375	-	-	-	no IPS match
comp35101_c0_seq1	25.46	0	-7.60641	3.46416	6.71572e-05	0.00292448	---NA---	272	0	-	-	-	-	-	no IPS match
comp3693_c0_seq6	25.46	0	-7.60641	3.46416	6.71572e-05	0.00292448	---NA---	246	0	-	-	-	-	-	no IPS match
comp37425_c0_seq1	25.46	0	-7.60641	3.46416	6.71572e-05	0.00292448	---NA---	265	0	-	-	-	-	-	no IPS match
comp39060_c0_seq1	25.46	0	-7.60641	3.46416	6.71572e-05	0.00292448	---NA---	282	0	-	-	-	-	-	CYTOPLASMIC_DOMAIN (PHOBIUS); NON_CYTOPLASMIC_DOMAIN (PHOBIUS); TRANSMEMBRANE (PHOBIUS); TMhelix (TMHMM)
comp39606_c0_seq2	25.46	0	-7.60641	3.46416	6.71572e-05	0.00292448	low quality protein: coatomer subunit beta -1-like	265	20	6.7e-18	0.62	-	-	-	no IPS match
comp41889_c0_seq1	25.46	0	-7.60641	3.46416	6.71572e-05	0.00292448	probable wrky transcription factor 2	231	20	7.5e-47	0.875	5	C:transcription factor complex; F:transcription factor activity, sequence-specific DNA binding; P:regulation of transcription, DNA-templated; F:sequence-specific DNA binding; P:regulation of transcription, DNA-templated	-	IPR003657 (SMART); IPR003657 (PFAM); IPR003657 (G3DSA:2.20.25.GENE3D); PTHR31221 (PANTHER); IPR003657 (PROSITE_PROFILES); IPR003657 (SUPERFAMILY)
comp42431_c0_seq1	25.46	0	-7.60641	3.46416	6.71572e-05	0.00292448	---NA---	274	0	-	-	-	-	-	no IPS match
comp45855_c0_seq1	25.46	0	-7.60641	3.46416	6.71572e-05	0.00292448	atp synthase cf1 beta partial	235	20	2e-45	0.9805	6	C:proton-transporting ATP synthase complex, catalytic core F(1); F:ATP binding; P:ATP hydrolysis coupled proton transport; P:ATP synthesis coupled proton transport; C:chloroplast thylakoid membrane; F:proton-transporting ATP synthase activity, rotational mechanism	EC:3.6.1; EC:3.6.1.3; EC:3.6.1.15	IPR004100 (PFAM); G3DSA:2.40.10.170 (GENE3D); PTHR15184 (PANTHER); PTHR15184:SF43 (PANTHER); IPR004100 (SUPERFAMILY)
comp46196_c0_seq1	25.46	0	-7.60641	3.46416	6.71572e-05	0.00292448	---NA---	273	0	-	-	-	-	-	no IPS match
comp4882_c0_seq1	25.46	0	-7.60641	3.46416	6.71572e-05	0.00292448	---NA---	260	0	-	-	-	-	-	no IPS match
comp50162_c0_seq1	25.46	0	-7.60641	3.46416	6.71572e-05	0.00292448	---NA---	280	0	-	-	-	-	-	no IPS match
comp50821_c0_seq1	25.46	0	-7.60641	3.46416	6.71572e-05	0.00292448	cytospin-b-like isoform x3	240	18	1e-30	0.7011	3	C:chromosome; C:nucleolus; P:meiotic nuclear division	-	no IPS match
comp51772_c0_seq1	25.46	0	-7.60641	3.46416	6.71572e-05	0.00292448	cytochrome p450 cyp73a100-like	228	20	3.2e-43	0.897	9	P:coumarin biosynthetic process; P:L-phenylalanine metabolic process; F:iron ion binding; P:lignin biosynthetic process; C:cytoplasmic, membrane-bounded vesicle; P:oxidation-reduction process; P:stilbene biosynthetic process; F:trans-cinnamate 4-monooxygenase activity; F:heme binding	EC:1.14.13; EC:1.14.13.11	no IPS match
comp51989_c0_seq1	25.46	0	-7.60641	3.46416	6.71572e-05	0.00292448	abc transporter atp-binding protein	220	19	4e-21	0.6642	4	F:nucleotide binding; F:ATPase activity; F:ATP binding; P:metabolic process	-	no IPS match
comp52108_c0_seq1	25.46	0	-7.60641	3.46416	6.71572e-05	0.00292448	---NA---	214	0	-	-	-	-	-	no IPS match
comp53349_c0_seq1	25.46	0	-7.60641	3.46416	6.71572e-05	0.00292448	---NA---	281	0	-	-	-	-	-	no IPS match
comp54405_c0_seq1	25.46	0	-7.60641	3.46416	6.71572e-05	0.00292448	---NA---	249	0	-	-	-	-	-	no IPS match
comp57689_c0_seq1	25.46	0	-7.60641	3.46416	6.71572e-05	0.00292448	hypothetical protein CSUB01_10905	273	20	6.2e-18	0.6095	-	-	-	no IPS match
comp57801_c0_seq1	25.46	0	-7.60641	3.46416	6.71572e-05	0.00292448	cation h(+) antiporter 15-like	253	20	3.9e-45	0.7815	6	F:solute:proton antiporter activity; P:transmembrane transport; P:monovalent inorganic cation transport; C:membrane; P:metal ion transport; P:regulation of pH	-	no IPS match
comp5798_c0_seq3	25.46	0	-7.60641	3.46416	6.71572e-05	0.00292448	---NA---	250	0	-	-	-	-	-	no IPS match
comp58043_c0_seq1	25.46	0	-7.60641	3.46416	6.71572e-05	0.00292448	---NA---	205	0	-	-	-	-	-	no IPS match
comp58223_c0_seq1	25.46	0	-7.60641	3.46416	6.71572e-05	0.00292448	tat pathway signal sequence domain protein	265	20	7.3e-54	0.9535	1	P:carbohydrate transport	-	G3DSA:3.40.190.10 (GENE3D); SSF53850 (SUPERFAMILY)
comp58919_c0_seq1	25.46	0	-7.60641	3.46416	6.71572e-05	0.00292448	---NA---	213	0	-	-	-	-	-	no IPS match
comp6100_c0_seq1	25.46	0	-7.60641	3.46416	6.71572e-05	0.00292448	---NA---	212	0	-	-	-	-	-	no IPS match
comp62017_c0_seq1	25.46	0	-7.60641	3.46416	6.71572e-05	0.00292448	---NA---	292	0	-	-	-	-	-	no IPS match
comp62018_c0_seq1	25.46	0	-7.60641	3.46416	6.71572e-05	0.00292448	26s protease regulatory subunit 7	276	20	1.4e-55	0.98	8	C:nucleus; F:ATP binding; C:proteasome regulatory particle, base subcomplex; P:proteasome regulatory particle assembly; C:cytosol; P:positive regulation of mitotic metaphase/anaphase transition; F:peptidase activity; P:positive regulation of RNA polymerase II transcriptional preinitiation complex assembly	-	NON_CYTOPLASMIC_DOMAIN (PHOBIUS); SIGNAL_PEPTIDE_N_REGION (PHOBIUS); SIGNAL_PEPTIDE_C_REGION (PHOBIUS); SIGNAL_PEPTIDE (PHOBIUS); SIGNAL_PEPTIDE_H_REGION (PHOBIUS); SignalP-TM (SIGNALP_GRAM_POSITIVE)
comp62794_c0_seq1	25.46	0	-7.60641	3.46416	6.71572e-05	0.00292448	---NA---	213	0	-	-	-	-	-	NON_CYTOPLASMIC_DOMAIN (PHOBIUS); SIGNAL_PEPTIDE_C_REGION (PHOBIUS); SIGNAL_PEPTIDE_H_REGION (PHOBIUS); SIGNAL_PEPTIDE_N_REGION (PHOBIUS); SIGNAL_PEPTIDE (PHOBIUS); SignalP-noTM (SIGNALP_EUK); TMhelix (TMHMM)
comp63606_c0_seq1	25.46	0	-7.60641	3.46416	6.71572e-05	0.00292448	60s ribosomal protein l36-2-like	259	20	9e-48	0.9485	4	F:structural constituent of ribosome; P:ribosome biogenesis; C:ribosome; P:translation	-	IPR000509 (PFAM); IPR000509 (PANTHER); IPR000509 (PROSITE_PATTERNS)
comp64054_c0_seq1	25.46	0	-7.60641	3.46416	6.71572e-05	0.00292448	atp synthase subunit mitochondrial	263	20	1e-26	0.5765	4	P:response to chemical; C:proton-transporting ATP synthase complex; P:ATP synthesis coupled proton transport; F:proton-transporting ATP synthase activity, rotational mechanism	EC:3.6.1; EC:3.6.1.3; EC:3.6.1.15	IPR000711 (PFAM); IPR026015 (G3DSA:1.10.520.GENE3D); PTHR11910:SF1 (PANTHER); IPR000711 (PANTHER)
comp64498_c0_seq1	25.46	0	-7.60641	3.46416	6.71572e-05	0.00292448	---NA---	282	0	-	-	-	-	-	TMhelix (TMHMM)
comp8091_c0_seq9	25.46	0	-7.60641	3.46416	6.71572e-05	0.00292448	trab domain-containing	236	20	1.2e-25	0.932	1	C:plastid	-	PTHR21530 (PANTHER); PTHR21530:SF0 (PANTHER); CYTOPLASMIC_DOMAIN (PHOBIUS); NON_CYTOPLASMIC_DOMAIN (PHOBIUS); TRANSMEMBRANE (PHOBIUS); TMhelix (TMHMM)
comp8433_c0_seq1	25.46	0	-7.60641	3.46416	6.71572e-05	0.00292448	---NA---	257	0	-	-	-	-	-	SignalP-noTM (SIGNALP_EUK)
comp8513_c0_seq5	25.46	0	-7.60641	3.46416	6.71572e-05	0.00292448	abc transporter a family member 1	278	20	4.2e-58	0.8875	7	F:ATPase activity; F:ATP binding; C:integral component of membrane; P:protein N-linked glycosylation; C:vacuolar membrane; P:transport; F:transporter activity	EC:3.6.1; EC:3.6.1.3; EC:3.6.1.15	PTHR19229:SF36 (PANTHER); IPR026082 (PANTHER)
comp8919_c1_seq1	25.46	0	-7.60641	3.46416	6.71572e-05	0.00292448	---NA---	204	0	-	-	-	-	-	no IPS match
comp9224_c0_seq1	25.46	0	-7.60641	3.46416	6.71572e-05	0.00292448	---NA---	263	0	-	-	-	-	-	no IPS match
comp9330_c0_seq1	25.46	0	-7.60641	3.46416	6.71572e-05	0.00292448	yth domain-containing family protein 2-like	214	19	4.2e-38	0.7263	-	-	-	PTHR12357:SF21 (PANTHER); PTHR12357 (PANTHER)
comp24674_c0_seq2	25.32	0	-7.5985	3.45738	6.71572e-05	0.00292448	probable monogalactosyldiacylglycerol synthase chloroplastic	284	20	1.8e-31	0.9345	15	F:1,2-diacylglycerol 3-beta-galactosyltransferase activity; P:response to salt stress; P:glycolipid biosynthetic process; P:glycerolipid biosynthetic process; P:response to light stimulus; P:response to cytokinin; C:chloroplast thylakoid membrane; P:response to water deprivation; P:response to cold; P:response to gibberellin; P:response to deep water; C:chloroplast membrane; C:mitochondrion; F:ca…	EC:2.4.1.46; EC:2.4.1	PTHR21015:SF25 (PANTHER); PTHR21015 (PANTHER)
comp5671_c0_seq2	25.16	0	-7.5894	3.44959	6.71572e-05	0.00292448	PREDICTED: uncharacterized protein LOC105040735	565	20	8.4e-51	0.782	-	-	-	PTHR33513 (PANTHER); PTHR33513:SF4 (PANTHER)
comp24966_c0_seq1	25.15	0	-7.58883	3.4491	6.71572e-05	0.00292448	---NA---	291	0	-	-	-	-	-	no IPS match
comp39185_c0_seq2	25.15	0	-7.58883	3.4491	6.71572e-05	0.00292448	---NA---	266	0	-	-	-	-	-	no IPS match
comp5976_c0_seq1	25.15	0	-7.58883	3.4491	6.71572e-05	0.00292448	probable calcium-binding protein cml49	291	1	3.3e-25	0.98	-	-	-	no IPS match
comp2867_c0_seq3	25	0	-7.58025	3.44175	6.71572e-05	0.00292448	---NA---	325	0	-	-	-	-	-	no IPS match
comp13565_c0_seq6	24.98	0	-7.5791	3.44077	6.71572e-05	0.00292448	---NA---	280	0	-	-	-	-	-	no IPS match
comp4133_c0_seq4	24.94	0	-7.5768	3.4388	6.71572e-05	0.00292448	26s proteasome non-atpase regulatory subunit 13 homolog b-like	826	20	1e-51	0.96	2	F:protein binding; C:proteasome complex	-	IPR000717 (PFAM); PTHR10539 (PANTHER); SSF46785 (SUPERFAMILY)
comp11157_c0_seq1	24.92	0	-7.57565	3.43782	6.71572e-05	0.00292448	polyamine oxidase	1617	20	0	0.8365	6	F:spermidine oxidase (propane-1,3-diamine-forming) activity; F:N8-acetylspermidine:oxygen oxidoreductase (propane-1,3-diamine-forming) activity; F:N1-acetylspermine:oxygen oxidoreductase (propane-1,3-diamine-forming) activity; P:oxidation-reduction process; F:spermine oxidase (propane-1,3-diamine-forming) activity; F:N1-acetylspermidine:oxygen oxidoreductase (propane-1,3-diamine-forming) activity	EC:1.5.3.15; EC:1.5.3.14	no IPS match
comp4285_c0_seq3	24.86	0	-7.57219	3.43486	6.71572e-05	0.00292448	intersectin-1-like isoform x1	1179	20	0	0.847	2	C:mitochondrion; C:plasma membrane	-	Coil (COILS); Coil (COILS); Coil (COILS); PTHR10663 (PANTHER); PTHR10663:SF147 (PANTHER); SSF103657 (SUPERFAMILY)
comp21229_c0_seq1	24.76	0	-7.5664	3.42992	6.71572e-05	0.00292448	PREDICTED: uncharacterized protein LOC105053829	290	4	3.5e-15	0.885	-	-	-	no IPS match
comp52149_c0_seq1	24.76	0	-7.5664	3.42992	6.71572e-05	0.00292448	---NA---	290	0	-	-	-	-	-	no IPS match
comp63751_c0_seq1	24.76	0	-7.5664	3.42992	6.71572e-05	0.00292448	---NA---	290	0	-	-	-	-	-	no IPS match
comp66001_c0_seq1	24.76	0	-7.5664	3.42992	6.71572e-05	0.00292448	---NA---	290	0	-	-	-	-	-	no IPS match
comp23797_c0_seq1	24.56	0	-7.55476	3.41998	8.90325e-05	0.00359688	inositol oxygenase 1-like isoform x1	335	20	1.6e-12	1	5	F:inositol oxygenase activity; C:cytoplasm; F:iron ion binding; P:inositol catabolic process; P:oxidation-reduction process	EC:1.13.99.1	IPR007828 (PFAM); PTHR12588:SF1 (PANTHER); IPR007828 (PANTHER); SSF109604 (SUPERFAMILY)
comp28688_c0_seq2	24.46	0	-7.54891	3.41498	8.90325e-05	0.00359688	---NA---	291	0	-	-	-	-	-	no IPS match
comp22560_c0_seq1	24.43	0	-7.54715	3.41348	8.90325e-05	0.00359688	---NA---	304	0	-	-	-	-	-	no IPS match
comp32116_c0_seq1	24.25	0	-7.53653	3.40444	8.90325e-05	0.00359688	pentatricopeptide repeat-containing protein at2g33680-like	289	20	7e-60	0.804	-	-	-	IPR002885 (TIGRFAM); IPR002885 (PFAM); PTHR24015 (PANTHER); IPR002885 (PROSITE_PROFILES); IPR002885 (PROSITE_PROFILES)
comp47739_c0_seq1	24.25	0	-7.53653	3.40444	8.90325e-05	0.00359688	probable leucine-rich repeat receptor-like protein kinase at1g68400	296	19	1.6e-11	0.8716	4	F:ATP binding; C:integral component of membrane; F:protein kinase activity; P:protein phosphorylation	-	TRANSMEMBRANE (PHOBIUS); CYTOPLASMIC_DOMAIN (PHOBIUS); NON_CYTOPLASMIC_DOMAIN (PHOBIUS)
comp53678_c0_seq1	24.25	0	-7.53653	3.40444	8.90325e-05	0.00359688	---NA---	289	0	-	-	-	-	-	no IPS match
comp47360_c0_seq1	23.94	0	-7.51807	3.38872	8.90325e-05	0.00359688	---NA---	295	0	-	-	-	-	-	no IPS match
comp11622_c0_seq1	23.79	0	-7.50906	3.38106	8.90325e-05	0.00359688	---NA---	326	0	-	-	-	-	-	no IPS match
comp377_c0_seq6	23.68	0	-7.50241	3.37541	8.90325e-05	0.00359688	60s ribosomal protein l18-2	247	20	1.3e-19	0.9715	4	F:structural constituent of ribosome; P:ribosome biogenesis; C:ribosome; P:translation	-	no IPS match
comp16397_c0_seq1	23.66	0	-7.50119	3.37438	8.90325e-05	0.00359688	---NA---	337	0	-	-	-	-	-	SIGNAL_PEPTIDE_C_REGION (PHOBIUS); SIGNAL_PEPTIDE (PHOBIUS); SIGNAL_PEPTIDE_H_REGION (PHOBIUS); SIGNAL_PEPTIDE_N_REGION (PHOBIUS); NON_CYTOPLASMIC_DOMAIN (PHOBIUS); SignalP-noTM (SIGNALP_EUK)
comp8884_c0_seq1	23.63	0	-7.49937	3.37283	8.90325e-05	0.00359688	mold-specific m46 protein	951	20	2e-31	0.6215	-	-	-	no IPS match
comp17823_c0_seq1	23.58	0	-7.49633	3.37025	8.90325e-05	0.00359688	---NA---	318	0	-	-	-	-	-	no IPS match
comp34417_c0_seq1	23.58	0	-7.49633	3.37025	8.90325e-05	0.00359688	---NA---	288	0	-	-	-	-	-	no IPS match
comp46918_c0_seq1	23.58	0	-7.49633	3.37025	8.90325e-05	0.00359688	---NA---	288	0	-	-	-	-	-	no IPS match
comp48369_c0_seq1	23.58	0	-7.49633	3.37025	8.90325e-05	0.00359688	---NA---	288	0	-	-	-	-	-	NON_CYTOPLASMIC_DOMAIN (PHOBIUS); CYTOPLASMIC_DOMAIN (PHOBIUS); TRANSMEMBRANE (PHOBIUS); TRANSMEMBRANE (PHOBIUS); NON_CYTOPLASMIC_DOMAIN (PHOBIUS); TMhelix (TMHMM)
comp51290_c0_seq1	23.58	0	-7.49633	3.37025	8.90325e-05	0.00359688	predicted protein	294	20	1e-19	0.666	3	F:catalytic activity; P:organonitrogen compound metabolic process; P:cellular nitrogen compound metabolic process	-	no IPS match
comp56327_c0_seq1	23.58	0	-7.49633	3.37025	8.90325e-05	0.00359688	---NA---	288	0	-	-	-	-	-	no IPS match
comp59118_c0_seq1	23.58	0	-7.49633	3.37025	8.90325e-05	0.00359688	---NA---	294	0	-	-	-	-	-	no IPS match
comp63388_c0_seq1	23.58	0	-7.49633	3.37025	8.90325e-05	0.00359688	---NA---	288	0	-	-	-	-	-	no IPS match
comp12846_c0_seq2	37.47	0.07	-7.49267	3.95348	3.62584e-06	0.00028039	lysine-specific demethylase 6b-like	716	1	0.00057	0.51	-	-	-	TRANSMEMBRANE (PHOBIUS); SIGNAL_PEPTIDE_C_REGION (PHOBIUS); SIGNAL_PEPTIDE (PHOBIUS); SIGNAL_PEPTIDE_N_REGION (PHOBIUS); NON_CYTOPLASMIC_DOMAIN (PHOBIUS); SIGNAL_PEPTIDE_H_REGION (PHOBIUS); CYTOPLASMIC_DOMAIN (PHOBIUS); SignalP-noTM (SIGNALP_EUK); TMhelix (TMHMM); TMhelix (TMHMM)
comp1885_c0_seq19	23.47	0	-7.48963	3.36456	0.000118909	0.00441016	disease resistance protein rga3	310	20	2.5e-41	0.895	-	-	-	Coil (COILS); PTHR23155 (PANTHER); PTHR23155:SF550 (PANTHER)
comp7264_c0_seq1	23.45	0	-7.4884	3.36352	0.000118909	0.00441016	---NA---	428	0	-	-	-	-	-	NON_CYTOPLASMIC_DOMAIN (PHOBIUS); TRANSMEMBRANE (PHOBIUS); CYTOPLASMIC_DOMAIN (PHOBIUS); TMhelix (TMHMM)
comp10230_c0_seq1	23.37	0	-7.4835	3.35937	0.000118909	0.00441016	---NA---	305	0	-	-	-	-	-	NON_CYTOPLASMIC_DOMAIN (PHOBIUS); CYTOPLASMIC_DOMAIN (PHOBIUS); TRANSMEMBRANE (PHOBIUS); TRANSMEMBRANE (PHOBIUS); NON_CYTOPLASMIC_DOMAIN (PHOBIUS); TMhelix (TMHMM)
comp37940_c0_seq1	23.15	0	-7.46993	3.34787	0.000118909	0.00441016	---NA---	293	0	-	-	-	-	-	no IPS match
comp210_c0_seq4	27.04	0.02	-7.46816	3.53951	3.90104e-05	0.00185769	protein translation factor sui1 homolog	570	20	1.3e-42	0.9815	3	F:translation initiation factor activity; C:ribosome; P:regulation of translational initiation	-	IPR001950 (G3DSA:3.30.780.GENE3D); IPR001950 (PFAM); PTHR10388:SF14 (PANTHER); PTHR10388 (PANTHER); IPR001950 (PROSITE_PROFILES); IPR001950 (SUPERFAMILY)
comp12949_c0_seq1	23.07	0	-7.46497	3.34367	0.000118909	0.00441016	peroxidase 44	1029	20	0	0.792	8	F:peroxidase activity; P:response to oxidative stress; F:metal ion binding; P:obsolete peroxidase reaction; P:oxidation-reduction process; C:extracellular region; F:heme binding; P:hydrogen peroxide catabolic process	EC:1.11.1.7	IPR000823 (PRINTS); IPR002016 (PRINTS); G3DSA:1.10.520.10 (GENE3D); IPR002016 (PFAM); G3DSA:1.10.420.10 (GENE3D); PTHR31235 (PANTHER); IPR019793 (PROSITE_PATTERNS); IPR002016 (PROSITE_PROFILES); IPR010255 (SUPERFAMILY)
comp21996_c0_seq2	22.86	0	-7.45185	3.33258	0.000118909	0.00441016	---NA---	280	0	-	-	-	-	-	no IPS match
comp3363_c1_seq6	22.82	0	-7.44934	3.33045	0.000118909	0.00441016	e3 ubiquitin-protein ligase sinat5-like	735	20	2.4e-98	0.9755	8	C:nucleus; F:ubiquitin-protein transferase activity; F:zinc ion binding; F:protein binding; P:multicellular organismal development; F:ligase activity; P:ubiquitin-dependent protein catabolic process; P:protein ubiquitination	-	IPR018121 (PFAM); IPR008974 (G3DSA:2.60.210.GENE3D); IPR004162 (PANTHER); PTHR10315:SF34 (PANTHER); IPR008974 (SUPERFAMILY); TMhelix (TMHMM)
comp23145_c0_seq3	22.79	0	-7.44745	3.32886	0.000118909	0.00441016	secoisolariciresinol dehydrogenase-like	318	20	1.8e-54	0.8295	2	F:oxidoreductase activity; P:oxidation-reduction process	-	IPR002347 (PRINTS); G3DSA:3.40.50.720 (GENE3D); IPR002198 (PFAM); PTHR24322 (PANTHER); PTHR24322:SF600 (PANTHER); IPR016040 (SUPERFAMILY)
comp32729_c0_seq1	22.79	0	-7.44745	3.32886	0.000118909	0.00441016	low quality protein: f-box protein afr-like	295	1	1.1e-09	0.88	-	-	-	no IPS match
comp15352_c0_seq1	22.73	0	-7.44367	3.32567	0.000118909	0.00441016	---NA---	399	0	-	-	-	-	-	no IPS match
comp10000_c0_seq1	22.63	0	-7.43734	3.32033	0.000118909	0.00441016	nuclear pore complex protein nup214-like	220	20	4e-41	0.7645	1	C:plasma membrane	-	NON_CYTOPLASMIC_DOMAIN (PHOBIUS); SIGNAL_PEPTIDE_H_REGION (PHOBIUS); SIGNAL_PEPTIDE_N_REGION (PHOBIUS); SIGNAL_PEPTIDE_C_REGION (PHOBIUS); SIGNAL_PEPTIDE (PHOBIUS); SignalP-TM (SIGNALP_GRAM_POSITIVE)
comp10203_c0_seq1	22.63	0	-7.43734	3.32033	0.000118909	0.00441016	---NA---	253	0	-	-	-	-	-	SIGNAL_PEPTIDE_C_REGION (PHOBIUS); NON_CYTOPLASMIC_DOMAIN (PHOBIUS); SIGNAL_PEPTIDE (PHOBIUS); SIGNAL_PEPTIDE_N_REGION (PHOBIUS); SIGNAL_PEPTIDE_H_REGION (PHOBIUS); SignalP-noTM (SIGNALP_EUK); SignalP-noTM (SIGNALP_GRAM_NEGATIVE); SignalP-TM (SIGNALP_GRAM_POSITIVE)
comp10505_c0_seq1	22.63	0	-7.43734	3.32033	0.000118909	0.00441016	---NA---	224	0	-	-	-	-	-	no IPS match
comp11245_c1_seq10	22.63	0	-7.43734	3.32033	0.000118909	0.00441016	retrovirus-related pol polyline-1 domain partial	234	20	5.9e-46	0.9965	2	F:RNA-directed DNA polymerase activity; P:RNA-dependent DNA replication	EC:2.7.7.49	Coil (COILS); PTHR25952 (PANTHER)
comp11245_c1_seq13	22.63	0	-7.43734	3.32033	0.000118909	0.00441016	rna-directed dna partial	231	20	4.7e-45	0.999	10	P:nucleic acid phosphodiester bond hydrolysis; P:DNA catabolic process; F:RNA-directed DNA polymerase activity; F:protein binding; F:metal ion binding; P:DNA recombination; P:reverse transcription involved in RNA-mediated transposition; F:Type II site-specific deoxyribonuclease activity; P:DNA restriction-modification system; C:Type II site-specific deoxyribonuclease complex	EC:3.1.30; EC:3.1.21; EC:3.1; EC:2.7.7.49; EC:3.1.21.4	PTHR19446 (PANTHER); PTHR19446:SF298 (PANTHER)
comp12005_c0_seq1	22.63	0	-7.43734	3.32033	0.000118909	0.00441016	---NA---	261	0	-	-	-	-	-	no IPS match
comp12512_c0_seq1	22.63	0	-7.43734	3.32033	0.000118909	0.00441016	---NA---	238	0	-	-	-	-	-	no IPS match
comp13056_c0_seq1	22.63	0	-7.43734	3.32033	0.000118909	0.00441016	transcription factor bhlh93-like	277	20	9.9e-55	0.9235	1	F:protein dimerization activity	-	PTHR31945 (PANTHER); PTHR31945:SF15 (PANTHER)
comp13714_c0_seq3	22.63	0	-7.43734	3.32033	0.000118909	0.00441016	---NA---	222	0	-	-	-	-	-	no IPS match
comp14127_c0_seq5	22.63	0	-7.43734	3.32033	0.000118909	0.00441016	glutamyl-trna amidotransferase subunit mitochondrial-like	276	20	1.5e-20	0.944	16	P:protein import into peroxisome matrix; P:styrene catabolic process; P:lithium ion transport; P:proline metabolic process; F:amidase activity; P:protein N-linked glycosylation; P:intra-Golgi vesicle-mediated transport; P:tryptophan metabolic process; C:intracellular; P:lipid transport; P:fatty acid beta-oxidation; P:arginine metabolic process; P:L-phenylalanine metabolic process; F:transferase a…	EC:3.5.1.4	IPR023631 (PFAM); IPR023631 (G3DSA:3.90.1300.GENE3D); PTHR11895:SF73 (PANTHER); IPR000120 (PANTHER); IPR023631 (SUPERFAMILY)
comp14442_c0_seq3	22.63	0	-7.43734	3.32033	0.000118909	0.00441016	---NA---	287	0	-	-	-	-	-	no IPS match
comp14613_c0_seq3	22.63	0	-7.43734	3.32033	0.000118909	0.00441016	amino acid permease 4-like	270	20	1.7e-55	0.9015	1	C:integral component of membrane	-	IPR013057 (PFAM); PTHR22950:SF295 (PANTHER); PTHR22950 (PANTHER); NON_CYTOPLASMIC_DOMAIN (PHOBIUS); TRANSMEMBRANE (PHOBIUS); CYTOPLASMIC_DOMAIN (PHOBIUS); TMhelix (TMHMM)
comp15068_c0_seq1	22.63	0	-7.43734	3.32033	0.000118909	0.00441016	---NA---	215	0	-	-	-	-	-	TRANSMEMBRANE (PHOBIUS); NON_CYTOPLASMIC_DOMAIN (PHOBIUS); CYTOPLASMIC_DOMAIN (PHOBIUS); TMhelix (TMHMM)
comp15243_c0_seq1	22.63	0	-7.43734	3.32033	0.000118909	0.00441016	---NA---	239	0	-	-	-	-	-	no IPS match
comp1565_c0_seq2	22.63	0	-7.43734	3.32033	0.000118909	0.00441016	---NA---	252	0	-	-	-	-	-	SIGNAL_PEPTIDE_C_REGION (PHOBIUS); SIGNAL_PEPTIDE_H_REGION (PHOBIUS); SIGNAL_PEPTIDE (PHOBIUS); SIGNAL_PEPTIDE_N_REGION (PHOBIUS); NON_CYTOPLASMIC_DOMAIN (PHOBIUS); PS51257 (PROSITE_PROFILES); TMhelix (TMHMM)
comp15698_c0_seq1	22.63	0	-7.43734	3.32033	0.000118909	0.00441016	---NA---	240	0	-	-	-	-	-	no IPS match
comp16284_c0_seq1	22.63	0	-7.43734	3.32033	0.000118909	0.00441016	microsomal glutathione s-transferase 3-like	202	20	3.9e-29	0.881	13	C:endoplasmic reticulum; C:Golgi apparatus; C:vacuole; P:leukotriene production involved in inflammatory response; P:response to oxidative stress; P:ER to Golgi vesicle-mediated transport; F:glutathione peroxidase activity; P:leukotriene biosynthetic process; P:glutathione metabolic process; P:obsolete peroxidase reaction; C:membrane; P:oxidation-reduction process; F:transferase activity	EC:1.11.1.9; EC:1.11.1.7	no IPS match
comp17084_c0_seq1	22.63	0	-7.43734	3.32033	0.000118909	0.00441016	---NA---	221	0	-	-	-	-	-	no IPS match
comp17357_c0_seq1	22.63	0	-7.43734	3.32033	0.000118909	0.00441016	---NA---	219	0	-	-	-	-	-	CYTOPLASMIC_DOMAIN (PHOBIUS); TRANSMEMBRANE (PHOBIUS); NON_CYTOPLASMIC_DOMAIN (PHOBIUS); TMhelix (TMHMM)
comp17435_c0_seq1	22.63	0	-7.43734	3.32033	0.000118909	0.00441016	---NA---	219	0	-	-	-	-	-	NON_CYTOPLASMIC_DOMAIN (PHOBIUS); SIGNAL_PEPTIDE_H_REGION (PHOBIUS); SIGNAL_PEPTIDE_N_REGION (PHOBIUS); SIGNAL_PEPTIDE_C_REGION (PHOBIUS); SIGNAL_PEPTIDE (PHOBIUS); SignalP-noTM (SIGNALP_EUK)
comp1775_c0_seq24	22.63	0	-7.43734	3.32033	0.000118909	0.00441016	PREDICTED: uncharacterized protein LOC103718272	262	3	2.9e-18	1	-	-	-	no IPS match
comp1840_c0_seq2	22.63	0	-7.43734	3.32033	0.000118909	0.00441016	---NA---	272	0	-	-	-	-	-	no IPS match
comp20919_c0_seq1	22.63	0	-7.43734	3.32033	0.000118909	0.00441016	PREDICTED: uncharacterized protein At5g41620	274	8	1.5e-55	0.7662	-	-	-	no IPS match
comp21282_c0_seq1	22.63	0	-7.43734	3.32033	0.000118909	0.00441016	---NA---	256	0	-	-	-	-	-	no IPS match
comp22288_c0_seq1	22.63	0	-7.43734	3.32033	0.000118909	0.00441016	---NA---	209	0	-	-	-	-	-	no IPS match
comp22880_c0_seq1	22.63	0	-7.43734	3.32033	0.000118909	0.00441016	---NA---	244	0	-	-	-	-	-	SignalP-TM (SIGNALP_GRAM_POSITIVE)
comp22986_c0_seq1	22.63	0	-7.43734	3.32033	0.000118909	0.00441016	transcription factor pcl1-like	243	20	1e-45	0.6105	1	F:DNA binding	-	no IPS match
comp23920_c0_seq1	22.63	0	-7.43734	3.32033	0.000118909	0.00441016	---NA---	225	0	-	-	-	-	-	no IPS match
comp24779_c0_seq1	22.63	0	-7.43734	3.32033	0.000118909	0.00441016	gdp-mannose transporter gonst1-like	277	20	1.3e-13	0.904	3	F:GDP-mannose transmembrane transporter activity; C:Golgi apparatus; P:GDP-mannose transmembrane transport	-	no IPS match
comp24957_c0_seq1	22.63	0	-7.43734	3.32033	0.000118909	0.00441016	---NA---	263	0	-	-	-	-	-	CYTOPLASMIC_DOMAIN (PHOBIUS); NON_CYTOPLASMIC_DOMAIN (PHOBIUS); TRANSMEMBRANE (PHOBIUS); TMhelix (TMHMM)
comp25966_c0_seq1	22.63	0	-7.43734	3.32033	0.000118909	0.00441016	---NA---	287	0	-	-	-	-	-	no IPS match
comp26466_c0_seq1	22.63	0	-7.43734	3.32033	0.000118909	0.00441016	---NA---	246	0	-	-	-	-	-	no IPS match
comp27096_c0_seq3	22.63	0	-7.43734	3.32033	0.000118909	0.00441016	hypothetical protein	261	16	1.8e-08	0.6956	-	-	-	no IPS match
comp2867_c0_seq6	22.63	0	-7.43734	3.32033	0.000118909	0.00441016	---NA---	251	0	-	-	-	-	-	no IPS match
comp28815_c0_seq3	22.63	0	-7.43734	3.32033	0.000118909	0.00441016	---NA---	277	0	-	-	-	-	-	CYTOPLASMIC_DOMAIN (PHOBIUS); NON_CYTOPLASMIC_DOMAIN (PHOBIUS); TRANSMEMBRANE (PHOBIUS); TMhelix (TMHMM)
comp29351_c0_seq1	22.63	0	-7.43734	3.32033	0.000118909	0.00441016	---NA---	256	0	-	-	-	-	-	no IPS match
comp31303_c0_seq1	22.63	0	-7.43734	3.32033	0.000118909	0.00441016	---NA---	202	0	-	-	-	-	-	NON_CYTOPLASMIC_DOMAIN (PHOBIUS); TRANSMEMBRANE (PHOBIUS); CYTOPLASMIC_DOMAIN (PHOBIUS); TMhelix (TMHMM)
comp31510_c0_seq1	22.63	0	-7.43734	3.32033	0.000118909	0.00441016	transmembrane emp24 domain-containing protein p24delta3-like	204	11	1.6e-07	0.7509	3	C:membrane; C:integral component of membrane; P:transport	-	no IPS match
comp31994_c0_seq1	22.63	0	-7.43734	3.32033	0.000118909	0.00441016	PREDICTED: uncharacterized protein LOC103703232	251	20	1.5e-49	0.715	1	F:DNA binding	-	PTHR13859 (PANTHER); PTHR13859:SF15 (PANTHER)
comp3294_c0_seq1	22.63	0	-7.43734	3.32033	0.000118909	0.00441016	---NA---	282	0	-	-	-	-	-	no IPS match
comp33449_c0_seq1	22.63	0	-7.43734	3.32033	0.000118909	0.00441016	cyclin-a2-4-like isoform x2	281	20	1e-56	0.9215	1	C:nucleus	-	IPR006671 (PFAM); IPR013763 (G3DSA:1.10.472.GENE3D); PTHR10177:SF239 (PANTHER); PTHR10177 (PANTHER); IPR013763 (SUPERFAMILY)
comp34780_c0_seq1	22.63	0	-7.43734	3.32033	0.000118909	0.00441016	probable wrky transcription factor 53	280	20	3.7e-62	0.896	8	C:nucleus; C:transcription factor complex; F:transcription factor activity, sequence-specific DNA binding; C:cytoplasm; F:transcription regulatory region DNA binding; P:regulation of transcription, DNA-templated; F:sequence-specific DNA binding; P:regulation of transcription, DNA-templated	-	IPR003657 (SMART); IPR003657 (PFAM); IPR003657 (G3DSA:2.20.25.GENE3D); PTHR32096:SF20 (PANTHER); PTHR32096 (PANTHER); IPR003657 (PROSITE_PROFILES); IPR003657 (SUPERFAMILY)
comp34937_c0_seq1	22.63	0	-7.43734	3.32033	0.000118909	0.00441016	---NA---	273	0	-	-	-	-	-	no IPS match
comp36836_c0_seq2	22.63	0	-7.43734	3.32033	0.000118909	0.00441016	---NA---	282	0	-	-	-	-	-	no IPS match
comp37575_c0_seq1	22.63	0	-7.43734	3.32033	0.000118909	0.00441016	---NA---	225	0	-	-	-	-	-	TRANSMEMBRANE (PHOBIUS); CYTOPLASMIC_DOMAIN (PHOBIUS); NON_CYTOPLASMIC_DOMAIN (PHOBIUS); TMhelix (TMHMM)
comp37711_c0_seq1	22.63	0	-7.43734	3.32033	0.000118909	0.00441016	zinc finger ccch domain-containing protein 27 isoform x1	223	20	5.8e-40	0.867	12	P:obsolete electron transport; F:protein disulfide oxidoreductase activity; F:metal ion binding; F:electron carrier activity; C:apoplast; C:cytosol; C:Golgi apparatus; P:cell redox homeostasis; P:oxidation-reduction process; C:vacuole; F:2 iron, 2 sulfur cluster binding; C:plasma membrane	-	IPR012336 (G3DSA:3.40.30.GENE3D); IPR002109 (PFAM); PTHR10168:SF73 (PANTHER); PTHR10168 (PANTHER); IPR002109 (PROSITE_PROFILES); IPR012336 (SUPERFAMILY)
comp3788_c1_seq7	22.63	0	-7.43734	3.32033	0.000118909	0.00441016	cyclic nucleotide-gated ion channel 1-like	202	20	3.4e-39	0.8435	3	F:voltage-gated potassium channel activity; P:potassium ion transmembrane transport; C:voltage-gated potassium channel complex	-	PTHR10217 (PANTHER); PTHR10217:SF524 (PANTHER); TRANSMEMBRANE (PHOBIUS); NON_CYTOPLASMIC_DOMAIN (PHOBIUS); CYTOPLASMIC_DOMAIN (PHOBIUS); TMhelix (TMHMM)
comp3823_c0_seq65	22.63	0	-7.43734	3.32033	0.000118909	0.00441016	---NA---	276	0	-	-	-	-	-	no IPS match
comp38322_c0_seq2	22.63	0	-7.43734	3.32033	0.000118909	0.00441016	pentatricopeptide repeat-containing protein at3g29230-like	255	19	1.9e-29	0.6968	-	-	-	no IPS match
comp38387_c0_seq1	22.63	0	-7.43734	3.32033	0.000118909	0.00441016	---NA---	251	0	-	-	-	-	-	no IPS match
comp38720_c0_seq1	22.63	0	-7.43734	3.32033	0.000118909	0.00441016	acyl-coenzyme a:6-aminopenicillanic-acid-acyltransferase 40 kda form-like	223	20	4.3e-41	0.8845	-	-	-	IPR005079 (PFAM); PTHR34180 (PANTHER)
comp39170_c0_seq1	22.63	0	-7.43734	3.32033	0.000118909	0.00441016	---NA---	219	0	-	-	-	-	-	no IPS match
comp39417_c0_seq1	22.63	0	-7.43734	3.32033	0.000118909	0.00441016	---NA---	249	0	-	-	-	-	-	SignalP-TM (SIGNALP_GRAM_POSITIVE)
comp40603_c0_seq1	22.63	0	-7.43734	3.32033	0.000118909	0.00441016	---NA---	225	0	-	-	-	-	-	no IPS match
comp41233_c0_seq1	22.63	0	-7.43734	3.32033	0.000118909	0.00441016	---NA---	280	0	-	-	-	-	-	CYTOPLASMIC_DOMAIN (PHOBIUS); TRANSMEMBRANE (PHOBIUS); NON_CYTOPLASMIC_DOMAIN (PHOBIUS); TMhelix (TMHMM)
comp41628_c0_seq1	22.63	0	-7.43734	3.32033	0.000118909	0.00441016	---NA---	210	0	-	-	-	-	-	SIGNAL_PEPTIDE_C_REGION (PHOBIUS); SIGNAL_PEPTIDE (PHOBIUS); NON_CYTOPLASMIC_DOMAIN (PHOBIUS); SIGNAL_PEPTIDE_H_REGION (PHOBIUS); SIGNAL_PEPTIDE_N_REGION (PHOBIUS); CYTOPLASMIC_DOMAIN (PHOBIUS); TRANSMEMBRANE (PHOBIUS); TMhelix (TMHMM)
comp42971_c0_seq1	22.63	0	-7.43734	3.32033	0.000118909	0.00441016	u3 small nucleolar rna-associated protein 10	270	20	6e-52	0.8505	6	C:small-subunit processome; P:maturation of SSU-rRNA from tricistronic rRNA transcript (SSU-rRNA, 5.8S rRNA, LSU-rRNA); F:snoRNA binding; C:t-UTP complex; C:90S preribosome; P:positive regulation of transcription from RNA polymerase I promoter	-	IPR022125 (PFAM); PTHR13457 (PANTHER); PTHR13457:SF1 (PANTHER)
comp43723_c0_seq1	22.63	0	-7.43734	3.32033	0.000118909	0.00441016	---NA---	287	0	-	-	-	-	-	CYTOPLASMIC_DOMAIN (PHOBIUS); NON_CYTOPLASMIC_DOMAIN (PHOBIUS); TRANSMEMBRANE (PHOBIUS); CYTOPLASMIC_DOMAIN (PHOBIUS); TRANSMEMBRANE (PHOBIUS); TMhelix (TMHMM); TMhelix (TMHMM)
comp4393_c0_seq9	22.63	0	-7.43734	3.32033	0.000118909	0.00441016	rna-binding protein cabeza-like	253	10	4.5e-39	0.857	2	F:nucleotide binding; F:nucleic acid binding	-	no IPS match
comp44143_c0_seq1	22.63	0	-7.43734	3.32033	0.000118909	0.00441016	---NA---	277	0	-	-	-	-	-	no IPS match
comp44555_c0_seq1	22.63	0	-7.43734	3.32033	0.000118909	0.00441016	---NA---	241	0	-	-	-	-	-	no IPS match
comp4557_c0_seq21	22.63	0	-7.43734	3.32033	0.000118909	0.00441016	disease resistance protein rga1	249	20	3e-17	0.8815	-	-	-	no IPS match
comp45973_c0_seq1	22.63	0	-7.43734	3.32033	0.000118909	0.00441016	---NA---	268	0	-	-	-	-	-	no IPS match
comp46971_c0_seq1	22.63	0	-7.43734	3.32033	0.000118909	0.00441016	thioredoxin protein	207	20	1.5e-25	0.824	11	P:obsolete electron transport; F:protein disulfide oxidoreductase activity; C:mitochondrion; P:glycerol ether metabolic process; C:cytosol; F:oxidoreductase activity, acting on a sulfur group of donors, disulfide as acceptor; P:cellular response to oxidative stress; P:cell redox homeostasis; P:oxidation-reduction process; P:protein folding; P:sulfate assimilation	-	no IPS match
comp47248_c0_seq1	22.63	0	-7.43734	3.32033	0.000118909	0.00441016	---NA---	245	0	-	-	-	-	-	no IPS match
comp48114_c0_seq1	22.63	0	-7.43734	3.32033	0.000118909	0.00441016	---NA---	268	0	-	-	-	-	-	no IPS match
comp48643_c0_seq1	22.63	0	-7.43734	3.32033	0.000118909	0.00441016	---NA---	258	0	-	-	-	-	-	no IPS match
comp492_c0_seq1	22.63	0	-7.43734	3.32033	0.000118909	0.00441016	---NA---	216	0	-	-	-	-	-	no IPS match
comp4920_c0_seq7	22.63	0	-7.43734	3.32033	0.000118909	0.00441016	spx and exs domain-containing protein 1-like isoform x3	257	20	1.3e-51	0.9655	1	C:integral component of membrane	-	IPR004342 (PFAM); PTHR10783 (PANTHER); PTHR10783:SF46 (PANTHER)
comp49685_c0_seq1	22.63	0	-7.43734	3.32033	0.000118909	0.00441016	---NA---	277	0	-	-	-	-	-	no IPS match
comp50217_c0_seq1	22.63	0	-7.43734	3.32033	0.000118909	0.00441016	abc permease protein	226	20	2e-41	0.9785	3	C:integral component of membrane; P:transport; C:plasma membrane	-	IPR000515 (PFAM); PTHR30465 (PANTHER); PTHR30465:SF0 (PANTHER); TRANSMEMBRANE (PHOBIUS); CYTOPLASMIC_DOMAIN (PHOBIUS); NON_CYTOPLASMIC_DOMAIN (PHOBIUS); IPR000515 (SUPERFAMILY); TMhelix (TMHMM)
comp50483_c0_seq1	22.63	0	-7.43734	3.32033	0.000118909	0.00441016	---NA---	236	0	-	-	-	-	-	no IPS match
comp50488_c0_seq1	22.63	0	-7.43734	3.32033	0.000118909	0.00441016	---NA---	247	0	-	-	-	-	-	SIGNAL_PEPTIDE_H_REGION (PHOBIUS); SIGNAL_PEPTIDE (PHOBIUS); NON_CYTOPLASMIC_DOMAIN (PHOBIUS); SIGNAL_PEPTIDE_N_REGION (PHOBIUS); SIGNAL_PEPTIDE_C_REGION (PHOBIUS); SignalP-noTM (SIGNALP_EUK)
comp50684_c0_seq1	22.63	0	-7.43734	3.32033	0.000118909	0.00441016	---NA---	261	0	-	-	-	-	-	no IPS match
comp50745_c0_seq1	22.63	0	-7.43734	3.32033	0.000118909	0.00441016	---NA---	241	0	-	-	-	-	-	SIGNAL_PEPTIDE (PHOBIUS); NON_CYTOPLASMIC_DOMAIN (PHOBIUS); SIGNAL_PEPTIDE_C_REGION (PHOBIUS); SIGNAL_PEPTIDE_H_REGION (PHOBIUS); SIGNAL_PEPTIDE_N_REGION (PHOBIUS)
comp51041_c0_seq1	22.63	0	-7.43734	3.32033	0.000118909	0.00441016	---NA---	224	0	-	-	-	-	-	no IPS match
comp51066_c0_seq1	22.63	0	-7.43734	3.32033	0.000118909	0.00441016	glycosyl hydrolase	233	20	3.8e-37	0.921	6	P:carbohydrate metabolic process; F:oxidoreductase activity, acting on the CH-OH group of donors, quinone or similar compound as acceptor; F:quinone binding; P:oxidation-reduction process; F:carbohydrate binding; F:hydrolase activity, acting on glycosyl bonds	-	no IPS match
comp51314_c0_seq1	22.63	0	-7.43734	3.32033	0.000118909	0.00441016	---NA---	228	0	-	-	-	-	-	no IPS match
comp51760_c0_seq1	22.63	0	-7.43734	3.32033	0.000118909	0.00441016	---NA---	253	0	-	-	-	-	-	no IPS match
comp51925_c0_seq1	22.63	0	-7.43734	3.32033	0.000118909	0.00441016	---NA---	233	0	-	-	-	-	-	no IPS match
comp51959_c0_seq1	22.63	0	-7.43734	3.32033	0.000118909	0.00441016	---NA---	287	0	-	-	-	-	-	CYTOPLASMIC_DOMAIN (PHOBIUS); TRANSMEMBRANE (PHOBIUS); NON_CYTOPLASMIC_DOMAIN (PHOBIUS); TMhelix (TMHMM)
comp52618_c0_seq1	22.63	0	-7.43734	3.32033	0.000118909	0.00441016	---NA---	297	0	-	-	-	-	-	no IPS match
comp53069_c0_seq1	22.63	0	-7.43734	3.32033	0.000118909	0.00441016	---NA---	254	0	-	-	-	-	-	no IPS match
comp53830_c0_seq1	22.63	0	-7.43734	3.32033	0.000118909	0.00441016	---NA---	230	0	-	-	-	-	-	TRANSMEMBRANE (PHOBIUS); NON_CYTOPLASMIC_DOMAIN (PHOBIUS); CYTOPLASMIC_DOMAIN (PHOBIUS); TMhelix (TMHMM)
comp54278_c0_seq1	22.63	0	-7.43734	3.32033	0.000118909	0.00441016	---NA---	240	0	-	-	-	-	-	TRANSMEMBRANE (PHOBIUS); CYTOPLASMIC_DOMAIN (PHOBIUS); NON_CYTOPLASMIC_DOMAIN (PHOBIUS)
comp54281_c0_seq1	22.63	0	-7.43734	3.32033	0.000118909	0.00441016	---NA---	236	0	-	-	-	-	-	no IPS match
comp54914_c0_seq1	22.63	0	-7.43734	3.32033	0.000118909	0.00441016	---NA---	287	0	-	-	-	-	-	no IPS match
comp55060_c0_seq1	22.63	0	-7.43734	3.32033	0.000118909	0.00441016	major cab protein	241	20	2.9e-21	1	8	F:metal ion binding; C:photosystem II; C:integral component of membrane; P:photosynthesis, light harvesting; C:photosystem I; P:protein-chromophore linkage; F:chlorophyll binding; C:chloroplast thylakoid membrane	-	no IPS match
comp55617_c0_seq1	22.63	0	-7.43734	3.32033	0.000118909	0.00441016	hCG2041967, partial	247	2	3.3e-08	0.72	15	F:hydrolase activity, acting on ester bonds; P:cell proliferation; P:cell morphogenesis; F:sterol esterase activity; C:lysosome; P:tissue remodeling; P:inflammatory response; C:extracellular exosome; P:homeostasis of number of cells within a tissue; P:lipid metabolic process; P:lipid catabolic process; P:cytokine production; F:lipase activity; P:lung development; F:hydrolase activity	-	no IPS match
comp56538_c0_seq1	22.63	0	-7.43734	3.32033	0.000118909	0.00441016	low quality protein: snf1-related protein kinase regulatory subunit gamma-1-like	215	5	1.1e-11	0.84	1	F:identical protein binding	-	SignalP-TM (SIGNALP_GRAM_POSITIVE)
comp56878_c0_seq1	22.63	0	-7.43734	3.32033	0.000118909	0.00441016	---NA---	281	0	-	-	-	-	-	TRANSMEMBRANE (PHOBIUS); CYTOPLASMIC_DOMAIN (PHOBIUS); NON_CYTOPLASMIC_DOMAIN (PHOBIUS); TMhelix (TMHMM); TMhelix (TMHMM)
comp57021_c0_seq1	22.63	0	-7.43734	3.32033	0.000118909	0.00441016	ribosomal protein l22e	241	20	2.8e-29	0.789	4	F:structural constituent of ribosome; P:ribosome biogenesis; C:ribosome; P:translation	-	no IPS match
comp57409_c0_seq1	22.63	0	-7.43734	3.32033	0.000118909	0.00441016	---NA---	231	0	-	-	-	-	-	SIGNAL_PEPTIDE_H_REGION (PHOBIUS); SIGNAL_PEPTIDE_N_REGION (PHOBIUS); SIGNAL_PEPTIDE_C_REGION (PHOBIUS); NON_CYTOPLASMIC_DOMAIN (PHOBIUS); SIGNAL_PEPTIDE (PHOBIUS)
comp57561_c0_seq1	22.63	0	-7.43734	3.32033	0.000118909	0.00441016	triacylglycerol lipase	275	20	9.8e-08	0.728	2	P:metabolic process; F:hydrolase activity	-	no IPS match
comp5758_c1_seq16	22.63	0	-7.43734	3.32033	0.000118909	0.00441016	at5g16000-like partial	280	20	2.8e-56	0.944	9	F:ATP binding; P:peptidyl-tyrosine phosphorylation; F:transmembrane receptor protein tyrosine kinase activity; F:2-alkenal reductase [NAD(P)] activity; C:integral component of membrane; P:transmembrane receptor protein tyrosine kinase signaling pathway; P:oxidation-reduction process; P:serine family amino acid metabolic process; F:protein serine/threonine kinase activity	EC:2.7.10; EC:2.7.10.1; EC:2.7.11; EC:1.3.1.74	G3DSA:1.10.510.10 (GENE3D); IPR000719 (PFAM); PTHR27001:SF217 (PANTHER); PTHR27001 (PANTHER); IPR000719 (PROSITE_PROFILES); IPR011009 (SUPERFAMILY)
comp57898_c0_seq1	22.63	0	-7.43734	3.32033	0.000118909	0.00441016	60s ribosomal protein l21	287	20	7.5e-25	0.723	1	C:intracellular ribonucleoprotein complex	-	no IPS match
comp57899_c0_seq1	22.63	0	-7.43734	3.32033	0.000118909	0.00441016	vitellogenin	237	20	2e-17	0.6905	2	P:lipid transport; F:lipid transporter activity	-	IPR001747 (PFAM)
comp58068_c0_seq1	22.63	0	-7.43734	3.32033	0.000118909	0.00441016	---NA---	224	0	-	-	-	-	-	no IPS match
comp58317_c0_seq1	22.63	0	-7.43734	3.32033	0.000118909	0.00441016	---NA---	278	0	-	-	-	-	-	no IPS match
comp58324_c0_seq1	22.63	0	-7.43734	3.32033	0.000118909	0.00441016	subtilisin-like protease sdd1	287	20	2.6e-58	0.784	2	P:proteolysis; F:serine-type endopeptidase activity	EC:3.4.21	IPR000209 (PFAM); IPR000209 (G3DSA:3.40.50.GENE3D); PTHR10795:SF435 (PANTHER); IPR015500 (PANTHER); IPR000209 (SUPERFAMILY)
comp58432_c0_seq1	22.63	0	-7.43734	3.32033	0.000118909	0.00441016	---NA---	226	0	-	-	-	-	-	no IPS match
comp58811_c0_seq1	22.63	0	-7.43734	3.32033	0.000118909	0.00441016	---NA---	229	0	-	-	-	-	-	no IPS match
comp59784_c0_seq1	22.63	0	-7.43734	3.32033	0.000118909	0.00441016	---NA---	264	0	-	-	-	-	-	no IPS match
comp60376_c0_seq1	22.63	0	-7.43734	3.32033	0.000118909	0.00441016	---NA---	260	0	-	-	-	-	-	CYTOPLASMIC_DOMAIN (PHOBIUS); TRANSMEMBRANE (PHOBIUS); NON_CYTOPLASMIC_DOMAIN (PHOBIUS); TMhelix (TMHMM)
comp6045_c0_seq1	22.63	0	-7.43734	3.32033	0.000118909	0.00441016	frigida-like protein 3	269	20	1e-51	0.812	2	P:biological_process; F:molecular_function	-	IPR012474 (PFAM); PTHR31791 (PANTHER); PTHR31791:SF12 (PANTHER)
comp60958_c0_seq1	22.63	0	-7.43734	3.32033	0.000118909	0.00441016	---NA---	253	0	-	-	-	-	-	no IPS match
comp61364_c0_seq1	22.63	0	-7.43734	3.32033	0.000118909	0.00441016	---NA---	266	0	-	-	-	-	-	no IPS match
comp61721_c0_seq1	22.63	0	-7.43734	3.32033	0.000118909	0.00441016	galactokinase	264	20	8.1e-52	0.9345	5	F:ATP binding; C:cytoplasm; P:galactose metabolic process; P:carbohydrate phosphorylation; F:galactokinase activity	EC:2.7.1.6	IPR014721 (G3DSA:3.30.230.GENE3D); IPR020568 (SUPERFAMILY)
comp62814_c0_seq1	22.63	0	-7.43734	3.32033	0.000118909	0.00441016	---NA---	282	0	-	-	-	-	-	SIGNAL_PEPTIDE_N_REGION (PHOBIUS); SIGNAL_PEPTIDE (PHOBIUS); NON_CYTOPLASMIC_DOMAIN (PHOBIUS); TRANSMEMBRANE (PHOBIUS); CYTOPLASMIC_DOMAIN (PHOBIUS); SIGNAL_PEPTIDE_C_REGION (PHOBIUS); SIGNAL_PEPTIDE_H_REGION (PHOBIUS)
comp62948_c0_seq1	22.63	0	-7.43734	3.32033	0.000118909	0.00441016	nadh dehydrogenase subunit 5	278	20	8.1e-52	1	8	P:sodium ion transport; P:proton transport; P:mitochondrial electron transport, NADH to ubiquinone; C:integral component of membrane; F:NADH dehydrogenase (ubiquinone) activity; P:ubiquinone biosynthetic process; C:mitochondrial inner membrane; C:respiratory chain	EC:1.6.99.5; EC:1.6.99.3; EC:1.6.5.3	IPR001750 (PFAM); PTHR22773:SF50 (PANTHER); PTHR22773 (PANTHER); CYTOPLASMIC_DOMAIN (PHOBIUS); NON_CYTOPLASMIC_DOMAIN (PHOBIUS); TRANSMEMBRANE (PHOBIUS); CYTOPLASMIC_DOMAIN (PHOBIUS); TRANSMEMBRANE (PHOBIUS); NON_CYTOPLASMIC_DOMAIN (PHOBIUS); TRANSMEMBRANE (PHOBIUS); TMhelix (TMHMM); TMhelix (TMHMM); TMhelix (TMHMM)
comp63162_c0_seq1	22.63	0	-7.43734	3.32033	0.000118909	0.00441016	---NA---	287	0	-	-	-	-	-	no IPS match
comp64598_c0_seq1	22.63	0	-7.43734	3.32033	0.000118909	0.00441016	---NA---	204	0	-	-	-	-	-	no IPS match
comp64733_c0_seq1	22.63	0	-7.43734	3.32033	0.000118909	0.00441016	---NA---	211	0	-	-	-	-	-	CYTOPLASMIC_DOMAIN (PHOBIUS); CYTOPLASMIC_DOMAIN (PHOBIUS); TRANSMEMBRANE (PHOBIUS); TRANSMEMBRANE (PHOBIUS); NON_CYTOPLASMIC_DOMAIN (PHOBIUS); TMhelix (TMHMM); TMhelix (TMHMM)
comp64745_c0_seq1	22.63	0	-7.43734	3.32033	0.000118909	0.00441016	---NA---	236	0	-	-	-	-	-	no IPS match
comp6503_c0_seq6	22.63	0	-7.43734	3.32033	0.000118909	0.00441016	hat family dimerisation domain containing protein	231	16	4.9e-06	0.5519	1	F:DNA binding	-	IPR025525 (PFAM)
comp65281_c0_seq1	22.63	0	-7.43734	3.32033	0.000118909	0.00441016	60s acidic ribosomal protein p0	240	20	1.1e-27	0.756	6	F:structural constituent of ribosome; P:cytoplasmic translation; C:cytosolic large ribosomal subunit; F:large ribosomal subunit rRNA binding; P:ribosomal large subunit assembly; C:membrane-bounded organelle	-	no IPS match
comp6550_c0_seq1	22.63	0	-7.43734	3.32033	0.000118909	0.00441016	abscisic acid insensitivity partial	242	20	2.4e-13	0.9435	4	F:protein serine/threonine phosphatase activity; C:protein serine/threonine phosphatase complex; F:metal ion binding; P:protein dephosphorylation	EC:3.1.3.16; EC:3.1; EC:3.1.3.41	IPR001932 (G3DSA:3.60.40.GENE3D); IPR001932 (PFAM); PTHR13832:SF335 (PANTHER); IPR015655 (PANTHER); IPR001932 (PROSITE_PROFILES); IPR001932 (SUPERFAMILY)
comp65587_c0_seq1	22.63	0	-7.43734	3.32033	0.000118909	0.00441016	---NA---	287	0	-	-	-	-	-	no IPS match
comp65856_c0_seq1	22.63	0	-7.43734	3.32033	0.000118909	0.00441016	---NA---	231	0	-	-	-	-	-	TMhelix (TMHMM)
comp65934_c0_seq1	22.63	0	-7.43734	3.32033	0.000118909	0.00441016	hypothetical protein	258	20	1.1e-49	0.961	-	-	-	no IPS match
comp66248_c0_seq1	22.63	0	-7.43734	3.32033	0.000118909	0.00441016	ribonuclease h protein at1g65750	287	19	7.1e-08	0.6721	-	-	-	no IPS match
comp66341_c0_seq1	22.63	0	-7.43734	3.32033	0.000118909	0.00441016	glucosamine-phosphate n-acetyltransferase	267	20	7.6e-47	0.797	2	P:acyl-carrier-protein biosynthetic process; F:N-acetyltransferase activity	EC:2.3.1	IPR000182 (PFAM); IPR016181 (G3DSA:3.40.630.GENE3D); PTHR13355 (PANTHER); PTHR13355:SF11 (PANTHER); IPR000182 (PROSITE_PROFILES); IPR016181 (SUPERFAMILY)
comp66343_c0_seq1	22.63	0	-7.43734	3.32033	0.000118909	0.00441016	---NA---	282	0	-	-	-	-	-	no IPS match
comp66387_c0_seq1	22.63	0	-7.43734	3.32033	0.000118909	0.00441016	---NA---	245	0	-	-	-	-	-	no IPS match
comp66439_c0_seq1	22.63	0	-7.43734	3.32033	0.000118909	0.00441016	---NA---	253	0	-	-	-	-	-	SignalP-noTM (SIGNALP_EUK)
comp66531_c0_seq1	22.63	0	-7.43734	3.32033	0.000118909	0.00441016	ein3-binding f-box protein 1-like	287	6	3.5e-48	0.7017	-	-	-	G3DSA:3.80.10.10 (GENE3D); SSF52047 (SUPERFAMILY)
comp68705_c0_seq1	22.63	0	-7.43734	3.32033	0.000118909	0.00441016	ribose-phosphate pyrophosphokinase 2 isoform x3	287	20	5.2e-33	0.761	5	F:magnesium ion binding; P:pentose-phosphate shunt; P:nucleotide biosynthetic process; F:ribose phosphate diphosphokinase activity; P:purine nucleobase metabolic process	EC:2.7.6.1	IPR029057 (G3DSA:3.40.50.GENE3D); IPR005946 (PFAM); PTHR10210 (PANTHER); IPR029057 (SUPERFAMILY)
comp6883_c0_seq1	22.63	0	-7.43734	3.32033	0.000118909	0.00441016	mitochondrial import inner membrane translocase subunit tim17-2-like	231	20	3.8e-43	0.865	6	P:protein transmembrane transport; C:mitochondrial inner membrane presequence translocase complex; F:P-P-bond-hydrolysis-driven protein transmembrane transporter activity; C:integral component of membrane; C:chloroplast envelope; P:intracellular protein transport	-	no IPS match
comp7462_c0_seq1	22.63	0	-7.43734	3.32033	0.000118909	0.00441016	orf16-lacz fusion protein	263	20	2.4e-27	0.7465	-	-	-	no IPS match
comp7509_c0_seq1	22.63	0	-7.43734	3.32033	0.000118909	0.00441016	---NA---	205	0	-	-	-	-	-	no IPS match
comp7630_c0_seq1	22.63	0	-7.43734	3.32033	0.000118909	0.00441016	probable aquaporin pip2-4	230	20	4e-46	0.8665	3	C:integral component of membrane; P:transport; F:transporter activity	-	IPR000425 (PRINTS); IPR000425 (PFAM); IPR023271 (G3DSA:1.20.1080.GENE3D); PTHR19139:SF158 (PANTHER); IPR000425 (PANTHER); TRANSMEMBRANE (PHOBIUS); CYTOPLASMIC_DOMAIN (PHOBIUS); TRANSMEMBRANE (PHOBIUS); CYTOPLASMIC_DOMAIN (PHOBIUS); NON_CYTOPLASMIC_DOMAIN (PHOBIUS); IPR023271 (SUPERFAMILY); TMhelix (TMHMM); TMhelix (TMHMM)
comp7852_c0_seq1	22.63	0	-7.43734	3.32033	0.000118909	0.00441016	---NA---	241	0	-	-	-	-	-	no IPS match
comp7920_c0_seq1	22.63	0	-7.43734	3.32033	0.000118909	0.00441016	s-adenosylmethionine decarboxylase proenzyme-like	224	20	5.5e-44	0.825	6	P:arginine metabolic process; P:proline metabolic process; P:spermidine biosynthetic process; P:spermine biosynthetic process; F:adenosylmethionine decarboxylase activity; P:S-adenosylmethioninamine biosynthetic process	EC:4.1.1.50	IPR016067 (G3DSA:3.60.90.GENE3D); IPR001985 (PFAM); IPR001985 (PANTHER); PTHR11570:SF3 (PANTHER); IPR016067 (SUPERFAMILY)
comp8065_c0_seq1	22.63	0	-7.43734	3.32033	0.000118909	0.00441016	---NA---	212	0	-	-	-	-	-	no IPS match
comp8519_c0_seq1	22.63	0	-7.43734	3.32033	0.000118909	0.00441016	eukaryotic translation initiation factor 3 subunit c-like	239	20	4.2e-45	0.863	8	F:translation initiation factor activity; P:formation of translation preinitiation complex; C:eukaryotic 43S preinitiation complex; C:eukaryotic 48S preinitiation complex; F:translation initiation factor binding; P:regulation of translational initiation; C:ribosome; C:eukaryotic translation initiation factor 3 complex	-	IPR008905 (PFAM); PTHR13937:SF0 (PANTHER); PTHR13937 (PANTHER)
comp9318_c0_seq1	22.63	0	-7.43734	3.32033	0.000118909	0.00441016	---NA---	247	0	-	-	-	-	-	no IPS match
comp9402_c0_seq1	22.63	0	-7.43734	3.32033	0.000118909	0.00441016	---NA---	248	0	-	-	-	-	-	no IPS match
comp9557_c0_seq1	22.63	0	-7.43734	3.32033	0.000118909	0.00441016	---NA---	237	0	-	-	-	-	-	no IPS match
comp9683_c0_seq1	22.63	0	-7.43734	3.32033	0.000118909	0.00441016	PREDICTED: calreticulin-like	223	1	3.6e-35	1	-	-	-	Coil (COILS)
comp6183_c0_seq1	45.29	0.12	-7.42612	4.20052	8.90804e-07	9.14609e-05	conserved protein	540	20	2.8e-48	0.7685	-	-	-	no IPS match
comp963_c0_seq3	22.34	0	-7.41884	3.30473	0.000160054	0.00582254	pyruvate decarboxylase 1	1277	20	6.8e-117	0.951	4	F:magnesium ion binding; F:thiamine pyrophosphate binding; P:metabolic process; F:carboxy-lyase activity	-	NON_CYTOPLASMIC_DOMAIN (PHOBIUS); SIGNAL_PEPTIDE (PHOBIUS); SIGNAL_PEPTIDE_H_REGION (PHOBIUS); SIGNAL_PEPTIDE_N_REGION (PHOBIUS); SIGNAL_PEPTIDE_C_REGION (PHOBIUS)
comp1713_c0_seq2	22.33	0	-7.4182	3.30419	0.000160054	0.00582254	proteasome subunit alpha type-5	1467	20	4.6e-170	0.984	5	C:nucleus; C:cytoplasm; C:proteasome core complex, alpha-subunit complex; F:threonine-type endopeptidase activity; P:ubiquitin-dependent protein catabolic process	EC:3.4.25	IPR000426 (SMART); IPR001353 (PFAM); IPR029055 (G3DSA:3.60.20.GENE3D); IPR000426 (PFAM); PTHR11599:SF14 (PANTHER); PTHR11599 (PANTHER); IPR000426 (PROSITE_PATTERNS); IPR023332 (PROSITE_PROFILES); IPR029055 (SUPERFAMILY)
comp17567_c0_seq1	22.23	0	-7.41176	3.29877	0.000160054	0.00582254	probable boi-related e3 ubiquitin-protein ligase 3	296	20	1.2e-64	0.646	8	C:nucleus; F:ubiquitin-protein transferase activity; F:zinc ion binding; F:metal ion binding; P:metabolic process; P:regulation of defense response; F:ligase activity; P:protein ubiquitination	-	no IPS match
comp27922_c0_seq1	22.23	0	-7.41176	3.29877	0.000160054	0.00582254	eukaryotic translation initiation factor 4 gamma-like isoform x3	296	20	4.4e-55	0.7155	-	-	-	no IPS match
comp15564_c0_seq4	22.19	0	-7.40918	3.2966	0.000160054	0.00582254	---NA---	503	0	-	-	-	-	-	TRANSMEMBRANE (PHOBIUS); NON_CYTOPLASMIC_DOMAIN (PHOBIUS); CYTOPLASMIC_DOMAIN (PHOBIUS)
comp8321_c0_seq14	22.05	0	-7.4001	3.28896	0.000160054	0.00582254	polyadenylate-binding protein-interacting protein 9-like	615	20	4.5e-36	0.8935	2	F:nucleotide binding; F:nucleic acid binding	-	IPR000504 (PFAM); IPR012677 (G3DSA:3.30.70.GENE3D); IPR000504 (PROSITE_PROFILES); SSF54928 (SUPERFAMILY)
comp15398_c0_seq1	22.01	0	-7.3975	3.28677	0.000160054	0.00582254	zinc-finger homeodomain protein 6-like	291	6	6.5e-55	0.6933	-	-	-	no IPS match
comp31034_c0_seq1	22.01	0	-7.3975	3.28677	0.000160054	0.00582254	---NA---	291	0	-	-	-	-	-	no IPS match
comp48871_c0_seq1	22.01	0	-7.3975	3.28677	0.000160054	0.00582254	---NA---	291	0	-	-	-	-	-	TRANSMEMBRANE (PHOBIUS); NON_CYTOPLASMIC_DOMAIN (PHOBIUS); CYTOPLASMIC_DOMAIN (PHOBIUS); TMhelix (TMHMM)
comp4873_c0_seq3	21.88	0	-7.389	3.27964	0.000160054	0.00582254	protein exordium-like	432	20	6.9e-33	0.9375	-	-	-	IPR006766 (PFAM); PTHR31279 (PANTHER); PTHR31279:SF3 (PANTHER)
comp5483_c0_seq1	21.64	0	-7.37319	3.26636	0.000160054	0.00582254	aquaporin pip2-7-like	299	20	2.2e-60	0.936	4	P:response to abscisic acid; C:integral component of membrane; P:transport; F:transporter activity	-	IPR000425 (PRINTS); IPR000425 (PFAM); IPR023271 (G3DSA:1.20.1080.GENE3D); PTHR19139:SF152 (PANTHER); IPR000425 (PANTHER); IPR022357 (PROSITE_PATTERNS); NON_CYTOPLASMIC_DOMAIN (PHOBIUS); CYTOPLASMIC_DOMAIN (PHOBIUS); CYTOPLASMIC_DOMAIN (PHOBIUS); TRANSMEMBRANE (PHOBIUS); TRANSMEMBRANE (PHOBIUS); IPR023271 (SUPERFAMILY); TMhelix (TMHMM); TMhelix (TMHMM); TMhelix (TMHMM)
comp24079_c0_seq1	21.22	0	-7.34508	3.24284	0.000217217	0.0073198	---NA---	290	0	-	-	-	-	-	no IPS match
comp2496_c1_seq1	21.22	0	-7.34508	3.24284	0.000217217	0.0073198	---NA---	294	0	-	-	-	-	-	TRANSMEMBRANE (PHOBIUS); CYTOPLASMIC_DOMAIN (PHOBIUS); NON_CYTOPLASMIC_DOMAIN (PHOBIUS); TMhelix (TMHMM)
comp27102_c0_seq1	21.22	0	-7.34508	3.24284	0.000217217	0.0073198	---NA---	286	0	-	-	-	-	-	no IPS match
comp33866_c0_seq1	21.22	0	-7.34508	3.24284	0.000217217	0.0073198	PREDICTED: uncharacterized protein LOC103696880	286	20	2.3e-60	0.852	1	P:syncytium formation	-	PTHR36375 (PANTHER); PTHR36375:SF1 (PANTHER)
comp34368_c0_seq1	21.22	0	-7.34508	3.24284	0.000217217	0.0073198	bro1 domain-containing protein brox homolog isoform x1	290	20	9.1e-37	0.786	1	C:vacuole	-	TRANSMEMBRANE (PHOBIUS); NON_CYTOPLASMIC_DOMAIN (PHOBIUS); CYTOPLASMIC_DOMAIN (PHOBIUS); TMhelix (TMHMM)
comp51321_c0_seq1	21.22	0	-7.34508	3.24284	0.000217217	0.0073198	---NA---	286	0	-	-	-	-	-	no IPS match
comp57740_c0_seq1	21.22	0	-7.34508	3.24284	0.000217217	0.0073198	---NA---	286	0	-	-	-	-	-	TMhelix (TMHMM)
comp64175_c0_seq1	21.22	0	-7.34508	3.24284	0.000217217	0.0073198	---NA---	286	0	-	-	-	-	-	NON_CYTOPLASMIC_DOMAIN (PHOBIUS); CYTOPLASMIC_DOMAIN (PHOBIUS); TRANSMEMBRANE (PHOBIUS); TMhelix (TMHMM)
comp66072_c0_seq1	21.22	0	-7.34508	3.24284	0.000217217	0.0073198	---NA---	290	0	-	-	-	-	-	CYTOPLASMIC_DOMAIN (PHOBIUS); TRANSMEMBRANE (PHOBIUS); NON_CYTOPLASMIC_DOMAIN (PHOBIUS)
comp67693_c0_seq1	21.22	0	-7.34508	3.24284	0.000217217	0.0073198	---NA---	290	0	-	-	-	-	-	no IPS match
comp6885_c0_seq6	21.22	0	-7.34508	3.24284	0.000217217	0.0073198	---NA---	286	0	-	-	-	-	-	no IPS match
comp7104_c0_seq2	21.22	0	-7.34508	3.24284	0.000217217	0.0073198	probable transporter mch1	290	20	1.8e-46	0.8875	2	C:mitochondrion; C:membrane	-	PTHR21576:SF17 (PANTHER); PTHR21576 (PANTHER); CYTOPLASMIC_DOMAIN (PHOBIUS); NON_CYTOPLASMIC_DOMAIN (PHOBIUS); CYTOPLASMIC_DOMAIN (PHOBIUS); TRANSMEMBRANE (PHOBIUS); TRANSMEMBRANE (PHOBIUS); TMhelix (TMHMM); TMhelix (TMHMM)
comp73845_c0_seq1	21.22	0	-7.34508	3.24284	0.000217217	0.0073198	short-chain dehydrogenase	286	20	9e-25	0.7685	2	F:oxidoreductase activity; P:oxidation-reduction process	-	no IPS match
comp11321_c0_seq1	21.08	0	-7.33559	3.23491	0.000217217	0.0073198	---NA---	333	0	-	-	-	-	-	SIGNAL_PEPTIDE_H_REGION (PHOBIUS); SIGNAL_PEPTIDE (PHOBIUS); SIGNAL_PEPTIDE_C_REGION (PHOBIUS); SIGNAL_PEPTIDE_N_REGION (PHOBIUS); NON_CYTOPLASMIC_DOMAIN (PHOBIUS)
comp24691_c0_seq1	20.96	0	-7.32741	3.22807	0.000217217	0.0073198	---NA---	336	0	-	-	-	-	-	no IPS match
comp17678_c0_seq8	20.94	0	-7.32604	3.22693	0.000217217	0.0073198	---NA---	356	0	-	-	-	-	-	CYTOPLASMIC_DOMAIN (PHOBIUS); CYTOPLASMIC_DOMAIN (PHOBIUS); TRANSMEMBRANE (PHOBIUS); TRANSMEMBRANE (PHOBIUS); NON_CYTOPLASMIC_DOMAIN (PHOBIUS); TMhelix (TMHMM); TMhelix (TMHMM)
comp26976_c0_seq1	20.91	0	-7.32398	3.22522	0.000217217	0.0073198	alpha- partial	305	20	1.8e-09	0.8505	7	F:GTP binding; P:protein polymerization; F:GTPase activity; P:metabolic process; F:structural constituent of cytoskeleton; C:microtubule; P:microtubule-based process	EC:3.6.1; EC:3.6.1.15	no IPS match
comp10418_c0_seq1	20.85	0	-7.31986	3.22178	0.000217217	0.0073198	---NA---	269	0	-	-	-	-	-	PS51257 (PROSITE_PROFILES)
comp14335_c0_seq6	20.85	0	-7.31986	3.22178	0.000217217	0.0073198	cyclic dof factor 2	301	20	3.4e-49	0.7605	2	F:DNA binding; P:regulation of transcription, DNA-templated	-	PTHR31089:SF4 (PANTHER); PTHR31089 (PANTHER)
comp1263_c0_seq7	20.61	0	-7.30327	3.20795	0.000217217	0.0073198	splicing arginine serine-rich 19-like	957	20	1.5e-119	0.623	-	-	-	SIGNAL_PEPTIDE_C_REGION (PHOBIUS); SIGNAL_PEPTIDE_H_REGION (PHOBIUS); SIGNAL_PEPTIDE (PHOBIUS); NON_CYTOPLASMIC_DOMAIN (PHOBIUS); SIGNAL_PEPTIDE_N_REGION (PHOBIUS)
comp21086_c0_seq5	20.58	0	-7.30118	3.20622	0.000217217	0.0073198	inositol polyphosphate multikinase alpha-like	293	20	3.4e-26	0.851	9	P:protein targeting to mitochondrion; P:myo-inositol hexakisphosphate biosynthetic process; F:inositol-1,4,5-trisphosphate 3-kinase activity; P:regulation of transcription, DNA-templated; P:phosphorylation; F:inositol-1,3,4-trisphosphate 6-kinase activity; C:intracellular; F:inositol tetrakisphosphate kinase activity; P:D-xylose metabolic process	EC:2.7.1.159; EC:2.7.1.127	IPR005522 (PANTHER); PTHR12400:SF51 (PANTHER)
comp37436_c0_seq1	20.58	0	-7.30118	3.20622	0.000217217	0.0073198	epidermis-specific secreted glycoprotein ep1-like	315	20	3.1e-38	0.734	2	P:recognition of pollen; F:carbohydrate binding	-	no IPS match
comp43715_c0_seq1	20.58	0	-7.30118	3.20622	0.000217217	0.0073198	---NA---	293	0	-	-	-	-	-	no IPS match
comp18569_c0_seq1	20.54	0	-7.29839	3.2039	0.000217217	0.0073198	peptidase inhibitor i9	574	20	6.2e-34	0.887	2	P:phosphorylation; F:kinase activity	-	NON_CYTOPLASMIC_DOMAIN (PHOBIUS); CYTOPLASMIC_DOMAIN (PHOBIUS); TRANSMEMBRANE (PHOBIUS); CYTOPLASMIC_DOMAIN (PHOBIUS); TRANSMEMBRANE (PHOBIUS); TMhelix (TMHMM)
comp18367_c0_seq10	20.21	0	-7.27517	3.18461	0.00029737	0.0091321	PREDICTED: uncharacterized protein LOC103704355	289	20	4.5e-57	0.7555	-	-	-	PTHR21654:SF11 (PANTHER); PTHR21654 (PANTHER)
comp21738_c0_seq1	20.21	0	-7.27517	3.18461	0.00029737	0.0091321	protein xap5 circadian timekeeper	289	20	1.7e-40	0.9135	16	P:seed dormancy process; P:regulation of photomorphogenesis; P:lipid storage; P:embryo development ending in seed dormancy; P:sugar mediated signaling pathway; P:ethylene-activated signaling pathway; P:response to blue light; P:regulation of circadian rhythm; P:seed germination; P:meristem structural organization; C:nucleus; P:regulation of flower development; P:response to freezing; P:vegetative…	-	no IPS match
comp29460_c0_seq1	20.21	0	-7.27517	3.18461	0.00029737	0.0091321	---NA---	296	0	-	-	-	-	-	no IPS match
comp37942_c0_seq1	20.21	0	-7.27517	3.18461	0.00029737	0.0091321	ring-h2 finger protein atl79-like	289	7	4.4e-35	0.7571	-	-	-	no IPS match
comp53753_c0_seq1	20.21	0	-7.27517	3.18461	0.00029737	0.0091321	protein transparent testa 12	289	1	6e-40	1	-	-	-	no IPS match
comp59334_c0_seq1	20.21	0	-7.27517	3.18461	0.00029737	0.0091321	---NA---	289	0	-	-	-	-	-	no IPS match
comp7199_c0_seq2	20.18	0	-7.27304	3.18284	0.00029737	0.0091321	protein sco1 homolog mitochondrial	1614	20	0	0.871	12	P:protein targeting to mitochondrion; P:embryo development; P:copper ion transport; P:mitochondrial respiratory chain complex IV assembly; C:transcription factor complex; F:transcription factor activity, sequence-specific DNA binding; P:cellular copper ion homeostasis; F:copper ion binding; P:methylglyoxal catabolic process to D-lactate via S-lactoyl-glutathione; P:regulation of transcription, DN…	-	IPR012336 (G3DSA:3.40.30.GENE3D); IPR017276 (PIRSF); IPR003782 (PFAM); PTHR12151:SF5 (PANTHER); IPR003782 (PANTHER); NON_CYTOPLASMIC_DOMAIN (PHOBIUS); TRANSMEMBRANE (PHOBIUS); CYTOPLASMIC_DOMAIN (PHOBIUS); IPR012336 (PROSITE_PROFILES); IPR012336 (SUPERFAMILY); TMhelix (TMHMM)
comp10585_c0_seq1	20.04	0	-7.26306	3.17457	0.00029737	0.0091321	syntaxin-52-like	306	20	2e-27	0.8635	2	P:vesicle-mediated transport; C:membrane	-	no IPS match
comp10394_c0_seq8	19.8	0	-7.2458	3.16027	0.00029737	0.0091321	dnaj homolog subfamily c member 3 homolog	232	20	2.6e-44	0.9265	10	C:endoplasmic reticulum lumen; P:response to heat; F:protein binding; P:response to high light intensity; P:positive regulation by host of viral process; C:cytoplasmic, membrane-bounded vesicle; P:response to hydrogen peroxide; P:protein folding; C:plasma membrane; P:response to endoplasmic reticulum stress	-	IPR019734 (SMART); IPR011990 (G3DSA:1.25.40.GENE3D); IPR013026 (PROSITE_PROFILES); SSF48452 (SUPERFAMILY)
comp10493_c0_seq1	19.8	0	-7.2458	3.16027	0.00029737	0.0091321	---NA---	249	0	-	-	-	-	-	no IPS match
comp10504_c0_seq15	19.8	0	-7.2458	3.16027	0.00029737	0.0091321	---NA---	253	0	-	-	-	-	-	no IPS match
comp10584_c0_seq1	19.8	0	-7.2458	3.16027	0.00029737	0.0091321	---NA---	202	0	-	-	-	-	-	no IPS match
comp11095_c0_seq2	19.8	0	-7.2458	3.16027	0.00029737	0.0091321	---NA---	223	0	-	-	-	-	-	no IPS match
comp11107_c0_seq1	19.8	0	-7.2458	3.16027	0.00029737	0.0091321	---NA---	249	0	-	-	-	-	-	no IPS match
comp11418_c0_seq1	19.8	0	-7.2458	3.16027	0.00029737	0.0091321	---NA---	245	0	-	-	-	-	-	CYTOPLASMIC_DOMAIN (PHOBIUS); NON_CYTOPLASMIC_DOMAIN (PHOBIUS); TRANSMEMBRANE (PHOBIUS); TMhelix (TMHMM)
comp11583_c0_seq2	19.8	0	-7.2458	3.16027	0.00029737	0.0091321	---NA---	230	0	-	-	-	-	-	no IPS match
comp12473_c0_seq5	19.8	0	-7.2458	3.16027	0.00029737	0.0091321	---NA---	251	0	-	-	-	-	-	no IPS match
comp14083_c0_seq1	19.8	0	-7.2458	3.16027	0.00029737	0.0091321	---NA---	264	0	-	-	-	-	-	no IPS match
comp14529_c0_seq1	19.8	0	-7.2458	3.16027	0.00029737	0.0091321	coatomer subunit delta	227	20	1.9e-43	0.967	7	C:plasmodesma; P:retrograde vesicle-mediated transport, Golgi to ER; C:cytosol; C:clathrin adaptor complex; P:intracellular protein transport; P:N-terminal protein myristoylation; C:COPI vesicle coat	-	G3DSA:3.30.450.60 (GENE3D); PTHR10121:SF1 (PANTHER); IPR027059 (PANTHER); IPR011012 (SUPERFAMILY)
comp15603_c0_seq9	19.8	0	-7.2458	3.16027	0.00029737	0.0091321	---NA---	211	0	-	-	-	-	-	no IPS match
comp16714_c0_seq1	19.8	0	-7.2458	3.16027	0.00029737	0.0091321	PREDICTED: uncharacterized protein LOC103700808 isoform X1	213	20	2.1e-41	0.7375	2	P:vesicle-mediated transport; C:intracellular	-	no IPS match
comp16818_c0_seq3	19.8	0	-7.2458	3.16027	0.00029737	0.0091321	---NA---	249	0	-	-	-	-	-	no IPS match
comp17185_c0_seq1	19.8	0	-7.2458	3.16027	0.00029737	0.0091321	---NA---	217	0	-	-	-	-	-	SIGNAL_PEPTIDE_C_REGION (PHOBIUS); SIGNAL_PEPTIDE_H_REGION (PHOBIUS); SIGNAL_PEPTIDE_N_REGION (PHOBIUS); NON_CYTOPLASMIC_DOMAIN (PHOBIUS); SIGNAL_PEPTIDE (PHOBIUS)
comp17350_c0_seq1	19.8	0	-7.2458	3.16027	0.00029737	0.0091321	---NA---	202	0	-	-	-	-	-	NON_CYTOPLASMIC_DOMAIN (PHOBIUS); TRANSMEMBRANE (PHOBIUS); CYTOPLASMIC_DOMAIN (PHOBIUS); TMhelix (TMHMM)
comp17372_c0_seq1	19.8	0	-7.2458	3.16027	0.00029737	0.0091321	peroxisome biogenesis protein 5	250	20	8.9e-50	0.812	7	P:lipid transport; P:fatty acid beta-oxidation; P:protein targeting to peroxisome; P:lithium ion transport; P:intra-Golgi vesicle-mediated transport; C:intracellular; P:response to auxin	-	IPR024111 (PANTHER); PTHR10130:SF0 (PANTHER)
comp17667_c0_seq1	19.8	0	-7.2458	3.16027	0.00029737	0.0091321	strubbelig-receptor family 7 protein	260	20	1.9e-41	0.755	10	C:nucleus; F:ATP binding; C:integral component of membrane; C:cytosol; P:transmembrane receptor protein tyrosine kinase signaling pathway; P:serine family amino acid metabolic process; C:extracellular region; F:protein serine/threonine kinase activity; P:protein phosphorylation; C:plasma membrane	EC:2.7.11	no IPS match
comp18092_c0_seq5	19.8	0	-7.2458	3.16027	0.00029737	0.0091321	lrr receptor-like serine threonine-protein kinase gso1	278	20	8.3e-37	0.7105	2	F:oxidoreductase activity; P:metabolic process	-	no IPS match
comp18098_c0_seq1	19.8	0	-7.2458	3.16027	0.00029737	0.0091321	---NA---	230	0	-	-	-	-	-	NON_CYTOPLASMIC_DOMAIN (PHOBIUS); SIGNAL_PEPTIDE_C_REGION (PHOBIUS); SIGNAL_PEPTIDE_H_REGION (PHOBIUS); SIGNAL_PEPTIDE (PHOBIUS); SIGNAL_PEPTIDE_N_REGION (PHOBIUS); TMhelix (TMHMM)
comp18453_c1_seq1	19.8	0	-7.2458	3.16027	0.00029737	0.0091321	---NA---	292	0	-	-	-	-	-	NON_CYTOPLASMIC_DOMAIN (PHOBIUS); TRANSMEMBRANE (PHOBIUS); CYTOPLASMIC_DOMAIN (PHOBIUS); TMhelix (TMHMM)
comp18605_c0_seq1	19.8	0	-7.2458	3.16027	0.00029737	0.0091321	---NA---	234	0	-	-	-	-	-	no IPS match
comp1885_c0_seq25	19.8	0	-7.2458	3.16027	0.00029737	0.0091321	disease resistance protein rga3	215	20	7.3e-41	0.924	-	-	-	no IPS match
comp19181_c0_seq1	19.8	0	-7.2458	3.16027	0.00029737	0.0091321	mitoferrin-like isoform x1	216	20	8.8e-40	0.9645	2	P:transmembrane transport; C:integral component of membrane	-	no IPS match
comp20054_c0_seq1	19.8	0	-7.2458	3.16027	0.00029737	0.0091321	---NA---	272	0	-	-	-	-	-	no IPS match
comp20481_c0_seq1	19.8	0	-7.2458	3.16027	0.00029737	0.0091321	PREDICTED: uncharacterized protein LOC103711409	235	20	1.1e-47	0.924	1	P:protein folding	-	PTHR31029 (PANTHER); PTHR31029:SF5 (PANTHER); CYTOPLASMIC_DOMAIN (PHOBIUS); TRANSMEMBRANE (PHOBIUS); NON_CYTOPLASMIC_DOMAIN (PHOBIUS)
comp20926_c0_seq1	19.8	0	-7.2458	3.16027	0.00029737	0.0091321	---NA---	249	0	-	-	-	-	-	no IPS match
comp21023_c0_seq1	19.8	0	-7.2458	3.16027	0.00029737	0.0091321	---NA---	282	0	-	-	-	-	-	NON_CYTOPLASMIC_DOMAIN (PHOBIUS); CYTOPLASMIC_DOMAIN (PHOBIUS); TRANSMEMBRANE (PHOBIUS); TMhelix (TMHMM)
comp21276_c0_seq1	19.8	0	-7.2458	3.16027	0.00029737	0.0091321	---NA---	201	0	-	-	-	-	-	no IPS match
comp21389_c0_seq9	19.8	0	-7.2458	3.16027	0.00029737	0.0091321	low quality protein: dna topoisomerase 2-like	271	4	1.2e-21	0.505	-	-	-	no IPS match
comp21867_c0_seq1	19.8	0	-7.2458	3.16027	0.00029737	0.0091321	---NA---	216	0	-	-	-	-	-	no IPS match
comp22052_c0_seq1	19.8	0	-7.2458	3.16027	0.00029737	0.0091321	transcription factor bhlh49 isoform x1	220	20	8.8e-42	0.8025	-	-	-	no IPS match
comp22082_c0_seq1	19.8	0	-7.2458	3.16027	0.00029737	0.0091321	nudix hydrolase chloroplastic-like	228	20	9.7e-41	0.844	2	P:flavin-containing compound metabolic process; F:hydrolase activity	-	IPR029401 (PFAM); G3DSA:2.20.70.10 (GENE3D); PTHR22769 (PANTHER); PTHR22769:SF3 (PANTHER)
comp2252_c0_seq5	19.8	0	-7.2458	3.16027	0.00029737	0.0091321	transcription initiation factor iib	252	20	2e-52	0.973	8	C:nucleus; F:translation initiation factor activity; F:zinc ion binding; P:regulation of transcription, DNA-templated; P:DNA-templated transcription, initiation; F:TBP-class protein binding; C:ribosome; P:regulation of translational initiation	-	IPR000812 (PRINTS); IPR013763 (G3DSA:1.10.472.GENE3D); IPR013763 (G3DSA:1.10.472.GENE3D); IPR000812 (PANTHER); PTHR11618:SF27 (PANTHER); IPR013763 (SUPERFAMILY)
comp22757_c0_seq1	19.8	0	-7.2458	3.16027	0.00029737	0.0091321	2-aminoethanethiol dioxygenase-like isoform x1	256	20	5.6e-54	0.839	2	F:oxidoreductase activity, acting on single donors with incorporation of molecular oxygen, incorporation of two atoms of oxygen; P:oxidation-reduction process	EC:1.13.11	IPR012864 (PFAM); PTHR22966 (PANTHER); IPR011051 (SUPERFAMILY)
comp22874_c0_seq1	19.8	0	-7.2458	3.16027	0.00029737	0.0091321	PREDICTED: unknown protein 1-like	267	20	1.4e-53	0.684	2	C:intracellular membrane-bounded organelle; C:cytoplasmic part	-	no IPS match
comp23179_c0_seq1	19.8	0	-7.2458	3.16027	0.00029737	0.0091321	---NA---	259	0	-	-	-	-	-	no IPS match
comp23613_c0_seq1	19.8	0	-7.2458	3.16027	0.00029737	0.0091321	e3 ubiquitin-protein ligase lin-1	292	20	2e-57	0.871	2	P:signal transduction; C:cytoplasmic, membrane-bounded vesicle	-	IPR016346 (PANTHER); PTHR19850:SF33 (PANTHER)
comp24491_c1_seq1	19.8	0	-7.2458	3.16027	0.00029737	0.0091321	---NA---	221	0	-	-	-	-	-	no IPS match
comp25221_c0_seq1	19.8	0	-7.2458	3.16027	0.00029737	0.0091321	glycosyltransferase 5	255	20	1.5e-14	0.6875	5	F:transferase activity, transferring glycosyl groups; P:metabolic process; C:integral component of membrane; C:Golgi apparatus; F:transferase activity	-	no IPS match
comp25515_c0_seq1	19.8	0	-7.2458	3.16027	0.00029737	0.0091321	---NA---	259	0	-	-	-	-	-	no IPS match
comp2581_c1_seq1	19.8	0	-7.2458	3.16027	0.00029737	0.0091321	---NA---	229	0	-	-	-	-	-	no IPS match
comp26021_c0_seq1	19.8	0	-7.2458	3.16027	0.00029737	0.0091321	---NA---	262	0	-	-	-	-	-	no IPS match
comp26558_c0_seq1	19.8	0	-7.2458	3.16027	0.00029737	0.0091321	---NA---	253	0	-	-	-	-	-	no IPS match
comp26743_c0_seq1	19.8	0	-7.2458	3.16027	0.00029737	0.0091321	---NA---	265	0	-	-	-	-	-	no IPS match
comp26791_c0_seq1	19.8	0	-7.2458	3.16027	0.00029737	0.0091321	---NA---	255	0	-	-	-	-	-	SIGNAL_PEPTIDE_C_REGION (PHOBIUS); SIGNAL_PEPTIDE_N_REGION (PHOBIUS); SIGNAL_PEPTIDE_H_REGION (PHOBIUS); SIGNAL_PEPTIDE (PHOBIUS); NON_CYTOPLASMIC_DOMAIN (PHOBIUS); SignalP-noTM (SIGNALP_EUK)
comp2920_c0_seq1	19.8	0	-7.2458	3.16027	0.00029737	0.0091321	---NA---	245	0	-	-	-	-	-	no IPS match
comp293_c0_seq20	19.8	0	-7.2458	3.16027	0.00029737	0.0091321	---NA---	206	0	-	-	-	-	-	no IPS match
comp31311_c1_seq3	19.8	0	-7.2458	3.16027	0.00029737	0.0091321	---NA---	247	0	-	-	-	-	-	no IPS match
comp31400_c0_seq1	19.8	0	-7.2458	3.16027	0.00029737	0.0091321	---NA---	277	0	-	-	-	-	-	no IPS match
comp31450_c0_seq1	19.8	0	-7.2458	3.16027	0.00029737	0.0091321	protein iq-domain 14-like	241	20	4.2e-41	0.7375	-	-	-	no IPS match
comp32206_c0_seq1	19.8	0	-7.2458	3.16027	0.00029737	0.0091321	---NA---	256	0	-	-	-	-	-	no IPS match
comp32559_c0_seq1	19.8	0	-7.2458	3.16027	0.00029737	0.0091321	---NA---	256	0	-	-	-	-	-	no IPS match
comp33194_c0_seq2	19.8	0	-7.2458	3.16027	0.00029737	0.0091321	PREDICTED: uncharacterized protein LOC103699609	275	5	6.7e-28	0.772	-	-	-	no IPS match
comp33225_c0_seq2	19.8	0	-7.2458	3.16027	0.00029737	0.0091321	dof zinc finger	269	20	9.3e-50	0.772	2	F:DNA binding; P:regulation of transcription, DNA-templated	-	PTHR31992 (PANTHER); PTHR31992:SF13 (PANTHER); IPR003851 (PRODOM)
comp33336_c0_seq1	19.8	0	-7.2458	3.16027	0.00029737	0.0091321	phosphoinositide phospholipase c 6-like	263	20	1.3e-25	0.9205	8	F:phosphatidylinositol phospholipase C activity; F:protein binding; P:intracellular signal transduction; P:phospholipid catabolic process; F:signal transducer activity; C:intracellular; P:intracellular signal transduction; P:diacylglycerol metabolic process	EC:3.1; EC:3.1.4.11; EC:3.1.1	IPR000008 (G3DSA:2.60.40.GENE3D); IPR001192 (PANTHER); PTHR10336:SF92 (PANTHER)
comp3433_c1_seq1	19.8	0	-7.2458	3.16027	0.00029737	0.0091321	protein tic chloroplastic isoform x1	261	5	7e-23	0.904	-	-	-	no IPS match
comp3461_c0_seq7	19.8	0	-7.2458	3.16027	0.00029737	0.0091321	---NA---	257	0	-	-	-	-	-	CYTOPLASMIC_DOMAIN (PHOBIUS); TRANSMEMBRANE (PHOBIUS); NON_CYTOPLASMIC_DOMAIN (PHOBIUS)
comp35338_c0_seq2	19.8	0	-7.2458	3.16027	0.00029737	0.0091321	e3 ubiquitin-protein ligase upl1-like isoform x2	276	20	2e-53	0.8125	3	F:ubiquitin-protein transferase activity; F:ligase activity; P:protein ubiquitination	-	NON_CYTOPLASMIC_DOMAIN (PHOBIUS); CYTOPLASMIC_DOMAIN (PHOBIUS); TRANSMEMBRANE (PHOBIUS)
comp35746_c0_seq1	19.8	0	-7.2458	3.16027	0.00029737	0.0091321	probable inorganic phosphate transporter 1-4	280	5	2.7e-05	0.692	5	F:inorganic phosphate transmembrane transporter activity; P:transmembrane transport; P:phosphate ion transport; F:transmembrane transporter activity; C:integral component of membrane	-	no IPS match
comp36081_c0_seq1	19.8	0	-7.2458	3.16027	0.00029737	0.0091321	---NA---	249	0	-	-	-	-	-	TRANSMEMBRANE (PHOBIUS); CYTOPLASMIC_DOMAIN (PHOBIUS); NON_CYTOPLASMIC_DOMAIN (PHOBIUS)
comp3788_c0_seq1	19.8	0	-7.2458	3.16027	0.00029737	0.0091321	---NA---	260	0	-	-	-	-	-	no IPS match
comp38062_c0_seq1	19.8	0	-7.2458	3.16027	0.00029737	0.0091321	---NA---	271	0	-	-	-	-	-	no IPS match
comp39171_c0_seq1	19.8	0	-7.2458	3.16027	0.00029737	0.0091321	---NA---	256	0	-	-	-	-	-	no IPS match
comp40437_c0_seq1	19.8	0	-7.2458	3.16027	0.00029737	0.0091321	---NA---	264	0	-	-	-	-	-	no IPS match
comp40765_c0_seq3	19.8	0	-7.2458	3.16027	0.00029737	0.0091321	---NA---	248	0	-	-	-	-	-	no IPS match
comp41046_c0_seq1	19.8	0	-7.2458	3.16027	0.00029737	0.0091321	---NA---	219	0	-	-	-	-	-	no IPS match
comp41485_c0_seq1	19.8	0	-7.2458	3.16027	0.00029737	0.0091321	---NA---	263	0	-	-	-	-	-	CYTOPLASMIC_DOMAIN (PHOBIUS); TRANSMEMBRANE (PHOBIUS); NON_CYTOPLASMIC_DOMAIN (PHOBIUS); TMhelix (TMHMM)
comp43587_c0_seq1	19.8	0	-7.2458	3.16027	0.00029737	0.0091321	subtilisin-like protease	224	20	1.1e-31	0.7065	3	P:proteolysis; F:serine-type endopeptidase activity; F:hydrolase activity	-	no IPS match
comp4393_c0_seq10	19.8	0	-7.2458	3.16027	0.00029737	0.0091321	rna-binding protein cabeza-like	210	15	4.4e-31	0.816	2	F:nucleotide binding; F:nucleic acid binding	-	no IPS match
comp44330_c0_seq1	19.8	0	-7.2458	3.16027	0.00029737	0.0091321	---NA---	243	0	-	-	-	-	-	no IPS match
comp45394_c0_seq1	19.8	0	-7.2458	3.16027	0.00029737	0.0091321	---NA---	247	0	-	-	-	-	-	no IPS match
comp45861_c0_seq1	19.8	0	-7.2458	3.16027	0.00029737	0.0091321	---NA---	253	0	-	-	-	-	-	SignalP-noTM (SIGNALP_EUK)
comp47501_c0_seq1	19.8	0	-7.2458	3.16027	0.00029737	0.0091321	---NA---	262	0	-	-	-	-	-	no IPS match
comp47740_c0_seq1	19.8	0	-7.2458	3.16027	0.00029737	0.0091321	protein abscisic acid-insensitive 5-like	269	20	1.3e-30	0.8345	13	P:pollen maturation; P:response to salt stress; F:serine-type endopeptidase activity; F:sequence-specific DNA binding; P:regulation of transcription, DNA-templated; P:response to water deprivation; C:nucleus; P:response to cold; C:transcription factor complex; F:transcription factor activity, sequence-specific DNA binding; P:response to abscisic acid; P:positive regulation of transcription, DNA-t…	EC:3.4.21	IPR029803 (PTHR22952:PANTHER); PTHR22952 (PANTHER); SIGNAL_PEPTIDE_N_REGION (PHOBIUS); SIGNAL_PEPTIDE (PHOBIUS); SIGNAL_PEPTIDE_C_REGION (PHOBIUS); NON_CYTOPLASMIC_DOMAIN (PHOBIUS); SIGNAL_PEPTIDE_H_REGION (PHOBIUS); SignalP-noTM (SIGNALP_EUK)
comp48170_c0_seq1	19.8	0	-7.2458	3.16027	0.00029737	0.0091321	zinc finger partial	230	20	7e-44	0.839	-	-	-	PTHR35478:SF1 (PANTHER); PTHR35478 (PANTHER)
comp48264_c0_seq1	19.8	0	-7.2458	3.16027	0.00029737	0.0091321	---NA---	279	0	-	-	-	-	-	no IPS match
comp48338_c0_seq1	19.8	0	-7.2458	3.16027	0.00029737	0.0091321	---NA---	210	0	-	-	-	-	-	NON_CYTOPLASMIC_DOMAIN (PHOBIUS); CYTOPLASMIC_DOMAIN (PHOBIUS); TRANSMEMBRANE (PHOBIUS)
comp48523_c0_seq1	19.8	0	-7.2458	3.16027	0.00029737	0.0091321	uncharacterised protein	245	20	6.8e-25	0.687	-	-	-	no IPS match
comp4858_c0_seq10	19.8	0	-7.2458	3.16027	0.00029737	0.0091321	PREDICTED: uncharacterized protein LOC105057948	264	20	1.5e-47	0.871	2	P:carbohydrate metabolic process; F:hydrolase activity, hydrolyzing O-glycosyl compounds	-	PTHR22925:SF32 (PANTHER); IPR006710 (PANTHER)
comp48682_c0_seq2	19.8	0	-7.2458	3.16027	0.00029737	0.0091321	---NA---	266	0	-	-	-	-	-	no IPS match
comp48861_c0_seq1	19.8	0	-7.2458	3.16027	0.00029737	0.0091321	integrase-like protein	245	20	4.9e-41	0.8955	3	F:nucleic acid binding; F:zinc ion binding; P:DNA integration	-	IPR012337 (G3DSA:3.30.420.GENE3D); PTHR24559 (PANTHER); PTHR24559:SF180 (PANTHER); IPR001584 (PROSITE_PROFILES); IPR012337 (SUPERFAMILY)
comp4891_c0_seq1	19.8	0	-7.2458	3.16027	0.00029737	0.0091321	actin partial	250	20	5.7e-51	0.98	-	-	-	G3DSA:3.90.640.10 (GENE3D); IPR004000 (PFAM); PTHR11937:SF255 (PANTHER); IPR004000 (PANTHER); SSF53067 (SUPERFAMILY)
comp49284_c0_seq1	19.8	0	-7.2458	3.16027	0.00029737	0.0091321	endo- -beta-xylanase	251	20	5.1e-40	0.892	5	P:xylan catabolic process; F:endo-1,4-beta-xylanase activity; P:interaction with host via protein secreted by type II secretion system; C:extracellular region; F:cellulose binding	EC:3.2.1.8	no IPS match
comp49506_c0_seq1	19.8	0	-7.2458	3.16027	0.00029737	0.0091321	ribonuclease h protein at1g65750	213	5	7.5e-07	0.656	-	-	-	no IPS match
comp49663_c0_seq1	19.8	0	-7.2458	3.16027	0.00029737	0.0091321	calcium-binding protein pbp1-like	257	20	6.4e-15	0.8435	5	C:nucleus; F:protein binding; F:calcium ion binding; P:trichome branching; P:hydrogen peroxide catabolic process	-	IPR011992 (G3DSA:1.10.238.GENE3D); PTHR10891:SF585 (PANTHER); PTHR10891 (PANTHER); IPR018247 (PROSITE_PATTERNS); IPR002048 (PROSITE_PROFILES); SSF47473 (SUPERFAMILY)
comp49941_c0_seq1	19.8	0	-7.2458	3.16027	0.00029737	0.0091321	---NA---	273	0	-	-	-	-	-	no IPS match
comp50193_c0_seq1	19.8	0	-7.2458	3.16027	0.00029737	0.0091321	---NA---	225	0	-	-	-	-	-	no IPS match
comp50306_c0_seq1	19.8	0	-7.2458	3.16027	0.00029737	0.0091321	---NA---	272	0	-	-	-	-	-	no IPS match
comp50466_c0_seq1	19.8	0	-7.2458	3.16027	0.00029737	0.0091321	---NA---	220	0	-	-	-	-	-	no IPS match
comp51623_c0_seq1	19.8	0	-7.2458	3.16027	0.00029737	0.0091321	---NA---	229	0	-	-	-	-	-	no IPS match
comp52347_c0_seq1	19.8	0	-7.2458	3.16027	0.00029737	0.0091321	---NA---	254	0	-	-	-	-	-	no IPS match
comp52612_c0_seq1	19.8	0	-7.2458	3.16027	0.00029737	0.0091321	sulfate transporter -like	209	20	8.6e-37	0.9715	4	F:secondary active sulfate transmembrane transporter activity; C:integral component of membrane; P:sulfate transmembrane transport; C:plasma membrane	-	IPR011547 (PFAM); IPR030314 (PTHR11814:PANTHER); IPR001902 (PANTHER); NON_CYTOPLASMIC_DOMAIN (PHOBIUS); CYTOPLASMIC_DOMAIN (PHOBIUS); SIGNAL_PEPTIDE_C_REGION (PHOBIUS); SIGNAL_PEPTIDE (PHOBIUS); SIGNAL_PEPTIDE_H_REGION (PHOBIUS); SIGNAL_PEPTIDE_N_REGION (PHOBIUS); TRANSMEMBRANE (PHOBIUS); TMhelix (TMHMM)
comp52797_c0_seq1	19.8	0	-7.2458	3.16027	0.00029737	0.0091321	---NA---	243	0	-	-	-	-	-	no IPS match
comp53397_c0_seq1	19.8	0	-7.2458	3.16027	0.00029737	0.0091321	bacterial transferase hexapeptide repeat protein	209	20	1.6e-21	0.9495	2	P:metabolic process; F:transferase activity	-	no IPS match
comp54058_c0_seq1	19.8	0	-7.2458	3.16027	0.00029737	0.0091321	---NA---	242	0	-	-	-	-	-	no IPS match
comp54741_c0_seq1	19.8	0	-7.2458	3.16027	0.00029737	0.0091321	---NA---	277	0	-	-	-	-	-	no IPS match
comp54938_c0_seq1	19.8	0	-7.2458	3.16027	0.00029737	0.0091321	---NA---	217	0	-	-	-	-	-	no IPS match
comp54992_c0_seq1	19.8	0	-7.2458	3.16027	0.00029737	0.0091321	---NA---	263	0	-	-	-	-	-	NON_CYTOPLASMIC_DOMAIN (PHOBIUS); SIGNAL_PEPTIDE_H_REGION (PHOBIUS); SIGNAL_PEPTIDE (PHOBIUS); SIGNAL_PEPTIDE_C_REGION (PHOBIUS); SIGNAL_PEPTIDE_N_REGION (PHOBIUS); SignalP-noTM (SIGNALP_GRAM_NEGATIVE); SignalP-noTM (SIGNALP_EUK)
comp5505_c0_seq1	19.8	0	-7.2458	3.16027	0.00029737	0.0091321	---NA---	253	0	-	-	-	-	-	no IPS match
comp55164_c0_seq1	19.8	0	-7.2458	3.16027	0.00029737	0.0091321	---NA---	222	0	-	-	-	-	-	no IPS match
comp55213_c0_seq1	19.8	0	-7.2458	3.16027	0.00029737	0.0091321	protoporphyrinogen oxidase	205	20	1.2e-36	0.9905	4	P:chlorophyll metabolic process; P:porphyrin-containing compound biosynthetic process; F:oxygen-dependent protoporphyrinogen oxidase activity; P:oxidation-reduction process	EC:1.3.3.4	no IPS match
comp55565_c0_seq1	19.8	0	-7.2458	3.16027	0.00029737	0.0091321	---NA---	259	0	-	-	-	-	-	no IPS match
comp55731_c0_seq1	19.8	0	-7.2458	3.16027	0.00029737	0.0091321	---NA---	229	0	-	-	-	-	-	no IPS match
comp55774_c0_seq1	19.8	0	-7.2458	3.16027	0.00029737	0.0091321	hypothetical protein	258	20	6e-27	0.955	-	-	-	no IPS match
comp55825_c0_seq1	19.8	0	-7.2458	3.16027	0.00029737	0.0091321	---NA---	218	0	-	-	-	-	-	SIGNAL_PEPTIDE_C_REGION (PHOBIUS); NON_CYTOPLASMIC_DOMAIN (PHOBIUS); SIGNAL_PEPTIDE (PHOBIUS); SIGNAL_PEPTIDE_H_REGION (PHOBIUS); SIGNAL_PEPTIDE_N_REGION (PHOBIUS)
comp55959_c0_seq1	19.8	0	-7.2458	3.16027	0.00029737	0.0091321	---NA---	211	0	-	-	-	-	-	no IPS match
comp56073_c0_seq1	19.8	0	-7.2458	3.16027	0.00029737	0.0091321	---NA---	219	0	-	-	-	-	-	no IPS match
comp56139_c0_seq1	19.8	0	-7.2458	3.16027	0.00029737	0.0091321	t-complex protein 1 subunit epsilon	253	20	4.5e-19	0.7495	12	C:chaperonin-containing T-complex; F:ATP binding; C:centrosome; C:extracellular exosome; C:tubulin complex; F:G-protein beta-subunit binding; F:beta-tubulin binding; P:'de novo' posttranslational protein folding; F:unfolded protein binding; C:nucleolus; P:response to virus; C:microtubule	-	IPR002423 (PFAM); IPR027413 (G3DSA:1.10.560.GENE3D); PTHR11353 (PANTHER); SSF48592 (SUPERFAMILY)
comp5640_c0_seq2	19.8	0	-7.2458	3.16027	0.00029737	0.0091321	abc transporter f family member 3	257	20	1.4e-45	0.8825	13	F:ATPase activity; P:gluconeogenesis; P:cytoskeleton organization; P:response to salt stress; P:glycolytic process; P:response to cadmium ion; P:defense response to bacterium; F:transporter activity; P:mRNA export from nucleus; F:ATP binding; P:protein import into nucleus; C:cytosol; P:proteasomal protein catabolic process	EC:3.6.1; EC:3.6.1.3; EC:3.6.1.15	no IPS match
comp56409_c0_seq1	19.8	0	-7.2458	3.16027	0.00029737	0.0091321	---NA---	212	0	-	-	-	-	-	no IPS match
comp56750_c0_seq1	19.8	0	-7.2458	3.16027	0.00029737	0.0091321	---NA---	224	0	-	-	-	-	-	SIGNAL_PEPTIDE_C_REGION (PHOBIUS); SIGNAL_PEPTIDE_N_REGION (PHOBIUS); NON_CYTOPLASMIC_DOMAIN (PHOBIUS); SIGNAL_PEPTIDE (PHOBIUS); SIGNAL_PEPTIDE_H_REGION (PHOBIUS)
comp56834_c0_seq1	19.8	0	-7.2458	3.16027	0.00029737	0.0091321	---NA---	214	0	-	-	-	-	-	NON_CYTOPLASMIC_DOMAIN (PHOBIUS); NON_CYTOPLASMIC_DOMAIN (PHOBIUS); TRANSMEMBRANE (PHOBIUS); CYTOPLASMIC_DOMAIN (PHOBIUS); TRANSMEMBRANE (PHOBIUS); TMhelix (TMHMM); TMhelix (TMHMM); TMhelix (TMHMM)
comp56968_c0_seq1	19.8	0	-7.2458	3.16027	0.00029737	0.0091321	phosphatidylinositol 4-phosphate 5-kinase 6-like	205	20	3.5e-38	0.913	3	F:ATP binding; F:1-phosphatidylinositol-4-phosphate 5-kinase activity; P:phosphatidylinositol phosphorylation	EC:2.7.1; EC:2.7.1.68	SignalP-TM (SIGNALP_GRAM_POSITIVE)
comp57071_c0_seq1	19.8	0	-7.2458	3.16027	0.00029737	0.0091321	non-specific lipid-transfer protein 2-like	225	20	3.8e-14	0.773	2	P:lipid transport; F:lipid binding	-	IPR000528 (PRINTS); G3DSA:1.10.110.10 (GENE3D); PTHR33076:SF1 (PANTHER); PTHR33076 (PANTHER); IPR000528 (PROSITE_PATTERNS); SignalP-TM (SIGNALP_GRAM_POSITIVE); IPR016140 (SUPERFAMILY)
comp57267_c0_seq1	19.8	0	-7.2458	3.16027	0.00029737	0.0091321	transformation transcription domain-associated	243	20	1.7e-33	0.9	4	P:double-strand break repair via homologous recombination; P:phosphorylation; F:phosphotransferase activity, alcohol group as acceptor; F:kinase activity	-	PTHR11139 (PANTHER); PTHR11139:SF1 (PANTHER)
comp57478_c0_seq1	19.8	0	-7.2458	3.16027	0.00029737	0.0091321	bc215 protein	212	8	1.8e-15	0.7212	-	-	-	no IPS match
comp57607_c0_seq1	19.8	0	-7.2458	3.16027	0.00029737	0.0091321	ethylene-responsive transcription factor crf1-like	221	1	3.4e-18	0.97	-	-	-	no IPS match
comp57884_c0_seq1	19.8	0	-7.2458	3.16027	0.00029737	0.0091321	---NA---	274	0	-	-	-	-	-	no IPS match
comp58239_c0_seq1	19.8	0	-7.2458	3.16027	0.00029737	0.0091321	---NA---	201	0	-	-	-	-	-	no IPS match
comp58976_c0_seq1	19.8	0	-7.2458	3.16027	0.00029737	0.0091321	---NA---	217	0	-	-	-	-	-	NON_CYTOPLASMIC_DOMAIN (PHOBIUS); TRANSMEMBRANE (PHOBIUS); CYTOPLASMIC_DOMAIN (PHOBIUS); TMhelix (TMHMM)
comp59108_c0_seq1	19.8	0	-7.2458	3.16027	0.00029737	0.0091321	---NA---	247	0	-	-	-	-	-	CYTOPLASMIC_DOMAIN (PHOBIUS); TRANSMEMBRANE (PHOBIUS); NON_CYTOPLASMIC_DOMAIN (PHOBIUS); TMhelix (TMHMM)
comp59294_c0_seq1	19.8	0	-7.2458	3.16027	0.00029737	0.0091321	mfs transporter	249	20	3.8e-28	0.7385	2	P:transmembrane transport; C:integral component of membrane	-	G3DSA:1.20.1250.20 (GENE3D); PTHR23502:SF1 (PANTHER); PTHR23502 (PANTHER); CYTOPLASMIC_DOMAIN (PHOBIUS); NON_CYTOPLASMIC_DOMAIN (PHOBIUS); TRANSMEMBRANE (PHOBIUS); IPR020846 (SUPERFAMILY); TMhelix (TMHMM)
comp5938_c0_seq1	19.8	0	-7.2458	3.16027	0.00029737	0.0091321	---NA---	224	0	-	-	-	-	-	TRANSMEMBRANE (PHOBIUS); NON_CYTOPLASMIC_DOMAIN (PHOBIUS); CYTOPLASMIC_DOMAIN (PHOBIUS); TMhelix (TMHMM)
comp59796_c0_seq1	19.8	0	-7.2458	3.16027	0.00029737	0.0091321	---NA---	249	0	-	-	-	-	-	no IPS match
comp59817_c0_seq1	19.8	0	-7.2458	3.16027	0.00029737	0.0091321	---NA---	205	0	-	-	-	-	-	no IPS match
comp60204_c0_seq1	19.8	0	-7.2458	3.16027	0.00029737	0.0091321	---NA---	275	0	-	-	-	-	-	SIGNAL_PEPTIDE_N_REGION (PHOBIUS); NON_CYTOPLASMIC_DOMAIN (PHOBIUS); SIGNAL_PEPTIDE_C_REGION (PHOBIUS); SIGNAL_PEPTIDE (PHOBIUS); SIGNAL_PEPTIDE_H_REGION (PHOBIUS); SignalP-noTM (SIGNALP_EUK)
comp60243_c0_seq1	19.8	0	-7.2458	3.16027	0.00029737	0.0091321	---NA---	271	0	-	-	-	-	-	no IPS match
comp60510_c0_seq1	19.8	0	-7.2458	3.16027	0.00029737	0.0091321	---NA---	211	0	-	-	-	-	-	no IPS match
comp61037_c0_seq1	19.8	0	-7.2458	3.16027	0.00029737	0.0091321	---NA---	234	0	-	-	-	-	-	SignalP-noTM (SIGNALP_EUK)
comp61203_c0_seq1	19.8	0	-7.2458	3.16027	0.00029737	0.0091321	---NA---	221	0	-	-	-	-	-	no IPS match
comp61227_c0_seq1	19.8	0	-7.2458	3.16027	0.00029737	0.0091321	---NA---	254	0	-	-	-	-	-	no IPS match
comp61389_c0_seq1	19.8	0	-7.2458	3.16027	0.00029737	0.0091321	ww domain-containing protein	260	20	2.5e-42	0.8915	-	-	-	PTHR10351:SF48 (PANTHER); PTHR10351 (PANTHER)
comp61396_c0_seq1	19.8	0	-7.2458	3.16027	0.00029737	0.0091321	---NA---	292	0	-	-	-	-	-	no IPS match
comp61637_c0_seq1	19.8	0	-7.2458	3.16027	0.00029737	0.0091321	---NA---	212	0	-	-	-	-	-	CYTOPLASMIC_DOMAIN (PHOBIUS); TRANSMEMBRANE (PHOBIUS); NON_CYTOPLASMIC_DOMAIN (PHOBIUS); TMhelix (TMHMM)
comp62254_c0_seq1	19.8	0	-7.2458	3.16027	0.00029737	0.0091321	---NA---	269	0	-	-	-	-	-	no IPS match
comp62280_c0_seq1	19.8	0	-7.2458	3.16027	0.00029737	0.0091321	---NA---	201	0	-	-	-	-	-	TRANSMEMBRANE (PHOBIUS); NON_CYTOPLASMIC_DOMAIN (PHOBIUS); NON_CYTOPLASMIC_DOMAIN (PHOBIUS); TRANSMEMBRANE (PHOBIUS); CYTOPLASMIC_DOMAIN (PHOBIUS); TMhelix (TMHMM); TMhelix (TMHMM)
comp62752_c0_seq1	19.8	0	-7.2458	3.16027	0.00029737	0.0091321	---NA---	265	0	-	-	-	-	-	SIGNAL_PEPTIDE_C_REGION (PHOBIUS); SIGNAL_PEPTIDE_N_REGION (PHOBIUS); SIGNAL_PEPTIDE_H_REGION (PHOBIUS); SIGNAL_PEPTIDE (PHOBIUS); NON_CYTOPLASMIC_DOMAIN (PHOBIUS); SignalP-noTM (SIGNALP_EUK)
comp63165_c0_seq1	19.8	0	-7.2458	3.16027	0.00029737	0.0091321	---NA---	261	0	-	-	-	-	-	no IPS match
comp63206_c0_seq1	19.8	0	-7.2458	3.16027	0.00029737	0.0091321	---NA---	237	0	-	-	-	-	-	no IPS match
comp63295_c0_seq1	19.8	0	-7.2458	3.16027	0.00029737	0.0091321	---NA---	263	0	-	-	-	-	-	no IPS match
comp63585_c0_seq1	19.8	0	-7.2458	3.16027	0.00029737	0.0091321	---NA---	207	0	-	-	-	-	-	TRANSMEMBRANE (PHOBIUS); CYTOPLASMIC_DOMAIN (PHOBIUS); NON_CYTOPLASMIC_DOMAIN (PHOBIUS); TMhelix (TMHMM)
comp63592_c0_seq1	19.8	0	-7.2458	3.16027	0.00029737	0.0091321	---NA---	255	0	-	-	-	-	-	no IPS match
comp64255_c0_seq1	19.8	0	-7.2458	3.16027	0.00029737	0.0091321	---NA---	205	0	-	-	-	-	-	no IPS match
comp65013_c0_seq1	19.8	0	-7.2458	3.16027	0.00029737	0.0091321	---NA---	278	0	-	-	-	-	-	no IPS match
comp65188_c0_seq1	19.8	0	-7.2458	3.16027	0.00029737	0.0091321	---NA---	255	0	-	-	-	-	-	no IPS match
comp65207_c0_seq1	19.8	0	-7.2458	3.16027	0.00029737	0.0091321	protein srg1-like	277	11	4.1e-16	0.7873	3	F:metal ion binding; F:oxidoreductase activity, acting on paired donors, with incorporation or reduction of molecular oxygen, 2-oxoglutarate as one donor, and incorporation of one atom each of oxygen into both donors; P:oxidation-reduction process	EC:1.14.11	NON_CYTOPLASMIC_DOMAIN (PHOBIUS); TRANSMEMBRANE (PHOBIUS); TRANSMEMBRANE (PHOBIUS); NON_CYTOPLASMIC_DOMAIN (PHOBIUS); CYTOPLASMIC_DOMAIN (PHOBIUS); TMhelix (TMHMM)
comp65306_c0_seq1	19.8	0	-7.2458	3.16027	0.00029737	0.0091321	PREDICTED: uncharacterized protein LOC105060245	272	1	4.5e-08	0.81	-	-	-	CYTOPLASMIC_DOMAIN (PHOBIUS); TRANSMEMBRANE (PHOBIUS); NON_CYTOPLASMIC_DOMAIN (PHOBIUS); TMhelix (TMHMM)
comp66243_c0_seq1	19.8	0	-7.2458	3.16027	0.00029737	0.0091321	integral membrane protein	236	20	7e-23	0.8285	-	-	-	no IPS match
comp66455_c0_seq1	19.8	0	-7.2458	3.16027	0.00029737	0.0091321	---NA---	212	0	-	-	-	-	-	TRANSMEMBRANE (PHOBIUS); CYTOPLASMIC_DOMAIN (PHOBIUS); NON_CYTOPLASMIC_DOMAIN (PHOBIUS)
comp66466_c0_seq1	19.8	0	-7.2458	3.16027	0.00029737	0.0091321	---NA---	279	0	-	-	-	-	-	no IPS match
comp66575_c0_seq1	19.8	0	-7.2458	3.16027	0.00029737	0.0091321	secreted lipoprotein	255	20	4.8e-50	0.9825	2	P:metabolic process; F:transferase activity	-	G3DSA:2.40.440.10 (GENE3D); SSF141523 (SUPERFAMILY)
comp66760_c0_seq1	19.8	0	-7.2458	3.16027	0.00029737	0.0091321	---NA---	215	0	-	-	-	-	-	NON_CYTOPLASMIC_DOMAIN (PHOBIUS); SIGNAL_PEPTIDE (PHOBIUS); SIGNAL_PEPTIDE_H_REGION (PHOBIUS); SIGNAL_PEPTIDE_C_REGION (PHOBIUS); SIGNAL_PEPTIDE_N_REGION (PHOBIUS); SignalP-TM (SIGNALP_EUK)
comp66795_c0_seq1	19.8	0	-7.2458	3.16027	0.00029737	0.0091321	phage protein	216	20	1.2e-24	0.73	4	C:transcription factor complex; F:transcription factor activity, sequence-specific DNA binding; P:regulation of transcription, DNA-templated; P:regulation of transcription, DNA-templated	-	no IPS match
comp67367_c0_seq1	19.8	0	-7.2458	3.16027	0.00029737	0.0091321	isocitrate dehydrogenase	271	20	1.1e-47	0.9585	6	F:magnesium ion binding; F:NAD binding; P:glutathione metabolic process; F:isocitrate dehydrogenase (NADP+) activity; P:isocitrate metabolic process; P:reductive tricarboxylic acid cycle	EC:1.1.1.42; EC:1.1.1	no IPS match
comp67735_c0_seq1	19.8	0	-7.2458	3.16027	0.00029737	0.0091321	hypothetical protein BN1708_008083, partial	274	3	2.1e-05	0.8	-	-	-	no IPS match
comp67896_c0_seq1	19.8	0	-7.2458	3.16027	0.00029737	0.0091321	---NA---	236	0	-	-	-	-	-	no IPS match
comp68039_c0_seq1	19.8	0	-7.2458	3.16027	0.00029737	0.0091321	---NA---	264	0	-	-	-	-	-	no IPS match
comp68161_c0_seq1	19.8	0	-7.2458	3.16027	0.00029737	0.0091321	---NA---	266	0	-	-	-	-	-	no IPS match
comp6917_c0_seq10	19.8	0	-7.2458	3.16027	0.00029737	0.0091321	---NA---	252	0	-	-	-	-	-	no IPS match
comp7022_c0_seq1	19.8	0	-7.2458	3.16027	0.00029737	0.0091321	---NA---	261	0	-	-	-	-	-	no IPS match
comp7061_c0_seq1	19.8	0	-7.2458	3.16027	0.00029737	0.0091321	---NA---	262	0	-	-	-	-	-	no IPS match
comp7077_c0_seq1	19.8	0	-7.2458	3.16027	0.00029737	0.0091321	---NA---	244	0	-	-	-	-	-	no IPS match
comp7332_c0_seq22	19.8	0	-7.2458	3.16027	0.00029737	0.0091321	glycosyltransferase family protein 64 c3	236	2	2.6e-14	0.895	-	-	-	NON_CYTOPLASMIC_DOMAIN (PHOBIUS); TRANSMEMBRANE (PHOBIUS); CYTOPLASMIC_DOMAIN (PHOBIUS); TMhelix (TMHMM)
comp7750_c0_seq9	19.8	0	-7.2458	3.16027	0.00029737	0.0091321	receptor-like protein kinase at4g00960	273	20	6e-55	0.94	4	F:ATP binding; P:serine family amino acid metabolic process; F:protein serine/threonine kinase activity; P:protein phosphorylation	EC:2.7.11	G3DSA:1.10.510.10 (GENE3D); IPR000719 (PFAM); PTHR27002 (PANTHER); IPR008271 (PROSITE_PATTERNS); IPR000719 (PROSITE_PROFILES); IPR011009 (SUPERFAMILY)
comp8104_c0_seq7	19.8	0	-7.2458	3.16027	0.00029737	0.0091321	u3 small nucleolar rna-associated protein 14-like	234	20	1.1e-45	0.717	2	C:small-subunit processome; P:rRNA processing	-	IPR006709 (PANTHER); PTHR14150:SF12 (PANTHER)
comp8170_c1_seq18	19.8	0	-7.2458	3.16027	0.00029737	0.0091321	disease resistance protein rga2-like	260	7	2.4e-47	0.7443	-	-	-	no IPS match
comp8589_c0_seq3	19.8	0	-7.2458	3.16027	0.00029737	0.0091321	e3 ubiquitin protein ligase drip2-like isoform x1	208	20	1.8e-37	0.922	1	F:zinc ion binding	-	PTHR10825:SF42 (PANTHER); PTHR10825 (PANTHER)
comp9812_c0_seq1	19.8	0	-7.2458	3.16027	0.00029737	0.0091321	---NA---	209	0	-	-	-	-	-	no IPS match
comp9930_c0_seq1	19.8	0	-7.2458	3.16027	0.00029737	0.0091321	---NA---	257	0	-	-	-	-	-	no IPS match
comp11299_c0_seq1	19.59	0	-7.23051	3.14764	0.00029737	0.0091321	beta- partial	295	20	2.4e-64	1	7	F:GTP binding; P:protein polymerization; F:GTPase activity; P:metabolic process; F:structural constituent of cytoskeleton; C:microtubule; P:microtubule-based process	EC:3.6.1; EC:3.6.1.15	IPR002453 (PRINTS); IPR000217 (PRINTS); IPR003008 (SMART); IPR003008 (PFAM); IPR003008 (G3DSA:3.40.50.GENE3D); IPR000217 (PANTHER); PTHR11588:SF122 (PANTHER); IPR017975 (PROSITE_PATTERNS); IPR003008 (SUPERFAMILY)
comp409_c0_seq1	19.39	0	-7.21581	3.13551	0.00029737	0.0091321	14 kda proline-rich	750	20	1e-82	0.773	-	-	-	IPR016140 (SMART); IPR027923 (PFAM); G3DSA:1.10.110.10 (GENE3D); PTHR31731 (PANTHER); SIGNAL_PEPTIDE (PHOBIUS); SIGNAL_PEPTIDE_C_REGION (PHOBIUS); SIGNAL_PEPTIDE_H_REGION (PHOBIUS); SIGNAL_PEPTIDE_N_REGION (PHOBIUS); NON_CYTOPLASMIC_DOMAIN (PHOBIUS); SignalP-TM (SIGNALP_GRAM_POSITIVE); SignalP-noTM (SIGNALP_EUK); SignalP-noTM (SIGNALP_GRAM_NEGATIVE); IPR016140 (SUPERFAMILY); TMhelix (TMHMM)
comp2328_c0_seq1	19.32	0	-7.21063	3.13124	0.00041087	0.012134	---NA---	323	0	-	-	-	-	-	no IPS match
comp23172_c0_seq3	19.29	0	-7.2084	3.12941	0.00041087	0.012134	---NA---	343	0	-	-	-	-	-	SIGNAL_PEPTIDE (PHOBIUS); NON_CYTOPLASMIC_DOMAIN (PHOBIUS); SIGNAL_PEPTIDE_C_REGION (PHOBIUS); SIGNAL_PEPTIDE_H_REGION (PHOBIUS); SIGNAL_PEPTIDE_N_REGION (PHOBIUS)
comp4668_c0_seq5	19.21	0	-7.20244	3.1245	0.00041087	0.012134	---NA---	258	0	-	-	-	-	-	no IPS match
comp19734_c0_seq1	19.1	0	-7.19422	3.11773	0.00041087	0.012134	---NA---	322	0	-	-	-	-	-	no IPS match
comp23473_c0_seq1	19.1	0	-7.19422	3.11773	0.00041087	0.012134	---NA---	322	0	-	-	-	-	-	no IPS match
comp30461_c0_seq1	19	0	-7.1867	3.11155	0.00041087	0.012134	---NA---	349	0	-	-	-	-	-	no IPS match
comp5854_c1_seq3	18.93	0	-7.18141	3.10721	0.00041087	0.012134	dna-binding protein escarola	243	20	1.2e-47	0.7115	1	F:DNA binding	-	PTHR31100:SF14 (PANTHER); PTHR31100 (PANTHER)
comp3823_c0_seq3	18.87	0	-7.17686	3.10347	0.00041087	0.012134	---NA---	1609	0	-	-	-	-	-	no IPS match
comp14966_c0_seq1	18.86	0	-7.1761	3.10285	0.00041087	0.012134	---NA---	294	0	-	-	-	-	-	no IPS match
comp15391_c0_seq5	18.86	0	-7.1761	3.10285	0.00041087	0.012134	disease resistance protein partial	297	18	6.4e-13	0.8939	-	-	-	no IPS match
comp22866_c0_seq1	18.86	0	-7.1761	3.10285	0.00041087	0.012134	---NA---	288	0	-	-	-	-	-	no IPS match
comp2341_c0_seq8	18.86	0	-7.1761	3.10285	0.00041087	0.012134	dynamin-related protein 1e-like	297	20	1e-23	0.9415	9	F:GTP binding; P:pollen maturation; C:plasmodesma; C:cell cortex; F:GTPase activity; C:cell plate; C:plasma membrane; P:D-xylose metabolic process; P:mitochondrial fission	EC:3.6.1; EC:3.6.1.15	TRANSMEMBRANE (PHOBIUS); NON_CYTOPLASMIC_DOMAIN (PHOBIUS); CYTOPLASMIC_DOMAIN (PHOBIUS); TMhelix (TMHMM)
comp24453_c0_seq3	18.86	0	-7.1761	3.10285	0.00041087	0.012134	lob domain-containing protein 16-like	288	20	3.6e-62	0.923	2	C:nucleus; P:lateral root formation	-	IPR004883 (PFAM); PTHR31529:SF10 (PANTHER); PTHR31529 (PANTHER); IPR004883 (PROSITE_PROFILES)
comp27178_c0_seq1	18.86	0	-7.1761	3.10285	0.00041087	0.012134	60s ribosomal protein l5-like	285	20	1.6e-61	0.946	5	F:structural constituent of ribosome; F:5S rRNA binding; P:ribosome biogenesis; C:ribosome; P:translation	-	SignalP-noTM (SIGNALP_EUK)
comp27604_c0_seq1	18.86	0	-7.1761	3.10285	0.00041087	0.012134	---NA---	291	0	-	-	-	-	-	no IPS match
comp28791_c0_seq1	18.86	0	-7.1761	3.10285	0.00041087	0.012134	---NA---	285	0	-	-	-	-	-	no IPS match
comp31272_c0_seq1	18.86	0	-7.1761	3.10285	0.00041087	0.012134	probable aquaporin nip5-1	297	20	4.6e-48	0.8065	7	P:transition metal ion transport; C:integral component of membrane; P:response to chemical; P:single-organism cellular process; F:borate transmembrane transporter activity; C:plasma membrane; P:borate transport	-	no IPS match
comp3848_c1_seq2	18.86	0	-7.1761	3.10285	0.00041087	0.012134	phosphoenolpyruvate carboxylase kinase 2-like	291	20	5.4e-39	0.827	11	F:ATP binding; F:calmodulin binding; P:abscisic acid-activated signaling pathway; C:cytoplasm; P:protein autophosphorylation; F:calmodulin-dependent protein kinase activity; P:serine family amino acid metabolic process; P:peptidyl-serine phosphorylation; C:plasma membrane; P:intracellular signal transduction; F:calcium-dependent protein serine/threonine kinase activity	EC:2.7.11; EC:2.7.11.17	G3DSA:3.30.200.20 (GENE3D); IPR000719 (PFAM); PTHR24349:SF122 (PANTHER); PTHR24349 (PANTHER); IPR017441 (PROSITE_PATTERNS); IPR000719 (PROSITE_PROFILES); IPR011009 (SUPERFAMILY)
comp39019_c0_seq1	18.86	0	-7.1761	3.10285	0.00041087	0.012134	---NA---	285	0	-	-	-	-	-	no IPS match
comp47085_c0_seq1	18.86	0	-7.1761	3.10285	0.00041087	0.012134	---NA---	306	0	-	-	-	-	-	no IPS match
comp47602_c0_seq2	18.86	0	-7.1761	3.10285	0.00041087	0.012134	hypothetical protein MMAR_5556	285	8	1.3e-37	0.7625	-	-	-	no IPS match
comp48852_c0_seq1	18.86	0	-7.1761	3.10285	0.00041087	0.012134	PREDICTED: uncharacterized protein LOC105976358	291	20	3.9e-32	0.75	1	F:nucleic acid binding	-	IPR012337 (G3DSA:3.30.420.GENE3D); PTHR24559 (PANTHER); IPR012337 (SUPERFAMILY)
comp49996_c0_seq1	18.86	0	-7.1761	3.10285	0.00041087	0.012134	probable protein s-acyltransferase 4	297	20	8.1e-61	0.714	3	F:transferase activity, transferring acyl groups; F:metal ion binding; C:membrane	-	PTHR22883 (PANTHER); PTHR22883:SF27 (PANTHER)
comp54007_c0_seq1	18.86	0	-7.1761	3.10285	0.00041087	0.012134	disease resistance protein rpm1-like	285	20	2.3e-56	0.6575	1	F:ADP binding	-	Coil (COILS)
comp54969_c0_seq1	18.86	0	-7.1761	3.10285	0.00041087	0.012134	---NA---	288	0	-	-	-	-	-	no IPS match
comp56668_c0_seq1	18.86	0	-7.1761	3.10285	0.00041087	0.012134	---NA---	300	0	-	-	-	-	-	no IPS match
comp57551_c0_seq1	18.86	0	-7.1761	3.10285	0.00041087	0.012134	---NA---	288	0	-	-	-	-	-	TMhelix (TMHMM)
comp57625_c0_seq1	18.86	0	-7.1761	3.10285	0.00041087	0.012134	d-xylulose kinase	285	20	5.5e-34	0.7495	8	C:nucleus; P:carbohydrate metabolic process; P:cation transport; P:transmembrane transport; C:cytosol; P:phosphorylation; F:phosphotransferase activity, alcohol group as acceptor; F:kinase activity	-	no IPS match
comp57907_c0_seq1	18.86	0	-7.1761	3.10285	0.00041087	0.012134	---NA---	285	0	-	-	-	-	-	no IPS match
comp58813_c0_seq1	18.86	0	-7.1761	3.10285	0.00041087	0.012134	conidiation protein 6	285	20	3.6e-09	0.8005	2	C:nucleus; C:cytosol	-	no IPS match
comp63064_c0_seq1	18.86	0	-7.1761	3.10285	0.00041087	0.012134	ph domain-containing protein	291	4	3.3e-05	0.6625	3	F:metal ion binding; F:GTPase activator activity; P:positive regulation of GTPase activity	-	no IPS match
comp63600_c0_seq1	18.86	0	-7.1761	3.10285	0.00041087	0.012134	---NA---	288	0	-	-	-	-	-	no IPS match
comp63824_c0_seq1	18.86	0	-7.1761	3.10285	0.00041087	0.012134	---NA---	285	0	-	-	-	-	-	no IPS match
comp64457_c0_seq1	18.86	0	-7.1761	3.10285	0.00041087	0.012134	---NA---	285	0	-	-	-	-	-	no IPS match
comp66067_c0_seq1	18.86	0	-7.1761	3.10285	0.00041087	0.012134	peptidase c1a domain containing protein	285	20	6.4e-25	0.6785	4	C:extracellular space; F:cysteine-type endopeptidase activity; P:proteolysis involved in cellular protein catabolic process; C:lysosome	EC:3.4.22; EC:3.4	IPR000668 (PFAM); G3DSA:3.90.70.10 (GENE3D); PTHR12411:SF310 (PANTHER); IPR013128 (PANTHER); IPR025660 (PROSITE_PATTERNS); IPR025661 (PROSITE_PATTERNS); SSF54001 (SUPERFAMILY)
comp2388_c0_seq3	18.79	0	-7.17077	3.09848	0.00041087	0.012134	ethylene-responsive transcription factor 3-like	981	20	8.2e-109	0.6945	9	F:DNA binding; C:nucleus; F:transcription factor activity, sequence-specific DNA binding; P:hyperosmotic salinity response; P:response to abscisic acid; P:transcription, DNA-templated; P:negative regulation of ethylene-activated signaling pathway; P:regulation of transcription, DNA-templated; P:response to water deprivation	-	no IPS match
comp3225_c0_seq2	39.02	0.13	-7.1526	4.00771	2.93388e-06	0.000233417	n-acetyl-d-glucosamine kinase-like	1739	20	0	0.893	2	P:phosphorylation; F:kinase activity	-	IPR002731 (PFAM); PTHR12862:SF6 (PANTHER); PTHR12862 (PANTHER); SSF53067 (SUPERFAMILY); SSF53067 (SUPERFAMILY)
comp3008_c0_seq2	18.55	0	-7.15235	3.08339	0.00041087	0.012134	caax prenyl protease 1 homolog	517	20	7e-24	0.92	5	P:ER to Golgi vesicle-mediated transport; P:CAAX-box protein processing; C:membrane; C:vacuole; F:metalloendopeptidase activity	EC:3.4.24	no IPS match
comp15088_c0_seq4	18.5	0	-7.14849	3.08023	0.00041087	0.012134	dof zinc finger	509	4	7.7e-48	0.8125	-	-	-	TMhelix (TMHMM)
comp32729_c0_seq3	18.47	0	-7.14616	3.07833	0.00041087	0.012134	---NA---	250	0	-	-	-	-	-	no IPS match
comp15462_c0_seq1	18.28	0	-7.13135	3.06623	0.00041087	0.012134	glutathione-dependent formaldehyde-activating enzyme	1155	20	9.9e-96	0.6075	2	F:carbon-sulfur lyase activity; P:metabolic process	-	no IPS match
comp6700_c0_seq2	18.28	0	-7.13135	3.06623	0.00041087	0.012134	cation transporter hkt8-like	1953	20	0	0.758	3	P:cation transport; P:transmembrane transport; F:cation transmembrane transporter activity	-	IPR003445 (PFAM); PTHR31064 (PANTHER); TRANSMEMBRANE (PHOBIUS); CYTOPLASMIC_DOMAIN (PHOBIUS); CYTOPLASMIC_DOMAIN (PHOBIUS); NON_CYTOPLASMIC_DOMAIN (PHOBIUS); CYTOPLASMIC_DOMAIN (PHOBIUS); CYTOPLASMIC_DOMAIN (PHOBIUS); TRANSMEMBRANE (PHOBIUS); TRANSMEMBRANE (PHOBIUS); TRANSMEMBRANE (PHOBIUS); TRANSMEMBRANE (PHOBIUS); TRANSMEMBRANE (PHOBIUS); TRANSMEMBRANE (PHOBIUS); NON_CYTOPLASMIC_DOMAIN (PHOBIUS…
comp27724_c0_seq1	18.25	0	-7.129	3.06431	0.00057327	0.015555	radial spoke head 10 homolog b-like	375	20	1.5e-10	0.853	2	P:phosphorylation; F:kinase activity	-	PTHR23084 (PANTHER); PTHR23084:SF136 (PANTHER)
comp12021_c0_seq1	18.19	0	-7.12428	3.06046	0.00057327	0.015555	---NA---	310	0	-	-	-	-	-	CYTOPLASMIC_DOMAIN (PHOBIUS); TRANSMEMBRANE (PHOBIUS); NON_CYTOPLASMIC_DOMAIN (PHOBIUS); TMhelix (TMHMM)
comp14338_c0_seq1	18.19	0	-7.12428	3.06046	0.00057327	0.015555	---NA---	281	0	-	-	-	-	-	CYTOPLASMIC_DOMAIN (PHOBIUS); TRANSMEMBRANE (PHOBIUS); NON_CYTOPLASMIC_DOMAIN (PHOBIUS); TMhelix (TMHMM)
comp22031_c0_seq1	18.19	0	-7.12428	3.06046	0.00057327	0.015555	---NA---	338	0	-	-	-	-	-	no IPS match
comp3624_c0_seq2	18.19	0	-7.12428	3.06046	0.00057327	0.015555	PREDICTED: uncharacterized protein LOC103697815	672	20	1.1e-37	0.892	-	-	-	PTHR37703:SF1 (PANTHER); PTHR37703 (PANTHER)
comp51771_c0_seq1	18.19	0	-7.12428	3.06046	0.00057327	0.015555	---NA---	296	0	-	-	-	-	-	no IPS match
comp57293_c0_seq1	18.19	0	-7.12428	3.06046	0.00057327	0.015555	epl1 protein	296	20	2.9e-35	0.783	2	P:interaction with host via protein secreted by type II secretion system; P:pathogenesis	-	IPR010829 (PFAM); SIGNAL_PEPTIDE_C_REGION (PHOBIUS); SIGNAL_PEPTIDE_H_REGION (PHOBIUS); SIGNAL_PEPTIDE (PHOBIUS); NON_CYTOPLASMIC_DOMAIN (PHOBIUS); SIGNAL_PEPTIDE_N_REGION (PHOBIUS); TMhelix (TMHMM)
comp12317_c0_seq3	18.07	0	-7.1148	3.05273	0.00057327	0.015555	beta-glucosidase 12-like	1842	20	0	0.788	3	P:carbohydrate metabolic process; C:chloroplast; F:hydrolase activity, hydrolyzing O-glycosyl compounds	-	IPR001360 (PRINTS); IPR013781 (G3DSA:3.20.20.GENE3D); IPR001360 (PFAM); IPR001360 (PANTHER); IPR018120 (PROSITE_PATTERNS); IPR017853 (SUPERFAMILY)
comp37658_c0_seq1	18	0	-7.10924	3.0482	0.00057327	0.015555	reverse transcriptase	293	9	0.00026	0.5533	2	F:RNA-directed DNA polymerase activity; P:RNA-dependent DNA replication	-	no IPS match
comp40100_c0_seq2	17.88	0	-7.09966	3.04041	0.00057327	0.015555	---NA---	259	0	-	-	-	-	-	no IPS match
comp27068_c0_seq2	17.85	0	-7.09726	3.03845	0.00057327	0.015555	protein ralf-like 32	366	20	2e-09	0.5995	-	-	-	IPR008801 (PFAM); PTHR33136 (PANTHER); PTHR33136:SF3 (PANTHER); SIGNAL_PEPTIDE_C_REGION (PHOBIUS); NON_CYTOPLASMIC_DOMAIN (PHOBIUS); SIGNAL_PEPTIDE_N_REGION (PHOBIUS); SIGNAL_PEPTIDE_H_REGION (PHOBIUS); SIGNAL_PEPTIDE (PHOBIUS); SignalP-TM (SIGNALP_GRAM_POSITIVE); SignalP-noTM (SIGNALP_EUK); TMhelix (TMHMM)
comp21143_c0_seq3	17.68	0	-7.08355	3.02732	0.00057327	0.015555	---NA---	290	0	-	-	-	-	-	no IPS match
comp29639_c0_seq1	17.68	0	-7.08355	3.02732	0.00057327	0.015555	sec-independent protein translocase protein chloroplastic-like	290	20	8.5e-34	0.7925	7	C:integral component of thylakoid membrane; P:protein import into chloroplast thylakoid membrane; F:proton motive force dependent protein transmembrane transporter activity; P:protein secretion; C:plasma membrane; C:chloroplast thylakoid membrane; P:protein transport by the Tat complex	-	no IPS match
comp39396_c0_seq1	17.68	0	-7.08355	3.02732	0.00057327	0.015555	PREDICTED: uncharacterized protein LOC103703677 isoform X2	298	3	1.9e-26	0.9333	-	-	-	no IPS match
comp45300_c0_seq1	17.68	0	-7.08355	3.02732	0.00057327	0.015555	triglyceride lipases isoform 1	290	20	1.1e-29	0.8895	3	C:chloroplast; P:lipid metabolic process; F:hydrolase activity	-	no IPS match
comp48031_c0_seq1	17.68	0	-7.08355	3.02732	0.00057327	0.015555	---NA---	290	0	-	-	-	-	-	no IPS match
comp53651_c0_seq1	17.68	0	-7.08355	3.02732	0.00057327	0.015555	---NA---	298	0	-	-	-	-	-	no IPS match
comp54943_c0_seq1	17.68	0	-7.08355	3.02732	0.00057327	0.015555	---NA---	290	0	-	-	-	-	-	no IPS match
comp56208_c0_seq1	17.68	0	-7.08355	3.02732	0.00057327	0.015555	---NA---	290	0	-	-	-	-	-	no IPS match
comp60523_c0_seq1	17.68	0	-7.08355	3.02732	0.00057327	0.015555	---NA---	290	0	-	-	-	-	-	no IPS match
comp1670_c0_seq1	17.66	0	-7.08193	3.026	0.00057327	0.015555	aspartic proteinase oryzasin-1-like	312	7	1.4e-41	0.8929	5	F:aspartic-type endopeptidase activity; P:lipid metabolic process; P:proteolysis; F:peptidase activity; F:hydrolase activity	-	no IPS match
comp9383_c0_seq1	17.62	0	-7.07868	3.02337	0.00057327	0.015555	---NA---	335	0	-	-	-	-	-	no IPS match
comp14774_c0_seq1	17.59	0	-7.07624	3.02139	0.00057327	0.015555	---NA---	356	0	-	-	-	-	-	SIGNAL_PEPTIDE_H_REGION (PHOBIUS); NON_CYTOPLASMIC_DOMAIN (PHOBIUS); CYTOPLASMIC_DOMAIN (PHOBIUS); SIGNAL_PEPTIDE (PHOBIUS); SIGNAL_PEPTIDE_N_REGION (PHOBIUS); SIGNAL_PEPTIDE_C_REGION (PHOBIUS); TRANSMEMBRANE (PHOBIUS); SignalP-TM (SIGNALP_GRAM_POSITIVE); TMhelix (TMHMM)
comp7198_c0_seq2	17.53	0	-7.07135	3.01742	0.00057327	0.015555	polycomb group protein fertilization-independent endosperm	1302	20	0	0.9485	11	C:transcription factor complex; F:transcription factor activity, sequence-specific DNA binding; P:regulation of gene expression by genetic imprinting; F:protein binding; P:histone methylation; P:regulation of endosperm development; C:polar nucleus; P:regulation of transcription, DNA-templated; P:regulation of transcription, DNA-templated; C:chromatin silencing complex; P:vernalization response	-	IPR020472 (PRINTS); IPR001680 (SMART); IPR015943 (G3DSA:2.130.10.GENE3D); IPR001680 (PFAM); PTHR10253 (PANTHER); IPR019775 (PROSITE_PATTERNS); IPR001680 (PROSITE_PROFILES); IPR017986 (PROSITE_PROFILES); IPR001680 (PROSITE_PROFILES); IPR017986 (SUPERFAMILY)
comp19606_c0_seq1	17.51	0	-7.06972	3.0161	0.00057327	0.015555	hypothetical protein BN1047_05172	303	6	2.7e-08	0.5583	-	-	-	SIGNAL_PEPTIDE (PHOBIUS); SIGNAL_PEPTIDE_H_REGION (PHOBIUS); SIGNAL_PEPTIDE_N_REGION (PHOBIUS); SIGNAL_PEPTIDE_C_REGION (PHOBIUS); NON_CYTOPLASMIC_DOMAIN (PHOBIUS); SignalP-noTM (SIGNALP_EUK)
comp5707_c0_seq6	17.46	0	-7.06562	3.01278	0.00057327	0.015555	---NA---	600	0	-	-	-	-	-	no IPS match
comp12846_c0_seq1	17.43	0	-7.06316	3.01079	0.00057327	0.015555	lysine-specific demethylase 6b-like	761	1	0.00067	0.51	-	-	-	SIGNAL_PEPTIDE_C_REGION (PHOBIUS); NON_CYTOPLASMIC_DOMAIN (PHOBIUS); TRANSMEMBRANE (PHOBIUS); SIGNAL_PEPTIDE (PHOBIUS); SIGNAL_PEPTIDE_H_REGION (PHOBIUS); SIGNAL_PEPTIDE_N_REGION (PHOBIUS); CYTOPLASMIC_DOMAIN (PHOBIUS); SignalP-noTM (SIGNALP_EUK); TMhelix (TMHMM); TMhelix (TMHMM)
comp37362_c0_seq1	17.41	0	-7.06152	3.00946	0.00057327	0.015555	---NA---	295	0	-	-	-	-	-	no IPS match
comp6682_c1_seq3	17.41	0	-7.06152	3.00946	0.00057327	0.015555	---NA---	308	0	-	-	-	-	-	no IPS match
comp5871_c0_seq3	17.39	0	-7.05987	3.00812	0.00057327	0.015555	hydroxyphenylpyruvate reductase-like	841	20	1.2e-117	0.9125	7	P:L-phenylalanine metabolic process; P:tyrosine metabolic process; F:NAD binding; P:glyoxylate metabolic process; F:glyoxylate reductase activity; P:oxidation-reduction process; F:hydroxyphenylpyruvate reductase activity	EC:1.1.1.237; EC:1.1.1.26	IPR006140 (PFAM); G3DSA:3.40.50.720 (GENE3D); PTHR10996:SF139 (PANTHER); PTHR10996 (PANTHER); IPR016040 (SUPERFAMILY)
comp48633_c0_seq1	17.29	0	-7.05161	3.00145	0.00057327	0.015555	---NA---	300	0	-	-	-	-	-	no IPS match
comp61404_c0_seq1	17.29	0	-7.05161	3.00145	0.00057327	0.015555	---NA---	300	0	-	-	-	-	-	Coil (COILS)
comp3293_c0_seq2	17.05	0	-7.0316	2.98529	0.000808216	0.0193677	PREDICTED: uncharacterized protein LOC105036505	1188	20	0	0.656	-	-	-	SIGNAL_PEPTIDE_N_REGION (PHOBIUS); SIGNAL_PEPTIDE_C_REGION (PHOBIUS); SIGNAL_PEPTIDE (PHOBIUS); SIGNAL_PEPTIDE_H_REGION (PHOBIUS); NON_CYTOPLASMIC_DOMAIN (PHOBIUS)
comp8847_c0_seq10	17.02	0	-7.02908	2.98325	0.000808216	0.0193677	---NA---	563	0	-	-	-	-	-	no IPS match
comp10017_c1_seq1	16.98	0	-7.02571	2.98054	0.000808216	0.0193677	---NA---	287	0	-	-	-	-	-	no IPS match
comp10081_c0_seq14	16.98	0	-7.02571	2.98054	0.000808216	0.0193677	---NA---	207	0	-	-	-	-	-	no IPS match
comp10148_c0_seq2	16.98	0	-7.02571	2.98054	0.000808216	0.0193677	e3 ubiquitin-protein ligase sinat5-like	261	20	7.1e-57	0.9805	8	C:nucleus; F:ubiquitin-protein transferase activity; F:zinc ion binding; F:protein binding; P:multicellular organismal development; F:ligase activity; P:ubiquitin-dependent protein catabolic process; P:protein ubiquitination	-	IPR018121 (PFAM); IPR008974 (G3DSA:2.60.210.GENE3D); PTHR10315:SF34 (PANTHER); IPR004162 (PANTHER); IPR008974 (SUPERFAMILY); TMhelix (TMHMM)
comp10228_c0_seq4	16.98	0	-7.02571	2.98054	0.000808216	0.0193677	udp-galactose udp-glucose transporter 3	237	20	1.9e-50	0.9635	3	P:transmembrane transport; C:integral component of membrane; P:carbohydrate transport	-	IPR013657 (PFAM); PTHR10778 (PANTHER); PTHR10778:SF10 (PANTHER); TMhelix (TMHMM)
comp10559_c0_seq1	16.98	0	-7.02571	2.98054	0.000808216	0.0193677	---NA---	226	0	-	-	-	-	-	no IPS match
comp10595_c0_seq5	16.98	0	-7.02571	2.98054	0.000808216	0.0193677	PREDICTED: uncharacterized protein LOC103717532	271	20	6.7e-55	0.7095	1	P:biological_process	-	no IPS match
comp10929_c0_seq1	16.98	0	-7.02571	2.98054	0.000808216	0.0193677	transcription factor tga2	201	20	6.2e-37	0.881	5	C:transcription factor complex; F:transcription factor activity, sequence-specific DNA binding; P:regulation of transcription, DNA-templated; F:sequence-specific DNA binding; P:regulation of transcription, DNA-templated	-	PTHR22952 (PANTHER); PTHR22952:SF179 (PANTHER)
comp10977_c0_seq10	16.98	0	-7.02571	2.98054	0.000808216	0.0193677	adenosine 3-phospho 5-phosphosulfate transporter 1	227	20	5.4e-29	0.8305	4	P:transmembrane transport; P:metabolic process; C:integral component of membrane; F:microtubule-severing ATPase activity	EC:3.6.1; EC:3.6.1.3; EC:3.6.1.15; EC:3.6.4.3	IPR013657 (PFAM); PTHR10778:SF13 (PANTHER); PTHR10778 (PANTHER); TRANSMEMBRANE (PHOBIUS); CYTOPLASMIC_DOMAIN (PHOBIUS); NON_CYTOPLASMIC_DOMAIN (PHOBIUS); TMhelix (TMHMM)
comp1101_c1_seq1	16.98	0	-7.02571	2.98054	0.000808216	0.0193677	---NA---	211	0	-	-	-	-	-	no IPS match
comp11245_c1_seq8	16.98	0	-7.02571	2.98054	0.000808216	0.0193677	partial	248	20	3.5e-49	0.9935	2	F:RNA-directed DNA polymerase activity; P:RNA-dependent DNA replication	EC:2.7.7.49	PTHR19446:SF357 (PANTHER); PTHR19446 (PANTHER)
comp11335_c0_seq1	16.98	0	-7.02571	2.98054	0.000808216	0.0193677	---NA---	222	0	-	-	-	-	-	no IPS match
comp11364_c0_seq1	16.98	0	-7.02571	2.98054	0.000808216	0.0193677	3 -n-debenzoyl-2 -deoxytaxol n-benzoyltransferase-like	255	11	6.1e-14	0.8091	-	-	-	no IPS match
comp11864_c0_seq1	16.98	0	-7.02571	2.98054	0.000808216	0.0193677	thiamine thiazole chloroplastic	206	20	4.4e-38	0.9445	17	F:zinc ion binding; F:protein homodimerization activity; C:chloroplast envelope; P:protein autophosphorylation; P:cellular response to DNA damage stimulus; P:response to blue light; P:defense response to bacterium; P:thiamine biosynthetic process; C:thylakoid; P:maltose metabolic process; P:starch biosynthetic process; F:oxidoreductase activity; P:positive regulation of catalytic activity; C:stro…	-	PF01946 (PFAM); IPR023753 (G3DSA:3.50.50.GENE3D); PTHR10617 (PANTHER); IPR023753 (SUPERFAMILY)
comp11952_c0_seq1	16.98	0	-7.02571	2.98054	0.000808216	0.0193677	sphingosine-1-phosphate lyase	236	20	5.7e-44	0.853	11	F:pyridoxal phosphate binding; P:fatty acid beta-oxidation; P:ER to Golgi vesicle-mediated transport; P:proteasome-mediated ubiquitin-dependent protein catabolic process; P:toxin catabolic process; C:membrane; C:endoplasmic reticulum; P:sphingolipid catabolic process; P:proteasome core complex assembly; F:carboxy-lyase activity; P:response to misfolded protein	-	SIGNAL_PEPTIDE (PHOBIUS); SIGNAL_PEPTIDE_N_REGION (PHOBIUS); SIGNAL_PEPTIDE_C_REGION (PHOBIUS); NON_CYTOPLASMIC_DOMAIN (PHOBIUS); SIGNAL_PEPTIDE_H_REGION (PHOBIUS)
comp12332_c0_seq1	16.98	0	-7.02571	2.98054	0.000808216	0.0193677	cytochrome p450 cyp72a219-like	227	20	1e-43	0.8845	4	F:iron ion binding; F:oxidoreductase activity, acting on paired donors, with incorporation or reduction of molecular oxygen; P:oxidation-reduction process; F:heme binding	-	IPR001128 (PFAM); IPR001128 (G3DSA:1.10.630.GENE3D); PTHR24282 (PANTHER); PTHR24282:SF16 (PANTHER); IPR001128 (SUPERFAMILY)
comp12388_c0_seq9	16.98	0	-7.02571	2.98054	0.000808216	0.0193677	---NA---	234	0	-	-	-	-	-	no IPS match
comp12448_c0_seq1	16.98	0	-7.02571	2.98054	0.000808216	0.0193677	zinc finger protein 1-like	230	20	1.1e-45	0.686	1	F:metal ion binding	-	no IPS match
comp13225_c0_seq2	16.98	0	-7.02571	2.98054	0.000808216	0.0193677	PREDICTED: uncharacterized protein LOC103705064	219	20	4.7e-44	0.7635	10	C:nucleus; C:transcription factor complex; F:transcription factor activity, sequence-specific DNA binding; P:hyperosmotic salinity response; C:cytoplasm; P:endoplasmic reticulum unfolded protein response; P:regulation of transcription, DNA-templated; F:sequence-specific DNA binding; P:response to xenobiotic stimulus; P:regulation of transcription, DNA-templated	-	no IPS match
comp13580_c0_seq1	16.98	0	-7.02571	2.98054	0.000808216	0.0193677	pyruvate cytosolic isozyme	262	20	3.7e-50	0.928	10	F:magnesium ion binding; F:pyruvate kinase activity; F:ATP binding; P:gluconeogenesis; F:potassium ion binding; C:cytoplasm; P:glycolytic process; P:purine nucleobase metabolic process; F:kinase activity; P:carbon utilization	EC:2.7.1.40	IPR015794 (G3DSA:3.40.1380.GENE3D); IPR015795 (PFAM); IPR001697 (PANTHER); PTHR11817:SF34 (PANTHER); IPR015795 (SUPERFAMILY)
comp13597_c0_seq1	16.98	0	-7.02571	2.98054	0.000808216	0.0193677	---NA---	250	0	-	-	-	-	-	no IPS match
comp13913_c0_seq4	16.98	0	-7.02571	2.98054	0.000808216	0.0193677	protein trigalactosyldiacylglycerol chloroplastic isoform x1	228	20	8.4e-42	0.9685	5	F:ATPase activity; F:ATP binding; P:lipid transport; P:metabolic process; F:transporter activity	EC:3.6.1; EC:3.6.1.3; EC:3.6.1.15	IPR003439 (PFAM); IPR027417 (G3DSA:3.40.50.GENE3D); PTHR24220:SF441 (PANTHER); PTHR24220 (PANTHER); IPR027417 (SUPERFAMILY)
comp14411_c0_seq3	16.98	0	-7.02571	2.98054	0.000808216	0.0193677	nucleolar protein	236	17	1.6e-16	0.7976	1	P:root hair cell differentiation	-	PTHR33237 (PANTHER); PTHR33237:SF4 (PANTHER)
comp14413_c0_seq8	16.98	0	-7.02571	2.98054	0.000808216	0.0193677	---NA---	235	0	-	-	-	-	-	no IPS match
comp14666_c0_seq1	16.98	0	-7.02571	2.98054	0.000808216	0.0193677	calmodulin-binding transcription activator 4-like	277	20	3.9e-47	0.899	-	-	-	IPR004252 (PFAM)
comp14885_c0_seq1	16.98	0	-7.02571	2.98054	0.000808216	0.0193677	trihelix transcription factor gtl1-like isoform x1	218	7	3.5e-33	0.89	-	-	-	no IPS match
comp15578_c0_seq1	16.98	0	-7.02571	2.98054	0.000808216	0.0193677	bel1-like homeodomain protein 7	225	20	5.2e-41	0.7935	-	-	-	Coil (COILS); IPR006563 (PFAM)
comp15892_c0_seq1	16.98	0	-7.02571	2.98054	0.000808216	0.0193677	patellin-3-like isoform x1	236	4	1e-37	0.8175	-	-	-	no IPS match
comp15981_c0_seq1	16.98	0	-7.02571	2.98054	0.000808216	0.0193677	set1 ash2 histone methyltransferase complex subunit ash2	239	20	5.7e-46	0.904	8	C:Set1C/COMPASS complex; F:chromatin DNA binding; P:histone H3-K4 trimethylation; P:embryo development ending in seed dormancy; F:methyltransferase activity; P:vegetative to reproductive phase transition of meristem; C:chromatin; P:simple leaf morphogenesis	-	PTHR10598 (PANTHER); IPR013320 (SUPERFAMILY)
comp16025_c0_seq1	16.98	0	-7.02571	2.98054	0.000808216	0.0193677	adp-ribosylation factor	220	20	6.1e-34	0.8215	3	F:GTP binding; P:small GTPase mediated signal transduction; C:intracellular	-	IPR006689 (PFAM); IPR027417 (G3DSA:3.40.50.GENE3D); PTHR11711 (PANTHER); PTHR11711:SF200 (PANTHER); IPR027417 (SUPERFAMILY)
comp16044_c0_seq1	16.98	0	-7.02571	2.98054	0.000808216	0.0193677	---NA---	263	0	-	-	-	-	-	no IPS match
comp16327_c0_seq1	16.98	0	-7.02571	2.98054	0.000808216	0.0193677	---NA---	268	0	-	-	-	-	-	no IPS match
comp16774_c0_seq1	16.98	0	-7.02571	2.98054	0.000808216	0.0193677	thiamine thiazole synthase chloroplastic-like	272	4	5e-22	0.8725	-	-	-	no IPS match
comp17331_c0_seq1	16.98	0	-7.02571	2.98054	0.000808216	0.0193677	proline-rich receptor-like protein kinase perk13	224	20	2.1e-27	0.741	1	F:DNA binding	-	PTHR31500:SF7 (PANTHER); PTHR31500 (PANTHER); TRANSMEMBRANE (PHOBIUS); NON_CYTOPLASMIC_DOMAIN (PHOBIUS); CYTOPLASMIC_DOMAIN (PHOBIUS); TMhelix (TMHMM)
comp18016_c0_seq1	16.98	0	-7.02571	2.98054	0.000808216	0.0193677	PREDICTED: uncharacterized protein LOC103718448	228	7	1.9e-10	0.9614	-	-	-	SIGNAL_PEPTIDE_H_REGION (PHOBIUS); SIGNAL_PEPTIDE_N_REGION (PHOBIUS); SIGNAL_PEPTIDE_C_REGION (PHOBIUS); NON_CYTOPLASMIC_DOMAIN (PHOBIUS); SIGNAL_PEPTIDE (PHOBIUS); SignalP-noTM (SIGNALP_EUK)
comp18066_c0_seq1	16.98	0	-7.02571	2.98054	0.000808216	0.0193677	PREDICTED: uncharacterized protein LOC103719567 isoform X2	238	20	4.1e-43	0.885	-	-	-	IPR006927 (PFAM); PTHR31860:SF6 (PANTHER); PTHR31860 (PANTHER)
comp18160_c0_seq1	16.98	0	-7.02571	2.98054	0.000808216	0.0193677	enhancer of ag-4 protein 2-like	230	20	4.9e-45	0.727	-	-	-	PTHR12550 (PANTHER); PTHR12550:SF49 (PANTHER)
comp18172_c0_seq1	16.98	0	-7.02571	2.98054	0.000808216	0.0193677	---NA---	307	0	-	-	-	-	-	SignalP-noTM (SIGNALP_EUK)
comp18192_c0_seq1	16.98	0	-7.02571	2.98054	0.000808216	0.0193677	protein aspartic protease in guard cell 2-like	241	20	3.4e-19	0.568	4	F:DNA binding; F:aspartic-type endopeptidase activity; P:proteolysis; C:cytoplasmic, membrane-bounded vesicle	-	SignalP-TM (SIGNALP_GRAM_POSITIVE); IPR021109 (SUPERFAMILY)
comp18699_c0_seq7	16.98	0	-7.02571	2.98054	0.000808216	0.0193677	probable lrr receptor-like serine threonine-protein kinase at1g74360	251	20	1.3e-42	0.782	22	P:detection of external stimulus; P:regulation of plant-type hypersensitive response; P:detection of biotic stimulus; P:systemic acquired resistance, salicylic acid mediated signaling pathway; P:negative regulation of programmed cell death; P:serine family amino acid metabolic process; F:protein serine/threonine kinase activity; P:protein targeting to membrane; P:jasmonic acid mediated signaling …	EC:2.7.11	G3DSA:3.80.10.10 (GENE3D); IPR001611 (PFAM); PTHR27000:SF54 (PANTHER); PTHR27000 (PANTHER); IPR001611 (PROSITE_PROFILES); IPR001611 (PROSITE_PROFILES); SSF52058 (SUPERFAMILY)
comp18699_c0_seq8	16.98	0	-7.02571	2.98054	0.000808216	0.0193677	probable lrr receptor-like serine threonine-protein kinase at1g74360	244	10	1e-05	0.633	10	F:nucleotide binding; F:ATP binding; C:membrane; C:integral component of membrane; F:protein kinase activity; P:phosphorylation; F:transferase activity; F:protein serine/threonine kinase activity; P:protein phosphorylation; F:kinase activity	-	no IPS match
comp18805_c0_seq1	16.98	0	-7.02571	2.98054	0.000808216	0.0193677	---NA---	224	0	-	-	-	-	-	no IPS match
comp19013_c0_seq6	16.98	0	-7.02571	2.98054	0.000808216	0.0193677	disease resistance protein rga3	205	7	9e-35	0.7814	-	-	-	G3DSA:3.80.10.10 (GENE3D)
comp19191_c0_seq3	16.98	0	-7.02571	2.98054	0.000808216	0.0193677	---NA---	259	0	-	-	-	-	-	no IPS match
comp19539_c0_seq1	16.98	0	-7.02571	2.98054	0.000808216	0.0193677	---NA---	249	0	-	-	-	-	-	no IPS match
comp19596_c0_seq1	16.98	0	-7.02571	2.98054	0.000808216	0.0193677	PREDICTED: uncharacterized protein LOC103714303 isoform X1	245	2	2e-46	1	-	-	-	no IPS match
comp19655_c0_seq1	16.98	0	-7.02571	2.98054	0.000808216	0.0193677	transporter mch1	269	20	2.1e-52	0.9	2	P:transmembrane transport; C:integral component of membrane	-	G3DSA:1.20.1250.20 (GENE3D); PTHR21576:SF33 (PANTHER); PTHR21576 (PANTHER); NON_CYTOPLASMIC_DOMAIN (PHOBIUS); CYTOPLASMIC_DOMAIN (PHOBIUS); TRANSMEMBRANE (PHOBIUS); TRANSMEMBRANE (PHOBIUS); CYTOPLASMIC_DOMAIN (PHOBIUS); IPR020846 (SUPERFAMILY); TMhelix (TMHMM); TMhelix (TMHMM)
comp19825_c0_seq3	16.98	0	-7.02571	2.98054	0.000808216	0.0193677	upf0553	266	20	1.2e-45	0.8865	-	-	-	IPR019438 (PFAM); IPR019438 (PANTHER); PTHR21314:SF0 (PANTHER)
comp19984_c0_seq1	16.98	0	-7.02571	2.98054	0.000808216	0.0193677	pp2a regulatory subunit tap46	232	20	1.6e-42	0.8555	5	P:toxin catabolic process; C:cytosol; P:regulation of protein phosphatase type 2A activity; P:regulation of signal transduction; F:protein phosphatase type 2A regulator activity	-	IPR007304 (PFAM)
comp20007_c0_seq1	16.98	0	-7.02571	2.98054	0.000808216	0.0193677	plant intracellular ras-group-related lrr protein 3-like	237	20	7.5e-45	0.9265	-	-	-	G3DSA:3.80.10.10 (GENE3D); PTHR23155:SF516 (PANTHER); PTHR23155 (PANTHER); SSF52058 (SUPERFAMILY)
comp2010_c0_seq1	16.98	0	-7.02571	2.98054	0.000808216	0.0193677	---NA---	253	0	-	-	-	-	-	no IPS match
comp20578_c0_seq1	16.98	0	-7.02571	2.98054	0.000808216	0.0193677	---NA---	273	0	-	-	-	-	-	no IPS match
comp20593_c0_seq1	16.98	0	-7.02571	2.98054	0.000808216	0.0193677	acetate butyrate-- ligase peroxisomal-like	226	20	2.2e-41	0.936	2	P:metabolic process; F:ligase activity	-	G3DSA:3.40.50.980 (GENE3D); PTHR24095:SF169 (PANTHER); PTHR24095 (PANTHER); SSF56801 (SUPERFAMILY)
comp20985_c0_seq1	16.98	0	-7.02571	2.98054	0.000808216	0.0193677	---NA---	252	0	-	-	-	-	-	no IPS match
comp21002_c0_seq7	16.98	0	-7.02571	2.98054	0.000808216	0.0193677	photosystem i p700 chlorophyll a partial	251	20	2.1e-29	0.999	4	C:chloroplast; C:integral component of membrane; C:photosystem I; P:photosynthesis	-	IPR001280 (PFAM); IPR001280 (G3DSA:1.20.1130.GENE3D); PTHR30128 (PANTHER); PTHR30128:SF7 (PANTHER); IPR001280 (SUPERFAMILY)
comp21354_c0_seq1	16.98	0	-7.02571	2.98054	0.000808216	0.0193677	probable choline kinase 2	223	20	4.2e-44	0.8925	6	P:CDP-choline pathway; P:L-serine metabolic process; P:phosphorylation; F:choline kinase activity; P:glycine metabolic process; P:threonine metabolic process	EC:2.7.1.32	G3DSA:3.90.1200.10 (GENE3D); PTHR22603 (PANTHER); PTHR22603:SF41 (PANTHER); IPR011009 (SUPERFAMILY)
comp21626_c0_seq1	16.98	0	-7.02571	2.98054	0.000808216	0.0193677	---NA---	237	0	-	-	-	-	-	no IPS match
comp21629_c0_seq2	16.98	0	-7.02571	2.98054	0.000808216	0.0193677	zeaxanthin chloroplastic-like	274	20	2.9e-30	0.56	2	F:oxidoreductase activity; P:oxidation-reduction process	-	IPR023753 (G3DSA:3.50.50.GENE3D); TRANSMEMBRANE (PHOBIUS); NON_CYTOPLASMIC_DOMAIN (PHOBIUS); CYTOPLASMIC_DOMAIN (PHOBIUS); IPR023753 (SUPERFAMILY); IPR023753 (SUPERFAMILY)
comp21768_c0_seq1	16.98	0	-7.02571	2.98054	0.000808216	0.0193677	---NA---	214	0	-	-	-	-	-	SIGNAL_PEPTIDE_N_REGION (PHOBIUS); SIGNAL_PEPTIDE_H_REGION (PHOBIUS); SIGNAL_PEPTIDE_C_REGION (PHOBIUS); SIGNAL_PEPTIDE (PHOBIUS); NON_CYTOPLASMIC_DOMAIN (PHOBIUS)
comp22080_c0_seq1	16.98	0	-7.02571	2.98054	0.000808216	0.0193677	PREDICTED: uncharacterized protein LOC103723786	259	19	2.1e-13	0.9447	-	-	-	no IPS match
comp22685_c0_seq1	16.98	0	-7.02571	2.98054	0.000808216	0.0193677	50s ribosomal protein l20	234	1	8.5e-09	0.88	5	F:structural constituent of ribosome; P:ribosome biogenesis; C:ribosome; F:rRNA binding; P:translation	-	no IPS match
comp22737_c0_seq1	16.98	0	-7.02571	2.98054	0.000808216	0.0193677	---NA---	282	0	-	-	-	-	-	no IPS match
comp22831_c0_seq1	16.98	0	-7.02571	2.98054	0.000808216	0.0193677	photosystem ii 10 kda polypeptide	267	19	2.9e-09	0.9432	10	P:response to far red light; P:response to high light intensity; P:cysteine biosynthetic process; C:photosystem II oxygen evolving complex; P:photosynthesis; P:response to blue light; P:regulation of proton transport; P:response to red light; C:chloroplast thylakoid membrane; P:response to sucrose	-	no IPS match
comp23032_c0_seq1	16.98	0	-7.02571	2.98054	0.000808216	0.0193677	---NA---	257	0	-	-	-	-	-	no IPS match
comp23268_c0_seq1	16.98	0	-7.02571	2.98054	0.000808216	0.0193677	---NA---	271	0	-	-	-	-	-	no IPS match
comp23790_c0_seq4	16.98	0	-7.02571	2.98054	0.000808216	0.0193677	---NA---	210	0	-	-	-	-	-	CYTOPLASMIC_DOMAIN (PHOBIUS); TRANSMEMBRANE (PHOBIUS); NON_CYTOPLASMIC_DOMAIN (PHOBIUS); TMhelix (TMHMM)
comp23887_c0_seq1	16.98	0	-7.02571	2.98054	0.000808216	0.0193677	---NA---	251	0	-	-	-	-	-	no IPS match
comp24061_c0_seq1	16.98	0	-7.02571	2.98054	0.000808216	0.0193677	PREDICTED: uncharacterized protein LOC103696430 isoform X1	247	1	4.5e-18	1	-	-	-	no IPS match
comp24165_c0_seq1	16.98	0	-7.02571	2.98054	0.000808216	0.0193677	---NA---	266	0	-	-	-	-	-	no IPS match
comp24284_c0_seq1	16.98	0	-7.02571	2.98054	0.000808216	0.0193677	probably inactive leucine-rich repeat receptor-like protein kinase at3g28040	261	20	8.8e-45	0.8695	13	P:protein autophosphorylation; P:transmembrane receptor protein serine/threonine kinase signaling pathway; P:serine family amino acid metabolic process; C:plasma membrane; F:transmembrane receptor protein serine/threonine kinase activity; P:hormone-mediated signaling pathway; F:peptide receptor activity; F:ATP binding; F:protein tyrosine kinase activity; C:plasmodesma; F:ubiquitin protein ligase …	EC:2.7.10; EC:2.7.11	PR00019 (PRINTS); G3DSA:3.80.10.10 (GENE3D); IPR001611 (PFAM); IPR001611 (PFAM); PTHR27000 (PANTHER); PTHR27000:SF197 (PANTHER); SSF52058 (SUPERFAMILY)
comp24365_c0_seq3	16.98	0	-7.02571	2.98054	0.000808216	0.0193677	---NA---	247	0	-	-	-	-	-	no IPS match
comp24381_c0_seq2	16.98	0	-7.02571	2.98054	0.000808216	0.0193677	---NA---	292	0	-	-	-	-	-	no IPS match
comp24559_c0_seq1	16.98	0	-7.02571	2.98054	0.000808216	0.0193677	PREDICTED: uncharacterized protein LOC103712617 isoform X2	205	20	3.6e-41	0.78	-	-	-	no IPS match
comp24682_c0_seq1	16.98	0	-7.02571	2.98054	0.000808216	0.0193677	apoptotic chromatin condensation inducer in the nucleus	264	20	1.6e-18	0.942	16	P:sister chromatid cohesion; P:DNA recombination; P:telomere maintenance in response to DNA damage; P:tissue development; P:organ morphogenesis; F:nucleotide binding; F:DNA binding; C:chloroplast; P:positive regulation of organelle organization; P:meiotic chromosome segregation; C:cytosol; P:response to gamma radiation; P:chromatin silencing by small RNA; P:regulation of cell cycle process; P:pro…	-	IPR003034 (SMART); IPR003034 (PFAM); IPR003034 (G3DSA:1.10.720.GENE3D); IPR003034 (PROSITE_PROFILES); SSF68906 (SUPERFAMILY)
comp24702_c0_seq1	16.98	0	-7.02571	2.98054	0.000808216	0.0193677	---NA---	254	0	-	-	-	-	-	no IPS match
comp24732_c0_seq1	16.98	0	-7.02571	2.98054	0.000808216	0.0193677	protein modifier of snc1 1-like	216	20	3.2e-39	0.674	-	-	-	no IPS match
comp24824_c0_seq1	16.98	0	-7.02571	2.98054	0.000808216	0.0193677	---NA---	287	0	-	-	-	-	-	no IPS match
comp2540_c1_seq8	16.98	0	-7.02571	2.98054	0.000808216	0.0193677	calcium-dependent protein kinase 26-like	214	20	8.1e-40	0.9715	4	F:ATP binding; F:calcium ion binding; F:protein kinase activity; P:protein phosphorylation	-	IPR002048 (SMART); IPR011992 (G3DSA:1.10.238.GENE3D); IPR011992 (G3DSA:1.10.238.GENE3D); IPR011992 (PFAM); PTHR24349:SF83 (PANTHER); PTHR24349 (PANTHER); IPR018247 (PROSITE_PATTERNS); IPR002048 (PROSITE_PROFILES); IPR002048 (PROSITE_PROFILES); IPR002048 (PROSITE_PROFILES); SSF47473 (SUPERFAMILY)
comp25502_c0_seq1	16.98	0	-7.02571	2.98054	0.000808216	0.0193677	leucine-rich repeat receptor-like serine threonine-protein kinase bam1	253	20	9.6e-48	0.864	4	F:ATP binding; C:integral component of membrane; F:protein kinase activity; P:protein phosphorylation	-	IPR000719 (PFAM); G3DSA:3.30.200.20 (GENE3D); PTHR27000:SF51 (PANTHER); PTHR27000 (PANTHER); IPR000719 (PROSITE_PROFILES); IPR011009 (SUPERFAMILY)
comp25939_c0_seq1	16.98	0	-7.02571	2.98054	0.000808216	0.0193677	---NA---	240	0	-	-	-	-	-	no IPS match
comp26158_c0_seq2	16.98	0	-7.02571	2.98054	0.000808216	0.0193677	---NA---	253	0	-	-	-	-	-	no IPS match
comp26629_c0_seq1	16.98	0	-7.02571	2.98054	0.000808216	0.0193677	---NA---	269	0	-	-	-	-	-	no IPS match
comp26791_c0_seq3	16.98	0	-7.02571	2.98054	0.000808216	0.0193677	---NA---	224	0	-	-	-	-	-	no IPS match
comp26977_c0_seq1	16.98	0	-7.02571	2.98054	0.000808216	0.0193677	protein tify 4b-like isoform x5	281	16	5.5e-20	0.94	-	-	-	no IPS match
comp27645_c0_seq1	16.98	0	-7.02571	2.98054	0.000808216	0.0193677	---NA---	238	0	-	-	-	-	-	SIGNAL_PEPTIDE_H_REGION (PHOBIUS); NON_CYTOPLASMIC_DOMAIN (PHOBIUS); SIGNAL_PEPTIDE_C_REGION (PHOBIUS); SIGNAL_PEPTIDE (PHOBIUS); CYTOPLASMIC_DOMAIN (PHOBIUS); SIGNAL_PEPTIDE_N_REGION (PHOBIUS); TRANSMEMBRANE (PHOBIUS); TMhelix (TMHMM); TMhelix (TMHMM)
comp27704_c0_seq1	16.98	0	-7.02571	2.98054	0.000808216	0.0193677	---NA---	249	0	-	-	-	-	-	TMhelix (TMHMM)
comp27939_c0_seq1	16.98	0	-7.02571	2.98054	0.000808216	0.0193677	nac domain-containing protein 21 22-like	274	20	1.1e-57	0.934	3	C:nucleus; F:DNA binding; P:regulation of transcription, DNA-templated	-	IPR003441 (PFAM); PTHR31744 (PANTHER); PTHR31744:SF4 (PANTHER); IPR003441 (PROSITE_PROFILES); IPR003441 (SUPERFAMILY)
comp28045_c0_seq1	16.98	0	-7.02571	2.98054	0.000808216	0.0193677	PREDICTED: uncharacterized protein LOC105050081	226	1	1.7e-08	0.69	-	-	-	no IPS match
comp28428_c0_seq1	16.98	0	-7.02571	2.98054	0.000808216	0.0193677	PREDICTED: hornerin-like	281	19	2.9e-56	0.6274	-	-	-	no IPS match
comp28564_c0_seq2	16.98	0	-7.02571	2.98054	0.000808216	0.0193677	histone acetyltransferase kat6b-like	249	2	5.9e-40	0.86	-	-	-	no IPS match
comp28651_c0_seq1	16.98	0	-7.02571	2.98054	0.000808216	0.0193677	sugar carrier protein c-like	218	20	2.6e-18	0.784	4	P:transmembrane transport; C:integral component of membrane; P:carbohydrate transport; F:sugar:proton symporter activity	-	PTHR23500:SF124 (PANTHER); PTHR23500 (PANTHER); TRANSMEMBRANE (PHOBIUS); CYTOPLASMIC_DOMAIN (PHOBIUS); NON_CYTOPLASMIC_DOMAIN (PHOBIUS); TMhelix (TMHMM)
comp28828_c0_seq1	16.98	0	-7.02571	2.98054	0.000808216	0.0193677	pentatricopeptide repeat-containing protein at5g40400	265	20	1.2e-51	0.714	1	F:molecular_function	-	IPR002885 (PFAM); IPR002885 (TIGRFAM); PTHR24015 (PANTHER); NON_CYTOPLASMIC_DOMAIN (PHOBIUS); CYTOPLASMIC_DOMAIN (PHOBIUS); TRANSMEMBRANE (PHOBIUS); IPR002885 (PROSITE_PROFILES); IPR002885 (PROSITE_PROFILES); TMhelix (TMHMM)
comp29470_c0_seq1	16.98	0	-7.02571	2.98054	0.000808216	0.0193677	---NA---	250	0	-	-	-	-	-	no IPS match
comp30062_c0_seq1	16.98	0	-7.02571	2.98054	0.000808216	0.0193677	ylp motif-containing protein 1-like	282	2	4e-19	0.93	-	-	-	no IPS match
comp30108_c0_seq1	16.98	0	-7.02571	2.98054	0.000808216	0.0193677	protein trichome birefringence-like 10	208	20	7.5e-40	0.9495	2	C:mitochondrion; C:cytoplasmic, membrane-bounded vesicle	-	IPR026057 (PFAM); PTHR32285:SF65 (PANTHER); IPR029962 (PANTHER)
comp31170_c0_seq1	16.98	0	-7.02571	2.98054	0.000808216	0.0193677	---NA---	208	0	-	-	-	-	-	no IPS match
comp31515_c0_seq1	16.98	0	-7.02571	2.98054	0.000808216	0.0193677	copper transporter 6-like	272	20	2.6e-24	0.725	3	C:integral component of membrane; F:copper ion transmembrane transporter activity; P:copper ion transmembrane transport	-	no IPS match
comp32043_c0_seq1	16.98	0	-7.02571	2.98054	0.000808216	0.0193677	---NA---	259	0	-	-	-	-	-	no IPS match
comp32160_c0_seq1	16.98	0	-7.02571	2.98054	0.000808216	0.0193677	---NA---	213	0	-	-	-	-	-	no IPS match
comp32313_c0_seq1	16.98	0	-7.02571	2.98054	0.000808216	0.0193677	aspartic proteinase-like protein 1	210	20	5.3e-39	0.866	6	F:DNA binding; F:aspartic-type endopeptidase activity; P:protein catabolic process; P:proteolysis; C:cytoplasmic, membrane-bounded vesicle; C:extracellular region	EC:3.4.23	PF14543 (PFAM); IPR021109 (G3DSA:2.40.70.GENE3D); PTHR13683:SF232 (PANTHER); IPR001461 (PANTHER); IPR001969 (PROSITE_PATTERNS); IPR021109 (SUPERFAMILY)
comp33001_c0_seq1	16.98	0	-7.02571	2.98054	0.000808216	0.0193677	dynamin-related protein 4c	270	20	4.2e-49	0.9355	3	F:GTP binding; F:GTPase activity; P:metabolic process	EC:3.6.1; EC:3.6.1.15	IPR022812 (PRINTS); IPR027417 (G3DSA:3.40.50.GENE3D); PF00350 (PFAM); IPR022812 (PANTHER); PTHR11566:SF45 (PANTHER); IPR030381 (PROSITE_PROFILES); IPR027417 (SUPERFAMILY)
comp33097_c0_seq2	16.98	0	-7.02571	2.98054	0.000808216	0.0193677	xylanase partial	277	20	1.2e-57	0.92	3	P:xylan catabolic process; F:diisopropyl-fluorophosphatase activity; F:endo-1,4-beta-xylanase activity	EC:3.1; EC:3.2.1.8; EC:3.1.8.2	IPR013781 (G3DSA:3.20.20.GENE3D); IPR001000 (PFAM); PTHR31490 (PANTHER); PTHR31490:SF15 (PANTHER); IPR017853 (SUPERFAMILY)
comp3337_c0_seq1	16.98	0	-7.02571	2.98054	0.000808216	0.0193677	sorbitol dehydrogenase-like	202	20	2e-38	0.9465	7	F:zinc ion binding; C:plasmodesma; P:mannose metabolic process; C:cytosol; F:L-iditol 2-dehydrogenase activity; P:oxidation-reduction process; P:fructose metabolic process	EC:1.1.1.14	IPR011032 (G3DSA:3.90.180.GENE3D); IPR013154 (PFAM); IPR002085 (PANTHER); PTHR11695:SF485 (PANTHER); IPR002328 (PROSITE_PATTERNS); IPR011032 (SUPERFAMILY)
comp33634_c0_seq2	16.98	0	-7.02571	2.98054	0.000808216	0.0193677	---NA---	239	0	-	-	-	-	-	no IPS match
comp33730_c0_seq1	16.98	0	-7.02571	2.98054	0.000808216	0.0193677	---NA---	240	0	-	-	-	-	-	no IPS match
comp33918_c0_seq1	16.98	0	-7.02571	2.98054	0.000808216	0.0193677	---NA---	201	0	-	-	-	-	-	no IPS match
comp35305_c0_seq1	16.98	0	-7.02571	2.98054	0.000808216	0.0193677	PREDICTED: uncharacterized protein LOC103696217 isoform X1	261	14	4.9e-26	0.8164	-	-	-	no IPS match
comp35732_c0_seq1	16.98	0	-7.02571	2.98054	0.000808216	0.0193677	---NA---	263	0	-	-	-	-	-	no IPS match
comp35737_c0_seq1	16.98	0	-7.02571	2.98054	0.000808216	0.0193677	---NA---	257	0	-	-	-	-	-	no IPS match
comp36014_c0_seq1	16.98	0	-7.02571	2.98054	0.000808216	0.0193677	---NA---	234	0	-	-	-	-	-	no IPS match
comp36521_c0_seq1	16.98	0	-7.02571	2.98054	0.000808216	0.0193677	---NA---	267	0	-	-	-	-	-	no IPS match
comp36775_c0_seq1	16.98	0	-7.02571	2.98054	0.000808216	0.0193677	---NA---	273	0	-	-	-	-	-	no IPS match
comp36949_c0_seq1	16.98	0	-7.02571	2.98054	0.000808216	0.0193677	---NA---	229	0	-	-	-	-	-	no IPS match
comp37836_c0_seq1	16.98	0	-7.02571	2.98054	0.000808216	0.0193677	pentatricopeptide repeat-containing protein at4g02750-like	248	20	2.7e-48	0.849	1	F:protein binding	-	IPR011990 (G3DSA:1.25.40.GENE3D); IPR002885 (TIGRFAM); IPR002885 (PFAM); PTHR24015:SF356 (PANTHER); PTHR24015 (PANTHER); IPR002885 (PROSITE_PROFILES); IPR002885 (PROSITE_PROFILES); IPR002885 (PROSITE_PROFILES)
comp38015_c0_seq1	16.98	0	-7.02571	2.98054	0.000808216	0.0193677	---NA---	220	0	-	-	-	-	-	no IPS match
comp38063_c0_seq1	16.98	0	-7.02571	2.98054	0.000808216	0.0193677	pentatricopeptide repeat-containing protein at5g52630-like	270	1	4.3e-06	0.72	-	-	-	no IPS match
comp38091_c0_seq1	16.98	0	-7.02571	2.98054	0.000808216	0.0193677	---NA---	223	0	-	-	-	-	-	no IPS match
comp38328_c0_seq1	16.98	0	-7.02571	2.98054	0.000808216	0.0193677	---NA---	253	0	-	-	-	-	-	no IPS match
comp39059_c0_seq1	16.98	0	-7.02571	2.98054	0.000808216	0.0193677	---NA---	263	0	-	-	-	-	-	no IPS match
comp39343_c0_seq1	16.98	0	-7.02571	2.98054	0.000808216	0.0193677	---NA---	276	0	-	-	-	-	-	SIGNAL_PEPTIDE_C_REGION (PHOBIUS); SIGNAL_PEPTIDE_H_REGION (PHOBIUS); SIGNAL_PEPTIDE (PHOBIUS); NON_CYTOPLASMIC_DOMAIN (PHOBIUS); SIGNAL_PEPTIDE_N_REGION (PHOBIUS); SignalP-noTM (SIGNALP_EUK)
comp39365_c0_seq1	16.98	0	-7.02571	2.98054	0.000808216	0.0193677	---NA---	231	0	-	-	-	-	-	no IPS match
comp4009_c0_seq2	16.98	0	-7.02571	2.98054	0.000808216	0.0193677	PREDICTED: uncharacterized protein At1g47420, mitochondrial-like isoform X2	240	20	6.5e-47	0.918	6	C:nucleus; C:mitochondrial respiratory chain complex II, succinate dehydrogenase complex (ubiquinone); P:photorespiration; P:proteasome core complex assembly; P:ubiquitin-dependent protein catabolic process; P:response to misfolded protein	-	IPR025397 (PFAM); PTHR36139 (PANTHER); PTHR36139:SF1 (PANTHER)
comp4014_c0_seq1	16.98	0	-7.02571	2.98054	0.000808216	0.0193677	20s proteasome beta2 partial	208	20	5.4e-40	0.9945	5	C:nucleus; C:cytoplasm; C:proteasome core complex; F:threonine-type endopeptidase activity; P:ubiquitin-dependent protein catabolic process	EC:3.4.25	IPR029055 (G3DSA:3.60.20.GENE3D); IPR001353 (PFAM); PTHR11599 (PANTHER); PTHR11599:SF44 (PANTHER); IPR029055 (SUPERFAMILY)
comp4067_c2_seq3	16.98	0	-7.02571	2.98054	0.000808216	0.0193677	cleavage and polyadenylation specificity factor subunit 6-like	213	20	1.1e-36	0.892	2	F:nucleotide binding; F:nucleic acid binding	-	no IPS match
comp40791_c0_seq2	16.98	0	-7.02571	2.98054	0.000808216	0.0193677	PREDICTED: uncharacterized protein LOC104891519	252	20	9.7e-26	0.7595	1	F:binding	-	no IPS match
comp40953_c0_seq1	16.98	0	-7.02571	2.98054	0.000808216	0.0193677	---NA---	203	0	-	-	-	-	-	no IPS match
comp41102_c0_seq1	16.98	0	-7.02571	2.98054	0.000808216	0.0193677	---NA---	292	0	-	-	-	-	-	no IPS match
comp4114_c0_seq4	16.98	0	-7.02571	2.98054	0.000808216	0.0193677	---NA---	225	0	-	-	-	-	-	no IPS match
comp4156_c0_seq6	16.98	0	-7.02571	2.98054	0.000808216	0.0193677	ferredoxin-dependent glutamate chloroplastic	282	20	1.3e-54	0.976	3	P:glutamate biosynthetic process; F:glutamate synthase (ferredoxin) activity; P:oxidation-reduction process	EC:1.4; EC:1.4.7.1	IPR013785 (G3DSA:3.20.20.GENE3D); IPR002932 (PFAM); PTHR11938:SF76 (PANTHER); PTHR11938 (PANTHER); SSF51395 (SUPERFAMILY)
comp41606_c0_seq1	16.98	0	-7.02571	2.98054	0.000808216	0.0193677	heat shock protein hsp20	262	20	5.9e-25	0.7515	-	-	-	IPR008978 (G3DSA:2.60.40.GENE3D); IPR002068 (PFAM); PTHR11527:SF118 (PANTHER); IPR031107 (PANTHER); IPR002068 (PROSITE_PROFILES); IPR008978 (SUPERFAMILY)
comp41762_c0_seq2	16.98	0	-7.02571	2.98054	0.000808216	0.0193677	---NA---	272	0	-	-	-	-	-	no IPS match
comp41908_c0_seq1	16.98	0	-7.02571	2.98054	0.000808216	0.0193677	---NA---	208	0	-	-	-	-	-	NON_CYTOPLASMIC_DOMAIN (PHOBIUS); CYTOPLASMIC_DOMAIN (PHOBIUS); TRANSMEMBRANE (PHOBIUS); TMhelix (TMHMM)
comp42335_c0_seq1	16.98	0	-7.02571	2.98054	0.000808216	0.0193677	low quality protein: atp-dependent rna helicase mitochondrial	244	2	2.7e-27	0.97	-	-	-	SIGNAL_PEPTIDE_C_REGION (PHOBIUS); NON_CYTOPLASMIC_DOMAIN (PHOBIUS); SIGNAL_PEPTIDE (PHOBIUS); SIGNAL_PEPTIDE_H_REGION (PHOBIUS); SIGNAL_PEPTIDE_N_REGION (PHOBIUS); SignalP-TM (SIGNALP_GRAM_POSITIVE)
comp42336_c0_seq1	16.98	0	-7.02571	2.98054	0.000808216	0.0193677	PREDICTED: LOW QUALITY PROTEIN: putative uncharacterized protein At4g01020, chloroplastic	217	6	1.7e-38	0.75	-	-	-	no IPS match
comp43701_c0_seq1	16.98	0	-7.02571	2.98054	0.000808216	0.0193677	---NA---	237	0	-	-	-	-	-	no IPS match
comp43714_c0_seq1	16.98	0	-7.02571	2.98054	0.000808216	0.0193677	---NA---	207	0	-	-	-	-	-	TRANSMEMBRANE (PHOBIUS); CYTOPLASMIC_DOMAIN (PHOBIUS); NON_CYTOPLASMIC_DOMAIN (PHOBIUS)
comp43972_c0_seq1	16.98	0	-7.02571	2.98054	0.000808216	0.0193677	pentatricopeptide repeat-containing protein at1g08070	210	20	2.9e-38	0.7075	2	P:chloroplast RNA processing; F:molecular_function	-	no IPS match
comp44067_c0_seq1	16.98	0	-7.02571	2.98054	0.000808216	0.0193677	---NA---	208	0	-	-	-	-	-	no IPS match
comp44229_c0_seq1	16.98	0	-7.02571	2.98054	0.000808216	0.0193677	---NA---	271	0	-	-	-	-	-	no IPS match
comp44572_c0_seq1	16.98	0	-7.02571	2.98054	0.000808216	0.0193677	probable starch synthase chloroplastic amyloplastic	208	20	8.3e-35	0.8265	1	F:transferase activity	-	Coil (COILS)
comp45029_c0_seq1	16.98	0	-7.02571	2.98054	0.000808216	0.0193677	target of rapamycin	242	20	2.2e-47	0.911	4	F:ATP binding; P:phosphorylation; F:phosphotransferase activity, alcohol group as acceptor; F:kinase activity	-	IPR000403 (G3DSA:1.10.1070.GENE3D); PTHR11139:SF71 (PANTHER); PTHR11139 (PANTHER)
comp45284_c0_seq1	16.98	0	-7.02571	2.98054	0.000808216	0.0193677	low quality protein: ethylene-insensitive protein 2-like	229	2	3.2e-43	0.92	-	-	-	Coil (COILS)
comp45343_c0_seq1	16.98	0	-7.02571	2.98054	0.000808216	0.0193677	---NA---	208	0	-	-	-	-	-	no IPS match
comp45560_c0_seq1	16.98	0	-7.02571	2.98054	0.000808216	0.0193677	histidine kinase 4-like	273	20	4.1e-53	0.9385	6	F:phosphorelay sensor kinase activity; C:protein histidine kinase complex; P:phosphorelay signal transduction system; C:membrane; P:signal transduction by protein phosphorylation; C:intracellular	EC:2.7.3; EC:2.7.13.3	IPR003594 (G3DSA:3.30.565.GENE3D); PTHR24423 (PANTHER); PTHR24423:SF517 (PANTHER); IPR005467 (PROSITE_PROFILES); IPR003594 (SUPERFAMILY)
comp45637_c0_seq1	16.98	0	-7.02571	2.98054	0.000808216	0.0193677	---NA---	248	0	-	-	-	-	-	no IPS match
comp45900_c0_seq1	16.98	0	-7.02571	2.98054	0.000808216	0.0193677	myosin-11-like isoform x1	223	20	1e-33	0.901	2	P:regulation of meristem growth; C:vacuole	-	PTHR34452:SF1 (PANTHER); PTHR34452 (PANTHER)
comp46009_c0_seq1	16.98	0	-7.02571	2.98054	0.000808216	0.0193677	---NA---	248	0	-	-	-	-	-	no IPS match
comp46324_c0_seq1	16.98	0	-7.02571	2.98054	0.000808216	0.0193677	---NA---	264	0	-	-	-	-	-	no IPS match
comp46695_c0_seq1	16.98	0	-7.02571	2.98054	0.000808216	0.0193677	---NA---	281	0	-	-	-	-	-	no IPS match
comp46759_c0_seq2	16.98	0	-7.02571	2.98054	0.000808216	0.0193677	---NA---	218	0	-	-	-	-	-	no IPS match
comp47058_c0_seq1	16.98	0	-7.02571	2.98054	0.000808216	0.0193677	---NA---	204	0	-	-	-	-	-	no IPS match
comp47182_c0_seq1	16.98	0	-7.02571	2.98054	0.000808216	0.0193677	---NA---	231	0	-	-	-	-	-	no IPS match
comp47335_c0_seq1	16.98	0	-7.02571	2.98054	0.000808216	0.0193677	---NA---	209	0	-	-	-	-	-	no IPS match
comp47423_c0_seq1	16.98	0	-7.02571	2.98054	0.000808216	0.0193677	---NA---	211	0	-	-	-	-	-	no IPS match
comp47489_c0_seq1	16.98	0	-7.02571	2.98054	0.000808216	0.0193677	pollen-specific protein c13	208	20	2.1e-27	0.807	1	C:extracellular space	-	PF01190 (PFAM); PTHR31614 (PANTHER); PTHR31614:SF5 (PANTHER)
comp47618_c0_seq1	16.98	0	-7.02571	2.98054	0.000808216	0.0193677	---NA---	247	0	-	-	-	-	-	no IPS match
comp47758_c0_seq1	16.98	0	-7.02571	2.98054	0.000808216	0.0193677	---NA---	280	0	-	-	-	-	-	NON_CYTOPLASMIC_DOMAIN (PHOBIUS); TRANSMEMBRANE (PHOBIUS); TRANSMEMBRANE (PHOBIUS); NON_CYTOPLASMIC_DOMAIN (PHOBIUS); CYTOPLASMIC_DOMAIN (PHOBIUS); TMhelix (TMHMM); TMhelix (TMHMM)
comp48225_c0_seq1	16.98	0	-7.02571	2.98054	0.000808216	0.0193677	membrane protein	278	20	6.1e-41	0.6735	-	-	-	TRANSMEMBRANE (PHOBIUS); CYTOPLASMIC_DOMAIN (PHOBIUS); NON_CYTOPLASMIC_DOMAIN (PHOBIUS); TMhelix (TMHMM)
comp48494_c0_seq1	16.98	0	-7.02571	2.98054	0.000808216	0.0193677	---NA---	215	0	-	-	-	-	-	SIGNAL_PEPTIDE_H_REGION (PHOBIUS); SIGNAL_PEPTIDE (PHOBIUS); SIGNAL_PEPTIDE_N_REGION (PHOBIUS); SIGNAL_PEPTIDE_C_REGION (PHOBIUS); NON_CYTOPLASMIC_DOMAIN (PHOBIUS); SignalP-TM (SIGNALP_GRAM_POSITIVE)
comp48677_c0_seq1	16.98	0	-7.02571	2.98054	0.000808216	0.0193677	---NA---	259	0	-	-	-	-	-	no IPS match
comp48747_c0_seq1	16.98	0	-7.02571	2.98054	0.000808216	0.0193677	---NA---	230	0	-	-	-	-	-	no IPS match
comp4879_c0_seq2	16.98	0	-7.02571	2.98054	0.000808216	0.0193677	partial	258	20	1.4e-44	0.9105	19	P:regulation of meristem growth; P:DNA repair; F:protein homodimerization activity; F:blue light photoreceptor activity; P:photomorphogenesis; P:detection of light stimulus; P:protein autophosphorylation; F:protein kinase activity; P:blue light signaling pathway; P:response to water deprivation; P:regulation of unidimensional cell growth; P:anthocyanin-containing compound metabolic process; F:DNA…	EC:4.1.99	IPR006050 (PFAM); IPR014729 (G3DSA:3.40.50.GENE3D); PTHR11455 (PANTHER); PTHR11455:SF24 (PANTHER); IPR006050 (PROSITE_PROFILES); IPR006050 (SUPERFAMILY)
comp48896_c0_seq1	16.98	0	-7.02571	2.98054	0.000808216	0.0193677	---NA---	256	0	-	-	-	-	-	no IPS match
comp49184_c0_seq1	16.98	0	-7.02571	2.98054	0.000808216	0.0193677	---NA---	258	0	-	-	-	-	-	no IPS match
comp49233_c0_seq1	16.98	0	-7.02571	2.98054	0.000808216	0.0193677	---NA---	276	0	-	-	-	-	-	no IPS match
comp49395_c0_seq1	16.98	0	-7.02571	2.98054	0.000808216	0.0193677	---NA---	272	0	-	-	-	-	-	no IPS match
comp49542_c0_seq1	16.98	0	-7.02571	2.98054	0.000808216	0.0193677	---NA---	292	0	-	-	-	-	-	no IPS match
comp49753_c0_seq1	16.98	0	-7.02571	2.98054	0.000808216	0.0193677	---NA---	272	0	-	-	-	-	-	SIGNAL_PEPTIDE_C_REGION (PHOBIUS); NON_CYTOPLASMIC_DOMAIN (PHOBIUS); SIGNAL_PEPTIDE_H_REGION (PHOBIUS); SIGNAL_PEPTIDE_N_REGION (PHOBIUS); SIGNAL_PEPTIDE (PHOBIUS); TMhelix (TMHMM)
comp49886_c0_seq1	16.98	0	-7.02571	2.98054	0.000808216	0.0193677	protein yls9-like	228	20	8.7e-30	0.67	-	-	-	no IPS match
comp49893_c0_seq1	16.98	0	-7.02571	2.98054	0.000808216	0.0193677	ribonuclease h protein at1g65750	274	20	1.1e-09	0.532	1	F:nucleic acid binding	-	no IPS match
comp49999_c0_seq1	16.98	0	-7.02571	2.98054	0.000808216	0.0193677	---NA---	245	0	-	-	-	-	-	no IPS match
comp50011_c0_seq1	16.98	0	-7.02571	2.98054	0.000808216	0.0193677	pentatricopeptide repeat-containing protein at1g71490-like	236	1	2.2e-30	0.85	-	-	-	no IPS match
comp50766_c0_seq1	16.98	0	-7.02571	2.98054	0.000808216	0.0193677	---NA---	254	0	-	-	-	-	-	NON_CYTOPLASMIC_DOMAIN (PHOBIUS); CYTOPLASMIC_DOMAIN (PHOBIUS); TRANSMEMBRANE (PHOBIUS); TMhelix (TMHMM)
comp50801_c0_seq1	16.98	0	-7.02571	2.98054	0.000808216	0.0193677	---NA---	214	0	-	-	-	-	-	CYTOPLASMIC_DOMAIN (PHOBIUS); NON_CYTOPLASMIC_DOMAIN (PHOBIUS); TRANSMEMBRANE (PHOBIUS); TMhelix (TMHMM)
comp50901_c0_seq1	16.98	0	-7.02571	2.98054	0.000808216	0.0193677	---NA---	204	0	-	-	-	-	-	no IPS match
comp50935_c0_seq1	16.98	0	-7.02571	2.98054	0.000808216	0.0193677	PREDICTED: uncharacterized protein LOC103709238 isoform X3	282	20	3.2e-52	0.7115	-	-	-	PTHR31267 (PANTHER); PTHR31267:SF2 (PANTHER)
comp50949_c0_seq1	16.98	0	-7.02571	2.98054	0.000808216	0.0193677	---NA---	266	0	-	-	-	-	-	NON_CYTOPLASMIC_DOMAIN (PHOBIUS); TRANSMEMBRANE (PHOBIUS); CYTOPLASMIC_DOMAIN (PHOBIUS)
comp51022_c0_seq1	16.98	0	-7.02571	2.98054	0.000808216	0.0193677	---NA---	248	0	-	-	-	-	-	no IPS match
comp51439_c0_seq1	16.98	0	-7.02571	2.98054	0.000808216	0.0193677	---NA---	258	0	-	-	-	-	-	no IPS match
comp51460_c0_seq1	16.98	0	-7.02571	2.98054	0.000808216	0.0193677	---NA---	201	0	-	-	-	-	-	no IPS match
comp51544_c0_seq1	16.98	0	-7.02571	2.98054	0.000808216	0.0193677	---NA---	244	0	-	-	-	-	-	no IPS match
comp51587_c0_seq1	16.98	0	-7.02571	2.98054	0.000808216	0.0193677	60s ribosomal protein l18	242	20	5.8e-26	0.7985	4	F:structural constituent of ribosome; P:ribosome biogenesis; C:ribosome; P:translation	-	SIGNAL_PEPTIDE_H_REGION (PHOBIUS); SIGNAL_PEPTIDE (PHOBIUS); SIGNAL_PEPTIDE_N_REGION (PHOBIUS); SIGNAL_PEPTIDE_C_REGION (PHOBIUS); NON_CYTOPLASMIC_DOMAIN (PHOBIUS); SignalP-noTM (SIGNALP_EUK)
comp51658_c0_seq1	16.98	0	-7.02571	2.98054	0.000808216	0.0193677	---NA---	242	0	-	-	-	-	-	TRANSMEMBRANE (PHOBIUS); CYTOPLASMIC_DOMAIN (PHOBIUS); NON_CYTOPLASMIC_DOMAIN (PHOBIUS); TMhelix (TMHMM)
comp51903_c0_seq1	16.98	0	-7.02571	2.98054	0.000808216	0.0193677	---NA---	276	0	-	-	-	-	-	no IPS match
comp51993_c0_seq1	16.98	0	-7.02571	2.98054	0.000808216	0.0193677	---NA---	229	0	-	-	-	-	-	no IPS match
comp5231_c0_seq2	16.98	0	-7.02571	2.98054	0.000808216	0.0193677	probable proteasome inhibitor	214	20	1.1e-20	0.816	1	C:proteasome complex	-	CYTOPLASMIC_DOMAIN (PHOBIUS); NON_CYTOPLASMIC_DOMAIN (PHOBIUS); SIGNAL_PEPTIDE_C_REGION (PHOBIUS); SIGNAL_PEPTIDE_H_REGION (PHOBIUS); TRANSMEMBRANE (PHOBIUS); SIGNAL_PEPTIDE (PHOBIUS); SIGNAL_PEPTIDE_N_REGION (PHOBIUS); SignalP-noTM (SIGNALP_EUK)
comp52361_c0_seq1	16.98	0	-7.02571	2.98054	0.000808216	0.0193677	hypothetical chloroplast rf21	215	20	9.9e-34	0.991	2	C:chloroplast stroma; F:ATP binding	-	PTHR33078 (PANTHER)
comp52454_c0_seq1	16.98	0	-7.02571	2.98054	0.000808216	0.0193677	---NA---	244	0	-	-	-	-	-	SIGNAL_PEPTIDE (PHOBIUS); SIGNAL_PEPTIDE_N_REGION (PHOBIUS); SIGNAL_PEPTIDE_H_REGION (PHOBIUS); NON_CYTOPLASMIC_DOMAIN (PHOBIUS); SIGNAL_PEPTIDE_C_REGION (PHOBIUS); SignalP-TM (SIGNALP_EUK); SignalP-TM (SIGNALP_GRAM_POSITIVE)
comp52681_c0_seq1	16.98	0	-7.02571	2.98054	0.000808216	0.0193677	---NA---	242	0	-	-	-	-	-	no IPS match
comp52733_c0_seq1	16.98	0	-7.02571	2.98054	0.000808216	0.0193677	---NA---	244	0	-	-	-	-	-	CYTOPLASMIC_DOMAIN (PHOBIUS); NON_CYTOPLASMIC_DOMAIN (PHOBIUS); TRANSMEMBRANE (PHOBIUS); TMhelix (TMHMM)
comp52814_c0_seq1	16.98	0	-7.02571	2.98054	0.000808216	0.0193677	---NA---	202	0	-	-	-	-	-	no IPS match
comp53149_c0_seq1	16.98	0	-7.02571	2.98054	0.000808216	0.0193677	---NA---	240	0	-	-	-	-	-	SIGNAL_PEPTIDE_H_REGION (PHOBIUS); SIGNAL_PEPTIDE_N_REGION (PHOBIUS); SIGNAL_PEPTIDE (PHOBIUS); NON_CYTOPLASMIC_DOMAIN (PHOBIUS); SIGNAL_PEPTIDE_C_REGION (PHOBIUS); SignalP-noTM (SIGNALP_EUK)
comp53171_c0_seq1	16.98	0	-7.02571	2.98054	0.000808216	0.0193677	---NA---	236	0	-	-	-	-	-	no IPS match
comp53392_c0_seq1	16.98	0	-7.02571	2.98054	0.000808216	0.0193677	---NA---	260	0	-	-	-	-	-	no IPS match
comp53766_c0_seq1	16.98	0	-7.02571	2.98054	0.000808216	0.0193677	---NA---	232	0	-	-	-	-	-	no IPS match
comp53869_c0_seq1	16.98	0	-7.02571	2.98054	0.000808216	0.0193677	---NA---	307	0	-	-	-	-	-	NON_CYTOPLASMIC_DOMAIN (PHOBIUS); TRANSMEMBRANE (PHOBIUS); CYTOPLASMIC_DOMAIN (PHOBIUS); TMhelix (TMHMM)
comp5399_c0_seq9	16.98	0	-7.02571	2.98054	0.000808216	0.0193677	disease resistance rpp13-like protein 3	227	20	7e-42	0.8415	-	-	-	no IPS match
comp54080_c0_seq1	16.98	0	-7.02571	2.98054	0.000808216	0.0193677	---NA---	201	0	-	-	-	-	-	no IPS match
comp54205_c0_seq1	16.98	0	-7.02571	2.98054	0.000808216	0.0193677	protein chromatin remodeling 25	257	20	3e-34	0.924	18	P:reciprocal meiotic recombination; P:male meiosis; F:helicase activity; P:mitotic nuclear division; P:double-strand break repair via synthesis-dependent strand annealing; P:synapsis; P:telomere maintenance in response to DNA damage; P:post-translational protein modification; P:cell division; C:nucleus; F:DNA binding; F:ATP binding; P:positive regulation of transcription, DNA-templated; P:vegetat…	EC:3.6.1; EC:3.6.1.15	no IPS match
comp54831_c0_seq1	16.98	0	-7.02571	2.98054	0.000808216	0.0193677	---NA---	211	0	-	-	-	-	-	no IPS match
comp54840_c0_seq1	16.98	0	-7.02571	2.98054	0.000808216	0.0193677	---NA---	263	0	-	-	-	-	-	no IPS match
comp54890_c0_seq1	16.98	0	-7.02571	2.98054	0.000808216	0.0193677	---NA---	255	0	-	-	-	-	-	no IPS match
comp55743_c0_seq1	16.98	0	-7.02571	2.98054	0.000808216	0.0193677	---NA---	203	0	-	-	-	-	-	no IPS match
comp55793_c0_seq1	16.98	0	-7.02571	2.98054	0.000808216	0.0193677	protein iq-domain 14	271	20	1.9e-50	0.7375	-	-	-	PTHR32295 (PANTHER); PTHR32295:SF8 (PANTHER); SIGNAL_PEPTIDE_N_REGION (PHOBIUS); SIGNAL_PEPTIDE_C_REGION (PHOBIUS); NON_CYTOPLASMIC_DOMAIN (PHOBIUS); SIGNAL_PEPTIDE (PHOBIUS); SIGNAL_PEPTIDE_H_REGION (PHOBIUS)
comp55811_c0_seq1	16.98	0	-7.02571	2.98054	0.000808216	0.0193677	---NA---	253	0	-	-	-	-	-	SignalP-TM (SIGNALP_GRAM_POSITIVE)
comp55855_c0_seq1	16.98	0	-7.02571	2.98054	0.000808216	0.0193677	---NA---	234	0	-	-	-	-	-	no IPS match
comp55877_c0_seq1	16.98	0	-7.02571	2.98054	0.000808216	0.0193677	---NA---	237	0	-	-	-	-	-	CYTOPLASMIC_DOMAIN (PHOBIUS); TRANSMEMBRANE (PHOBIUS); NON_CYTOPLASMIC_DOMAIN (PHOBIUS); CYTOPLASMIC_DOMAIN (PHOBIUS); NON_CYTOPLASMIC_DOMAIN (PHOBIUS); TRANSMEMBRANE (PHOBIUS); TRANSMEMBRANE (PHOBIUS); TMhelix (TMHMM); TMhelix (TMHMM); TMhelix (TMHMM)
comp55929_c0_seq1	16.98	0	-7.02571	2.98054	0.000808216	0.0193677	40s ribosomal protein s27	282	20	2.5e-41	0.9515	6	F:structural constituent of ribosome; F:metal ion binding; C:cytosol; P:ribosome biogenesis; C:ribosome; P:translation	-	no IPS match
comp56202_c0_seq1	16.98	0	-7.02571	2.98054	0.000808216	0.0193677	---NA---	221	0	-	-	-	-	-	no IPS match
comp56233_c0_seq1	16.98	0	-7.02571	2.98054	0.000808216	0.0193677	---NA---	203	0	-	-	-	-	-	NON_CYTOPLASMIC_DOMAIN (PHOBIUS); TRANSMEMBRANE (PHOBIUS); CYTOPLASMIC_DOMAIN (PHOBIUS); TMhelix (TMHMM)
comp56252_c0_seq1	16.98	0	-7.02571	2.98054	0.000808216	0.0193677	---NA---	241	0	-	-	-	-	-	no IPS match
comp56278_c0_seq1	16.98	0	-7.02571	2.98054	0.000808216	0.0193677	---NA---	292	0	-	-	-	-	-	no IPS match
comp56618_c0_seq1	16.98	0	-7.02571	2.98054	0.000808216	0.0193677	ec protein homolog 2-like	213	20	8.6e-26	0.7185	6	C:nucleus; F:zinc ion binding; C:cytoplasm; P:zinc II ion transport; C:membrane; P:terpenoid biosynthetic process	-	no IPS match
comp56896_c0_seq1	16.98	0	-7.02571	2.98054	0.000808216	0.0193677	---NA---	219	0	-	-	-	-	-	no IPS match
comp57030_c0_seq1	16.98	0	-7.02571	2.98054	0.000808216	0.0193677	cupin domain-containing protein	234	20	3.1e-27	0.8875	-	-	-	no IPS match
comp571_c1_seq19	16.98	0	-7.02571	2.98054	0.000808216	0.0193677	---NA---	206	0	-	-	-	-	-	no IPS match
comp57340_c0_seq1	16.98	0	-7.02571	2.98054	0.000808216	0.0193677	transforming growth factor beta receptor type 3	292	6	2.4e-08	0.5933	11	F:ATP binding; F:protein tyrosine phosphatase activity; P:protein dephosphorylation; C:membrane; F:phosphatase activity; F:protein kinase activity; P:phosphorylation; P:dephosphorylation; P:protein phosphorylation; P:peptidyl-tyrosine dephosphorylation; F:kinase activity	-	no IPS match
comp57343_c0_seq1	16.98	0	-7.02571	2.98054	0.000808216	0.0193677	probable sulfate transporter	264	20	9.2e-21	0.7855	3	F:secondary active sulfate transmembrane transporter activity; C:integral component of membrane; P:sulfate transmembrane transport	-	no IPS match
comp57643_c0_seq1	16.98	0	-7.02571	2.98054	0.000808216	0.0193677	---NA---	275	0	-	-	-	-	-	no IPS match
comp58146_c0_seq1	16.98	0	-7.02571	2.98054	0.000808216	0.0193677	---NA---	215	0	-	-	-	-	-	no IPS match
comp58298_c0_seq1	16.98	0	-7.02571	2.98054	0.000808216	0.0193677	---NA---	213	0	-	-	-	-	-	SIGNAL_PEPTIDE_H_REGION (PHOBIUS); SIGNAL_PEPTIDE_C_REGION (PHOBIUS); SIGNAL_PEPTIDE (PHOBIUS); NON_CYTOPLASMIC_DOMAIN (PHOBIUS); SIGNAL_PEPTIDE_N_REGION (PHOBIUS); SignalP-noTM (SIGNALP_EUK)
comp58436_c0_seq1	16.98	0	-7.02571	2.98054	0.000808216	0.0193677	50s ribosomal protein l18e	244	20	2.5e-39	0.8895	4	F:structural constituent of ribosome; P:ribosome biogenesis; C:ribosome; P:translation	-	CYTOPLASMIC_DOMAIN (PHOBIUS); TRANSMEMBRANE (PHOBIUS); NON_CYTOPLASMIC_DOMAIN (PHOBIUS); TMhelix (TMHMM)
comp58487_c0_seq1	16.98	0	-7.02571	2.98054	0.000808216	0.0193677	---NA---	251	0	-	-	-	-	-	no IPS match
comp58637_c0_seq1	16.98	0	-7.02571	2.98054	0.000808216	0.0193677	---NA---	201	0	-	-	-	-	-	no IPS match
comp58644_c0_seq1	16.98	0	-7.02571	2.98054	0.000808216	0.0193677	---NA---	220	0	-	-	-	-	-	no IPS match
comp58691_c0_seq1	16.98	0	-7.02571	2.98054	0.000808216	0.0193677	---NA---	231	0	-	-	-	-	-	no IPS match
comp58774_c0_seq1	16.98	0	-7.02571	2.98054	0.000808216	0.0193677	---NA---	206	0	-	-	-	-	-	SignalP-TM (SIGNALP_GRAM_POSITIVE); SignalP-noTM (SIGNALP_EUK)
comp58927_c0_seq1	16.98	0	-7.02571	2.98054	0.000808216	0.0193677	---NA---	263	0	-	-	-	-	-	no IPS match
comp59046_c0_seq1	16.98	0	-7.02571	2.98054	0.000808216	0.0193677	---NA---	236	0	-	-	-	-	-	no IPS match
comp59182_c0_seq1	16.98	0	-7.02571	2.98054	0.000808216	0.0193677	transmembrane amino acid transporter	222	20	3.1e-32	0.8885	4	F:aspartic-type endopeptidase activity; P:proteolysis; C:integral component of membrane; C:endoplasmic reticulum	EC:3.4.23	IPR013057 (PFAM); PTHR22950 (PANTHER); PTHR22950:SF54 (PANTHER); TRANSMEMBRANE (PHOBIUS); CYTOPLASMIC_DOMAIN (PHOBIUS); NON_CYTOPLASMIC_DOMAIN (PHOBIUS); TRANSMEMBRANE (PHOBIUS); NON_CYTOPLASMIC_DOMAIN (PHOBIUS); TMhelix (TMHMM); TMhelix (TMHMM)
comp59296_c0_seq1	16.98	0	-7.02571	2.98054	0.000808216	0.0193677	---NA---	203	0	-	-	-	-	-	CYTOPLASMIC_DOMAIN (PHOBIUS); TRANSMEMBRANE (PHOBIUS); NON_CYTOPLASMIC_DOMAIN (PHOBIUS); TMhelix (TMHMM)
comp59453_c0_seq1	16.98	0	-7.02571	2.98054	0.000808216	0.0193677	---NA---	207	0	-	-	-	-	-	TRANSMEMBRANE (PHOBIUS); NON_CYTOPLASMIC_DOMAIN (PHOBIUS); CYTOPLASMIC_DOMAIN (PHOBIUS); TRANSMEMBRANE (PHOBIUS); CYTOPLASMIC_DOMAIN (PHOBIUS); TMhelix (TMHMM); TMhelix (TMHMM)
comp59690_c0_seq1	16.98	0	-7.02571	2.98054	0.000808216	0.0193677	retrovirus-related pol polyline-1 domain partial	218	20	5.7e-05	0.717	10	F:GTP binding; F:nucleotide binding; P:nucleic acid phosphodiester bond hydrolysis; F:RNA-directed DNA polymerase activity; F:nucleotidyltransferase activity; C:myelin sheath; F:endonuclease activity; P:metabolic process; P:RNA-dependent DNA replication; F:transferase activity	-	no IPS match
comp59725_c0_seq1	16.98	0	-7.02571	2.98054	0.000808216	0.0193677	unnamed protein product	210	20	2.7e-19	0.7385	-	-	-	no IPS match
comp59732_c0_seq1	16.98	0	-7.02571	2.98054	0.000808216	0.0193677	PREDICTED: uncharacterized protein LOC103706647 isoform X2	260	7	3.1e-33	0.8071	-	-	-	TRANSMEMBRANE (PHOBIUS); NON_CYTOPLASMIC_DOMAIN (PHOBIUS); CYTOPLASMIC_DOMAIN (PHOBIUS); TMhelix (TMHMM)
comp59986_c0_seq1	16.98	0	-7.02571	2.98054	0.000808216	0.0193677	---NA---	205	0	-	-	-	-	-	no IPS match
comp59988_c0_seq1	16.98	0	-7.02571	2.98054	0.000808216	0.0193677	MULTISPECIES: hypothetical protein	212	20	6.8e-28	0.96	-	-	-	no IPS match
comp60248_c0_seq1	16.98	0	-7.02571	2.98054	0.000808216	0.0193677	---NA---	221	0	-	-	-	-	-	no IPS match
comp60337_c0_seq2	16.98	0	-7.02571	2.98054	0.000808216	0.0193677	---NA---	255	0	-	-	-	-	-	no IPS match
comp60528_c0_seq1	16.98	0	-7.02571	2.98054	0.000808216	0.0193677	---NA---	235	0	-	-	-	-	-	no IPS match
comp60777_c0_seq1	16.98	0	-7.02571	2.98054	0.000808216	0.0193677	activating signal cointegrator 1 complex subunit 2	234	20	2.8e-25	0.8045	2	F:ubiquitin binding; C:cytoplasm	-	IPR003892 (SMART); IPR003892 (PFAM); PTHR21494:SF0 (PANTHER); PTHR21494 (PANTHER); IPR003892 (PROSITE_PROFILES); IPR009060 (SUPERFAMILY)
comp60784_c0_seq1	16.98	0	-7.02571	2.98054	0.000808216	0.0193677	protein-l-isoaspartate(d-aspartate) o-methyltransferase-like isoform x2	202	20	8.6e-12	0.637	3	F:protein-L-isoaspartate (D-aspartate) O-methyltransferase activity; P:S-adenosylmethionine metabolic process; P:protein methylation	EC:2.1.1.77; EC:2.1.1	IPR000682 (PFAM); IPR029063 (G3DSA:3.40.50.GENE3D); IPR000682 (PANTHER)
comp61091_c0_seq1	16.98	0	-7.02571	2.98054	0.000808216	0.0193677	peroxisomal biogenesis factor	220	20	9.1e-37	0.9185	7	P:peroxisome fission; C:integral component of peroxisomal membrane; P:fatty acid oxidation; P:regulation of peroxisome size; C:mitochondrion; C:endoplasmic reticulum; C:peroxisomal importomer complex	-	no IPS match
comp61592_c0_seq1	16.98	0	-7.02571	2.98054	0.000808216	0.0193677	---NA---	263	0	-	-	-	-	-	NON_CYTOPLASMIC_DOMAIN (PHOBIUS); CYTOPLASMIC_DOMAIN (PHOBIUS); TRANSMEMBRANE (PHOBIUS); TMhelix (TMHMM)
comp61625_c0_seq1	16.98	0	-7.02571	2.98054	0.000808216	0.0193677	---NA---	210	0	-	-	-	-	-	no IPS match
comp61686_c0_seq1	16.98	0	-7.02571	2.98054	0.000808216	0.0193677	dna-directed rna beta subunit	282	20	1e-60	0.999	7	F:DNA binding; P:pyrimidine nucleobase metabolic process; F:DNA-directed RNA polymerase activity; F:ribonucleoside binding; P:transcription, DNA-templated; P:purine nucleobase metabolic process; C:nucleolus	EC:2.7.7.6	no IPS match
comp6178_c0_seq4	16.98	0	-7.02571	2.98054	0.000808216	0.0193677	---NA---	243	0	-	-	-	-	-	no IPS match
comp6187_c0_seq10	16.98	0	-7.02571	2.98054	0.000808216	0.0193677	---NA---	280	0	-	-	-	-	-	no IPS match
comp61902_c0_seq1	16.98	0	-7.02571	2.98054	0.000808216	0.0193677	villin-4-like isoform x1	255	20	5.3e-49	0.929	2	F:actin filament binding; P:actin filament bundle assembly	-	IPR029006 (G3DSA:3.40.20.GENE3D); IPR007122 (PANTHER); IPR030009 (PTHR11977:PANTHER); SSF55753 (SUPERFAMILY); SSF55753 (SUPERFAMILY)
comp62081_c0_seq1	16.98	0	-7.02571	2.98054	0.000808216	0.0193677	---NA---	255	0	-	-	-	-	-	SIGNAL_PEPTIDE_C_REGION (PHOBIUS); SIGNAL_PEPTIDE_H_REGION (PHOBIUS); SIGNAL_PEPTIDE_N_REGION (PHOBIUS); SIGNAL_PEPTIDE (PHOBIUS); NON_CYTOPLASMIC_DOMAIN (PHOBIUS); SignalP-noTM (SIGNALP_GRAM_NEGATIVE); SignalP-noTM (SIGNALP_EUK)
comp62112_c0_seq1	16.98	0	-7.02571	2.98054	0.000808216	0.0193677	---NA---	262	0	-	-	-	-	-	no IPS match
comp62257_c0_seq1	16.98	0	-7.02571	2.98054	0.000808216	0.0193677	ribonuclease h protein at1g65750	287	20	6.7e-26	0.583	-	-	-	no IPS match
comp62369_c0_seq1	16.98	0	-7.02571	2.98054	0.000808216	0.0193677	---NA---	205	0	-	-	-	-	-	SIGNAL_PEPTIDE_C_REGION (PHOBIUS); NON_CYTOPLASMIC_DOMAIN (PHOBIUS); SIGNAL_PEPTIDE_N_REGION (PHOBIUS); SIGNAL_PEPTIDE (PHOBIUS); SIGNAL_PEPTIDE_H_REGION (PHOBIUS); TMhelix (TMHMM)
comp62427_c0_seq1	16.98	0	-7.02571	2.98054	0.000808216	0.0193677	---NA---	210	0	-	-	-	-	-	no IPS match
comp62530_c0_seq1	16.98	0	-7.02571	2.98054	0.000808216	0.0193677	---NA---	202	0	-	-	-	-	-	no IPS match
comp62560_c0_seq1	16.98	0	-7.02571	2.98054	0.000808216	0.0193677	---NA---	275	0	-	-	-	-	-	no IPS match
comp62628_c0_seq1	16.98	0	-7.02571	2.98054	0.000808216	0.0193677	---NA---	219	0	-	-	-	-	-	no IPS match
comp62673_c0_seq1	16.98	0	-7.02571	2.98054	0.000808216	0.0193677	---NA---	209	0	-	-	-	-	-	no IPS match
comp62690_c0_seq1	16.98	0	-7.02571	2.98054	0.000808216	0.0193677	---NA---	282	0	-	-	-	-	-	TRANSMEMBRANE (PHOBIUS); CYTOPLASMIC_DOMAIN (PHOBIUS); NON_CYTOPLASMIC_DOMAIN (PHOBIUS); TMhelix (TMHMM)
comp62916_c0_seq1	16.98	0	-7.02571	2.98054	0.000808216	0.0193677	mannosyl-oligosaccharide glucosidase	231	20	1.2e-29	0.7595	2	F:mannosyl-oligosaccharide glucosidase activity; P:oligosaccharide metabolic process	EC:3.2.1.106; EC:3.2.1	IPR031631 (PFAM)
comp63011_c0_seq1	16.98	0	-7.02571	2.98054	0.000808216	0.0193677	---NA---	238	0	-	-	-	-	-	no IPS match
comp63034_c0_seq1	16.98	0	-7.02571	2.98054	0.000808216	0.0193677	---NA---	225	0	-	-	-	-	-	no IPS match
comp63118_c0_seq1	16.98	0	-7.02571	2.98054	0.000808216	0.0193677	---NA---	264	0	-	-	-	-	-	TRANSMEMBRANE (PHOBIUS); CYTOPLASMIC_DOMAIN (PHOBIUS); NON_CYTOPLASMIC_DOMAIN (PHOBIUS)
comp63154_c0_seq1	16.98	0	-7.02571	2.98054	0.000808216	0.0193677	---NA---	202	0	-	-	-	-	-	no IPS match
comp63559_c0_seq1	16.98	0	-7.02571	2.98054	0.000808216	0.0193677	---NA---	222	0	-	-	-	-	-	no IPS match
comp63581_c0_seq1	16.98	0	-7.02571	2.98054	0.000808216	0.0193677	---NA---	277	0	-	-	-	-	-	no IPS match
comp63655_c0_seq1	16.98	0	-7.02571	2.98054	0.000808216	0.0193677	oligouridylate-binding protein 1-like	235	20	1e-06	0.5375	2	F:nucleotide binding; F:nucleic acid binding	-	IPR012677 (G3DSA:3.30.70.GENE3D); IPR000504 (PFAM); IPR000504 (PROSITE_PROFILES); SSF54928 (SUPERFAMILY)
comp63680_c0_seq1	16.98	0	-7.02571	2.98054	0.000808216	0.0193677	---NA---	209	0	-	-	-	-	-	TRANSMEMBRANE (PHOBIUS); CYTOPLASMIC_DOMAIN (PHOBIUS); NON_CYTOPLASMIC_DOMAIN (PHOBIUS)
comp64176_c0_seq1	16.98	0	-7.02571	2.98054	0.000808216	0.0193677	ring finger and chy zinc finger domain-containing protein	215	20	7.1e-38	0.8445	1	F:zinc ion binding	-	no IPS match
comp64304_c0_seq1	16.98	0	-7.02571	2.98054	0.000808216	0.0193677	protein pbn1	259	20	4.6e-35	0.778	6	C:endoplasmic reticulum membrane; P:GPI anchor biosynthetic process; P:mannosylation; C:integral component of membrane; P:protein processing; P:ER-associated ubiquitin-dependent protein catabolic process	-	no IPS match
comp64365_c0_seq1	16.98	0	-7.02571	2.98054	0.000808216	0.0193677	---NA---	240	0	-	-	-	-	-	no IPS match
comp64631_c0_seq1	16.98	0	-7.02571	2.98054	0.000808216	0.0193677	---NA---	213	0	-	-	-	-	-	no IPS match
comp64686_c0_seq1	16.98	0	-7.02571	2.98054	0.000808216	0.0193677	protein fez-like	270	20	4.3e-51	0.6575	4	F:DNA binding; C:nucleus; P:transcription, DNA-templated; P:regulation of transcription, DNA-templated	-	no IPS match
comp65074_c0_seq1	16.98	0	-7.02571	2.98054	0.000808216	0.0193677	---NA---	277	0	-	-	-	-	-	no IPS match
comp6519_c0_seq33	16.98	0	-7.02571	2.98054	0.000808216	0.0193677	protein far1-related sequence 5-like isoform x1	231	7	2.5e-43	0.9243	-	-	-	TRANSMEMBRANE (PHOBIUS); NON_CYTOPLASMIC_DOMAIN (PHOBIUS); CYTOPLASMIC_DOMAIN (PHOBIUS)
comp65245_c0_seq1	16.98	0	-7.02571	2.98054	0.000808216	0.0193677	---NA---	219	0	-	-	-	-	-	no IPS match
comp65305_c0_seq1	16.98	0	-7.02571	2.98054	0.000808216	0.0193677	peptidoglycan glycosyltransferase	224	20	1.5e-34	0.8205	4	P:peptidoglycan biosynthetic process; C:peptidoglycan-based cell wall; F:penicillin binding; F:peptidoglycan glycosyltransferase activity	EC:2.4.1.129	G3DSA:1.10.3810.10 (GENE3D); IPR001264 (PFAM); PTHR32282:SF5 (PANTHER); PTHR32282 (PANTHER); IPR023346 (SUPERFAMILY)
comp65322_c0_seq1	16.98	0	-7.02571	2.98054	0.000808216	0.0193677	---NA---	263	0	-	-	-	-	-	no IPS match
comp65522_c0_seq1	16.98	0	-7.02571	2.98054	0.000808216	0.0193677	histone h3	245	20	2.6e-40	0.914	4	C:nucleus; F:DNA binding; F:protein heterodimerization activity; C:nucleosome	-	no IPS match
comp65929_c0_seq1	16.98	0	-7.02571	2.98054	0.000808216	0.0193677	---NA---	232	0	-	-	-	-	-	no IPS match
comp65952_c0_seq1	16.98	0	-7.02571	2.98054	0.000808216	0.0193677	glycine cleavage system h mitochondrial	208	20	1.6e-30	0.896	2	P:glycine decarboxylation via glycine cleavage system; C:glycine cleavage complex	-	G3DSA:2.40.50.100 (GENE3D); IPR002930 (PFAM); IPR002930 (PANTHER); PTHR11715:SF1 (PANTHER); IPR011053 (SUPERFAMILY)
comp66023_c0_seq1	16.98	0	-7.02571	2.98054	0.000808216	0.0193677	PREDICTED: uncharacterized protein LOC103720737 isoform X5	263	20	2.9e-49	0.7005	-	-	-	no IPS match
comp66210_c0_seq1	16.98	0	-7.02571	2.98054	0.000808216	0.0193677	acyltransferase	204	20	4.7e-35	0.9675	2	F:transferase activity, transferring acyl groups; P:metabolic process	-	no IPS match
comp66242_c0_seq1	16.98	0	-7.02571	2.98054	0.000808216	0.0193677	---NA---	279	0	-	-	-	-	-	NON_CYTOPLASMIC_DOMAIN (PHOBIUS); CYTOPLASMIC_DOMAIN (PHOBIUS); TRANSMEMBRANE (PHOBIUS); TMhelix (TMHMM)
comp66253_c0_seq1	16.98	0	-7.02571	2.98054	0.000808216	0.0193677	u-box domain-containing protein 15-like	264	20	1.8e-47	0.9175	4	F:ubiquitin-protein transferase activity; F:protein binding; F:ligase activity; P:protein ubiquitination	-	IPR000225 (PFAM); IPR011989 (G3DSA:1.25.10.GENE3D); PTHR23315:SF49 (PANTHER); PTHR23315 (PANTHER); IPR000225 (PROSITE_PROFILES); IPR016024 (SUPERFAMILY)
comp66741_c0_seq1	16.98	0	-7.02571	2.98054	0.000808216	0.0193677	protein aspartic protease in guard cell 2-like	242	20	3.8e-41	0.884	4	F:aspartic-type endopeptidase activity; P:proteolysis; C:plant-type cell wall; F:transferase activity	EC:3.4.23	IPR021109 (G3DSA:2.40.70.GENE3D); IPR001461 (PANTHER); PTHR13683:SF258 (PANTHER); IPR021109 (SUPERFAMILY)
comp66872_c0_seq1	16.98	0	-7.02571	2.98054	0.000808216	0.0193677	---NA---	222	0	-	-	-	-	-	no IPS match
comp67597_c0_seq1	16.98	0	-7.02571	2.98054	0.000808216	0.0193677	ribonuclease h protein at1g65750	245	20	9.6e-14	0.655	1	F:nucleic acid binding	-	no IPS match
comp67627_c0_seq1	16.98	0	-7.02571	2.98054	0.000808216	0.0193677	disabled homolog 2-interacting protein isoform x12	201	1	2.4e-26	0.92	7	P:reelin-mediated signaling pathway; P:negative regulation of angiogenesis; P:negative regulation of cell proliferation; F:GTPase activator activity; P:negative regulation of vascular endothelial growth factor receptor signaling pathway; P:positive regulation of apoptotic process; P:positive regulation of GTPase activity	-	no IPS match
comp68184_c0_seq1	16.98	0	-7.02571	2.98054	0.000808216	0.0193677	---NA---	234	0	-	-	-	-	-	no IPS match
comp68238_c0_seq1	16.98	0	-7.02571	2.98054	0.000808216	0.0193677	---NA---	224	0	-	-	-	-	-	no IPS match
comp68585_c0_seq1	16.98	0	-7.02571	2.98054	0.000808216	0.0193677	---NA---	276	0	-	-	-	-	-	no IPS match
comp68732_c0_seq1	16.98	0	-7.02571	2.98054	0.000808216	0.0193677	---NA---	287	0	-	-	-	-	-	no IPS match
comp68857_c0_seq1	16.98	0	-7.02571	2.98054	0.000808216	0.0193677	---NA---	240	0	-	-	-	-	-	no IPS match
comp69236_c0_seq1	16.98	0	-7.02571	2.98054	0.000808216	0.0193677	PREDICTED: uncharacterized protein LOC105050919	262	1	8.2e-20	0.73	-	-	-	no IPS match
comp69244_c0_seq1	16.98	0	-7.02571	2.98054	0.000808216	0.0193677	---NA---	274	0	-	-	-	-	-	no IPS match
comp69260_c0_seq1	16.98	0	-7.02571	2.98054	0.000808216	0.0193677	---NA---	263	0	-	-	-	-	-	CYTOPLASMIC_DOMAIN (PHOBIUS); TRANSMEMBRANE (PHOBIUS); NON_CYTOPLASMIC_DOMAIN (PHOBIUS); TMhelix (TMHMM)
comp69464_c0_seq1	16.98	0	-7.02571	2.98054	0.000808216	0.0193677	non-ribosomal peptide synthetase	253	20	5.2e-12	0.6215	1	F:catalytic activity	-	SignalP-TM (SIGNALP_GRAM_POSITIVE)
comp69556_c0_seq1	16.98	0	-7.02571	2.98054	0.000808216	0.0193677	beta-carotene isomerase chloroplastic-like	251	20	6.1e-48	0.842	3	C:chloroplast thylakoid; C:chloroplast envelope; P:mRNA modification	-	PTHR33591:SF1 (PANTHER); PTHR33591 (PANTHER); SIGNAL_PEPTIDE_N_REGION (PHOBIUS); SIGNAL_PEPTIDE_C_REGION (PHOBIUS); SIGNAL_PEPTIDE (PHOBIUS); SIGNAL_PEPTIDE_H_REGION (PHOBIUS); NON_CYTOPLASMIC_DOMAIN (PHOBIUS)
comp69820_c0_seq1	16.98	0	-7.02571	2.98054	0.000808216	0.0193677	mitochondrial 2-oxoglutarate malate carrier protein	275	20	1.4e-29	0.966	12	F:poly(A)-specific ribonuclease activity; C:nucleus; P:RNA phosphodiester bond hydrolysis, exonucleolytic; P:transmembrane transport; C:PAN complex; P:regulation of RNA metabolic process; C:integral component of membrane; P:nucleotide-excision repair; P:mRNA processing; F:damaged DNA binding; C:mitochondrial inner membrane; P:nuclear-transcribed mRNA poly(A) tail shortening	EC:3.1; EC:3.1.13; EC:3.1.15; EC:3.1.13.4	no IPS match
comp69916_c0_seq1	16.98	0	-7.02571	2.98054	0.000808216	0.0193677	---NA---	238	0	-	-	-	-	-	no IPS match
comp7244_c0_seq1	16.98	0	-7.02571	2.98054	0.000808216	0.0193677	---NA---	217	0	-	-	-	-	-	no IPS match
comp73598_c0_seq1	16.98	0	-7.02571	2.98054	0.000808216	0.0193677	---NA---	287	0	-	-	-	-	-	no IPS match
comp7885_c0_seq2	16.98	0	-7.02571	2.98054	0.000808216	0.0193677	isoform 3	234	20	9.4e-46	0.859	1	F:nucleic acid binding	-	no IPS match
comp8098_c0_seq6	16.98	0	-7.02571	2.98054	0.000808216	0.0193677	vesicle transport protein got1b-like	275	20	8.1e-36	0.951	3	P:vesicle-mediated transport; C:membrane; C:cytoplasmic, membrane-bounded vesicle	-	PTHR21493 (PANTHER); PTHR21493:SF9 (PANTHER); CYTOPLASMIC_DOMAIN (PHOBIUS); TRANSMEMBRANE (PHOBIUS); NON_CYTOPLASMIC_DOMAIN (PHOBIUS); TMhelix (TMHMM)
comp8170_c1_seq17	16.98	0	-7.02571	2.98054	0.000808216	0.0193677	ribonuclease h protein at1g65750	292	20	9.9e-47	0.665	-	-	-	no IPS match
comp8418_c0_seq12	16.98	0	-7.02571	2.98054	0.000808216	0.0193677	zinc finger ccch domain-containing protein 13-like isoform x2	262	20	2.9e-45	0.862	1	F:zinc ion binding	-	PTHR10044 (PANTHER); PTHR10044:SF127 (PANTHER)
comp9102_c1_seq1	16.98	0	-7.02571	2.98054	0.000808216	0.0193677	probable disease resistance protein at4g33300	257	20	1.5e-30	0.818	1	F:ADP binding	-	no IPS match
comp9161_c0_seq5	16.98	0	-7.02571	2.98054	0.000808216	0.0193677	---NA---	292	0	-	-	-	-	-	no IPS match
comp9445_c0_seq1	16.98	0	-7.02571	2.98054	0.000808216	0.0193677	probable inactive receptor kinase at1g48480	237	20	3.2e-40	0.7915	4	F:tau-protein kinase activity; F:ATP binding; C:integral component of membrane; P:protein phosphorylation	EC:2.7.11.26	G3DSA:3.30.200.20 (GENE3D); PTHR27008 (PANTHER); PTHR27008:SF19 (PANTHER); IPR017441 (PROSITE_PATTERNS)
comp9492_c0_seq1	16.98	0	-7.02571	2.98054	0.000808216	0.0193677	---NA---	243	0	-	-	-	-	-	no IPS match
comp9582_c0_seq1	16.98	0	-7.02571	2.98054	0.000808216	0.0193677	heat shock protein partial	226	20	3.3e-43	0.9945	4	F:ATP binding; F:unfolded protein binding; P:protein folding; P:response to stress	-	IPR001404 (PFAM); IPR001404 (PANTHER); IPR020568 (SUPERFAMILY)
comp9607_c0_seq3	16.98	0	-7.02571	2.98054	0.000808216	0.0193677	udp-glucose:glycoprotein glucosyltransferase isoform x2	218	20	1e-26	0.91	3	P:UDP-glucosylation; P:protein glycosylation; F:UDP-glucose:glycoprotein glucosyltransferase activity	EC:2.4.1	no IPS match
comp6957_c0_seq7	16.95	0	-7.02318	2.9785	0.000808216	0.0193677	---NA---	279	0	-	-	-	-	-	no IPS match
comp25871_c0_seq1	16.84	0	-7.01386	2.97099	0.000808216	0.0193677	proteinase inhibitor kazal	497	20	2.4e-13	0.5645	-	-	-	NON_CYTOPLASMIC_DOMAIN (PHOBIUS); TRANSMEMBRANE (PHOBIUS); CYTOPLASMIC_DOMAIN (PHOBIUS)
comp18264_c0_seq1	16.8	0	-7.01045	2.96825	0.000808216	0.0193677	---NA---	442	0	-	-	-	-	-	no IPS match
comp18345_c0_seq4	16.72	0	-7.00362	2.96276	0.000808216	0.0193677	---NA---	214	0	-	-	-	-	-	no IPS match
comp34474_c0_seq1	16.72	0	-7.00362	2.96276	0.000808216	0.0193677	two-component response regulator arr2-like isoform x1	304	20	1.9e-60	0.903	3	F:DNA binding; P:phosphorelay signal transduction system; C:intracellular	-	no IPS match
comp55523_c0_seq1	16.72	0	-7.00362	2.96276	0.000808216	0.0193677	mlo-like protein 9	304	20	1.5e-59	0.7085	2	C:integral component of membrane; P:defense response	-	IPR004326 (PFAM); PTHR31942 (PANTHER); PTHR31942:SF8 (PANTHER); CYTOPLASMIC_DOMAIN (PHOBIUS); TRANSMEMBRANE (PHOBIUS); NON_CYTOPLASMIC_DOMAIN (PHOBIUS); TMhelix (TMHMM)
comp41_c0_seq10	16.7	0	-7.00191	2.96138	0.000808216	0.0193677	elongation factor 1-alpha-like	1255	20	0	0.986	5	F:GTP binding; P:regulation of translational elongation; F:translation elongation factor activity; F:GTPase activity; C:ribosome	EC:3.6.1; EC:3.6.1.15	G3DSA:2.40.30.10 (GENE3D); G3DSA:2.40.30.10 (GENE3D); IPR004161 (PFAM); IPR004160 (PFAM); IPR027417 (G3DSA:3.40.50.GENE3D); PTHR23115:SF157 (PANTHER); PTHR23115 (PANTHER); IPR027417 (SUPERFAMILY); IPR009001 (SUPERFAMILY); IPR009000 (SUPERFAMILY)
comp26246_c0_seq1	16.64	0	-6.99675	2.95725	0.000808216	0.0193677	---NA---	299	0	-	-	-	-	-	no IPS match
comp51980_c0_seq1	16.64	0	-6.99675	2.95725	0.000808216	0.0193677	amp-binding enzyme	299	20	2.4e-61	1	2	P:metabolic process; F:ligase activity	-	G3DSA:3.40.50.980 (GENE3D); IPR000873 (PFAM); SSF56801 (SUPERFAMILY)
comp58845_c0_seq1	16.64	0	-6.99675	2.95725	0.000808216	0.0193677	---NA---	299	0	-	-	-	-	-	no IPS match
comp3920_c0_seq7	16.52	0	-6.9864	2.94893	0.000808216	0.0193677	PREDICTED: uncharacterized protein LOC103717935	820	20	3e-80	0.757	-	-	-	PTHR31197 (PANTHER); PTHR31197:SF2 (PANTHER)
comp13325_c0_seq1	16.5	0	-6.98466	2.94754	0.000808216	0.0193677	---NA---	294	0	-	-	-	-	-	no IPS match
comp24777_c0_seq1	16.5	0	-6.98466	2.94754	0.000808216	0.0193677	---NA---	294	0	-	-	-	-	-	no IPS match
comp52706_c0_seq1	16.5	0	-6.98466	2.94754	0.000808216	0.0193677	---NA---	294	0	-	-	-	-	-	no IPS match
comp52980_c0_seq1	16.5	0	-6.98466	2.94754	0.000808216	0.0193677	catalytic zinc cchc- peptidase	294	20	6.8e-29	0.74	3	F:nucleic acid binding; F:zinc ion binding; P:DNA integration	-	IPR025724 (PFAM); PTHR11439:SF192 (PANTHER); PTHR11439 (PANTHER)
comp11022_c0_seq2	16.46	0	-6.98119	2.94476	0.000808216	0.0193677	5-formyltetrahydrofolate cyclo- mitochondrial-like	1217	20	0	0.8	4	F:ATP binding; F:metal ion binding; F:5-formyltetrahydrofolate cyclo-ligase activity; P:metabolic process	EC:6.3.3.2	IPR002698 (PFAM); IPR024185 (G3DSA:3.40.50.GENE3D); IPR002698 (TIGRFAM); IPR002698 (PTHR23407:PANTHER); PTHR23407 (PANTHER); SSF100950 (SUPERFAMILY)
comp6635_c0_seq10	16.43	0	-6.97858	2.94267	0.000808216	0.0193677	---NA---	313	0	-	-	-	-	-	no IPS match
comp17091_c0_seq4	16.35	0	-6.97159	2.93707	0.000808216	0.0193677	---NA---	436	0	-	-	-	-	-	no IPS match
comp39940_c0_seq1	16.32	0	-6.96896	2.93497	0.000808216	0.0193677	---NA---	308	0	-	-	-	-	-	no IPS match
comp413_c0_seq6	104.94	0.64	-6.96763	5.33597	4.9304e-09	1.67999e-06	reticulon-like protein b2	515	20	5.5e-41	0.886	2	C:endoplasmic reticulum membrane; C:integral component of membrane	-	IPR003388 (PFAM); PTHR10994 (PANTHER); PTHR10994:SF78 (PANTHER); CYTOPLASMIC_DOMAIN (PHOBIUS); NON_CYTOPLASMIC_DOMAIN (PHOBIUS); TRANSMEMBRANE (PHOBIUS); IPR003388 (PROSITE_PROFILES); TMhelix (TMHMM)
comp12329_c0_seq2	16.17	0	-6.95575	2.92441	0.00115214	0.0266246	---NA---	296	0	-	-	-	-	-	no IPS match
comp23064_c0_seq1	16.17	0	-6.95575	2.92441	0.00115214	0.0266246	---NA---	296	0	-	-	-	-	-	CYTOPLASMIC_DOMAIN (PHOBIUS); NON_CYTOPLASMIC_DOMAIN (PHOBIUS); TRANSMEMBRANE (PHOBIUS); TMhelix (TMHMM)
comp24534_c0_seq1	16.17	0	-6.95575	2.92441	0.00115214	0.0266246	---NA---	324	0	-	-	-	-	-	no IPS match
comp29368_c0_seq1	16.17	0	-6.95575	2.92441	0.00115214	0.0266246	hypothetical protein BN1708_004371	387	20	1.6e-13	0.5665	-	-	-	no IPS match
comp35505_c0_seq1	16.17	0	-6.95575	2.92441	0.00115214	0.0266246	wpp domain-associated	289	6	9.2e-21	0.8517	-	-	-	no IPS match
comp40472_c0_seq1	16.17	0	-6.95575	2.92441	0.00115214	0.0266246	s-adenosyl-l-methionine-dependent trna 4-demethylwyosine synthase	289	20	1.7e-38	0.7745	5	F:oxidoreductase activity; C:mitochondrion; P:metabolic process; F:ion binding; F:iron-sulfur cluster binding	-	no IPS match
comp45243_c0_seq1	16.17	0	-6.95575	2.92441	0.00115214	0.0266246	dna-directed rna polymerase i subunit rpa1	303	1	0.00096	0.55	7	F:DNA binding; C:nucleus; F:nucleotidyltransferase activity; F:zinc ion binding; F:DNA-directed RNA polymerase activity; P:transcription, DNA-templated; F:transferase activity	-	no IPS match
comp47155_c0_seq2	16.17	0	-6.95575	2.92441	0.00115214	0.0266246	---NA---	289	0	-	-	-	-	-	no IPS match
comp50034_c0_seq1	16.17	0	-6.95575	2.92441	0.00115214	0.0266246	---NA---	296	0	-	-	-	-	-	no IPS match
comp63480_c0_seq1	16.17	0	-6.95575	2.92441	0.00115214	0.0266246	---NA---	296	0	-	-	-	-	-	no IPS match
comp65308_c0_seq1	16.17	0	-6.95575	2.92441	0.00115214	0.0266246	---NA---	289	0	-	-	-	-	-	no IPS match
comp4268_c0_seq1	16.06	0	-6.94598	2.91661	0.00115214	0.0266246	upf0481 protein at3g47200-like	696	20	2e-29	0.7255	1	C:membrane	-	no IPS match
comp21375_c0_seq1	16.05	0	-6.94509	2.9159	0.00115214	0.0266246	---NA---	349	0	-	-	-	-	-	no IPS match
comp21940_c0_seq1	16.02	0	-6.94241	2.91376	0.00115214	0.0266246	dehydrin 1	478	20	2e-40	0.6255	1	P:response to stimulus	-	CYTOPLASMIC_DOMAIN (PHOBIUS); TRANSMEMBRANE (PHOBIUS); CYTOPLASMIC_DOMAIN (PHOBIUS); NON_CYTOPLASMIC_DOMAIN (PHOBIUS); TRANSMEMBRANE (PHOBIUS); NON_CYTOPLASMIC_DOMAIN (PHOBIUS); TRANSMEMBRANE (PHOBIUS)
comp54789_c0_seq2	16.01	0	-6.94152	2.91305	0.00115214	0.0266246	---NA---	268	0	-	-	-	-	-	no IPS match
comp23308_c0_seq3	16	0	-6.94062	2.91234	0.00115214	0.0266246	hypothetical protein Q611_LSC00290G0001, partial	418	2	1.6e-19	0.905	-	-	-	no IPS match
comp52583_c0_seq1	15.91	0	-6.93255	2.90591	0.00115214	0.0266246	---NA---	298	0	-	-	-	-	-	no IPS match
comp926_c0_seq4	15.9	0	-6.93165	2.90519	0.00115214	0.0266246	membrane magnesium transporter	439	20	1.1e-57	0.8785	3	C:endoplasmic reticulum; C:cytoplasmic, membrane-bounded vesicle; P:phosphatidylinositol biosynthetic process	-	IPR018937 (PFAM); PTHR21181 (PANTHER); CYTOPLASMIC_DOMAIN (PHOBIUS); TRANSMEMBRANE (PHOBIUS); TRANSMEMBRANE (PHOBIUS); NON_CYTOPLASMIC_DOMAIN (PHOBIUS); CYTOPLASMIC_DOMAIN (PHOBIUS); TMhelix (TMHMM)
comp50516_c0_seq2	15.87	0	-6.92895	2.90304	0.00115214	0.0266246	---NA---	262	0	-	-	-	-	-	no IPS match
comp19920_c0_seq1	15.72	0	-6.91536	2.89224	0.00115214	0.0266246	vq motif-containing family protein	309	20	1.3e-50	0.674	2	P:cell-matrix adhesion; C:cytoskeleton	-	no IPS match
comp22121_c0_seq1	15.72	0	-6.91536	2.89224	0.00115214	0.0266246	u-box domain-containing protein 4-like	300	2	1.9e-19	0.875	-	-	-	no IPS match
comp26568_c0_seq1	15.72	0	-6.91536	2.89224	0.00115214	0.0266246	nac domain-containing protein 21 22-like	291	20	1.9e-31	0.815	3	C:nucleus; F:DNA binding; P:regulation of transcription, DNA-templated	-	IPR003441 (PFAM); PTHR31744:SF19 (PANTHER); PTHR31744 (PANTHER); CYTOPLASMIC_DOMAIN (PHOBIUS); TRANSMEMBRANE (PHOBIUS); NON_CYTOPLASMIC_DOMAIN (PHOBIUS); IPR003441 (PROSITE_PROFILES); IPR003441 (SUPERFAMILY); TMhelix (TMHMM)
comp7330_c0_seq7	15.67	0	-6.9108	2.88862	0.00115214	0.0266246	PREDICTED: uncharacterized protein LOC103714109	205	5	9.1e-36	0.838	-	-	-	no IPS match
comp30642_c0_seq1	15.61	0	-6.90532	2.88426	0.00115214	0.0266246	flowering-promoting factor 1-like protein 1	311	20	5e-20	0.943	8	F:GTP binding; C:nucleus; P:regulation of root development; F:protein binding; C:mitotic spindle; C:cytoplasm; P:negative regulation of mitotic metaphase/anaphase transition; P:response to auxin	-	NON_CYTOPLASMIC_DOMAIN (PHOBIUS); CYTOPLASMIC_DOMAIN (PHOBIUS); TRANSMEMBRANE (PHOBIUS); TMhelix (TMHMM)
comp19059_c0_seq1	15.59	0	-6.90348	2.88281	0.00115214	0.0266246	---NA---	625	0	-	-	-	-	-	no IPS match
comp18357_c0_seq2	15.57	0	-6.90164	2.88135	0.00115214	0.0266246	---NA---	334	0	-	-	-	-	-	no IPS match
comp802_c0_seq3	15.56	0	-6.90073	2.88062	0.00115214	0.0266246	---NA---	235	0	-	-	-	-	-	SignalP-noTM (SIGNALP_EUK)
comp1795_c1_seq15	15.55	0	-6.89981	2.87989	0.00115214	0.0266246	fggy carbohydrate kinase domain-containing protein isoform x2	497	20	5.9e-31	0.68	4	P:carbohydrate metabolic process; C:cytoplasm; F:transferase activity, transferring phosphorus-containing groups; P:phosphorylation	-	PTHR10196 (PANTHER); PTHR10196:SF71 (PANTHER)
comp22447_c0_seq1	15.5	0	-6.8952	2.87624	0.00115214	0.0266246	---NA---	793	0	-	-	-	-	-	Coil (COILS)
comp8551_c0_seq16	15.48	0	-6.89335	2.87478	0.00115214	0.0266246	probable lrr receptor-like serine threonine-protein kinase at1g53430 isoform x1	232	20	2.1e-43	0.918	6	F:ATP binding; P:peptidyl-tyrosine phosphorylation; F:transmembrane receptor protein tyrosine kinase activity; F:2-alkenal reductase [NAD(P)] activity; P:transmembrane receptor protein tyrosine kinase signaling pathway; P:oxidation-reduction process	EC:2.7.10; EC:2.7.10.1; EC:2.7.11; EC:1.3.1.74	PTHR27006:SF14 (PANTHER); PTHR27006 (PANTHER); IPR011009 (SUPERFAMILY)
comp24644_c0_seq1	15.43	0	-6.88872	2.87111	0.00115214	0.0266246	copper transporter 6-like	392	20	7.6e-83	0.7565	3	C:integral component of membrane; F:copper ion transmembrane transporter activity; P:copper ion transmembrane transport	-	IPR007274 (PFAM); IPR007274 (PANTHER); PTHR12483:SF45 (PANTHER); TRANSMEMBRANE (PHOBIUS); CYTOPLASMIC_DOMAIN (PHOBIUS); NON_CYTOPLASMIC_DOMAIN (PHOBIUS); NON_CYTOPLASMIC_DOMAIN (PHOBIUS); TRANSMEMBRANE (PHOBIUS); TMhelix (TMHMM); TMhelix (TMHMM)
comp30493_c0_seq1	15.43	0	-6.88872	2.87111	0.00115214	0.0266246	crocetin glucosyltransferase 3-like	315	4	1.2e-11	0.9425	-	-	-	no IPS match
comp30896_c0_seq1	15.43	0	-6.88872	2.87111	0.00115214	0.0266246	---NA---	293	0	-	-	-	-	-	SignalP-noTM (SIGNALP_EUK)
comp44887_c0_seq1	15.43	0	-6.88872	2.87111	0.00115214	0.0266246	---NA---	293	0	-	-	-	-	-	no IPS match
comp47738_c0_seq1	15.43	0	-6.88872	2.87111	0.00115214	0.0266246	---NA---	293	0	-	-	-	-	-	no IPS match
comp62656_c0_seq1	15.43	0	-6.88872	2.87111	0.00115214	0.0266246	subtilisin-like protease	293	2	3.1e-15	0.935	-	-	-	TRANSMEMBRANE (PHOBIUS); NON_CYTOPLASMIC_DOMAIN (PHOBIUS); CYTOPLASMIC_DOMAIN (PHOBIUS); TRANSMEMBRANE (PHOBIUS); NON_CYTOPLASMIC_DOMAIN (PHOBIUS); TMhelix (TMHMM)
comp69518_c0_seq1	15.43	0	-6.88872	2.87111	0.00115214	0.0266246	udp-glycosyltransferase 73c3-like	293	20	8.7e-25	0.794	3	F:anthocyanidin 3-O-glucosyltransferase activity; P:flavonoid biosynthetic process; C:plastid	EC:2.4.1.115; EC:2.4.1	SSF53756 (SUPERFAMILY)
comp15662_c0_seq5	15.42	0	-6.8878	2.87038	0.00115214	0.0266246	---NA---	281	0	-	-	-	-	-	NON_CYTOPLASMIC_DOMAIN (PHOBIUS); SIGNAL_PEPTIDE (PHOBIUS); SIGNAL_PEPTIDE_C_REGION (PHOBIUS); SIGNAL_PEPTIDE_H_REGION (PHOBIUS); SIGNAL_PEPTIDE_N_REGION (PHOBIUS)
comp22042_c0_seq1	15.36	0	-6.88222	2.86597	0.00115214	0.0266246	---NA---	317	0	-	-	-	-	-	TRANSMEMBRANE (PHOBIUS); SIGNAL_PEPTIDE (PHOBIUS); SIGNAL_PEPTIDE_H_REGION (PHOBIUS); CYTOPLASMIC_DOMAIN (PHOBIUS); NON_CYTOPLASMIC_DOMAIN (PHOBIUS); SIGNAL_PEPTIDE_N_REGION (PHOBIUS); SIGNAL_PEPTIDE_C_REGION (PHOBIUS); TMhelix (TMHMM); TMhelix (TMHMM)
comp6469_c0_seq2	15.3	0	-6.87662	2.86154	0.00115214	0.0266246	arginine serine-rich coiled-coil protein 2-like	1798	20	0	0.5175	3	F:hydrolase activity, acting on ester bonds; P:metabolic process; C:plastid	-	TRANSMEMBRANE (PHOBIUS); NON_CYTOPLASMIC_DOMAIN (PHOBIUS); CYTOPLASMIC_DOMAIN (PHOBIUS); TMhelix (TMHMM)
comp3110_c0_seq1	15.29	0	-6.87568	2.8608	0.00115214	0.0266246	PREDICTED: uncharacterized protein DDB_G0275933 isoform X2	1497	20	2e-55	0.937	2	P:biological_process; C:cellular_component	-	IPR013892 (PFAM); PTHR22977 (PANTHER)
comp59656_c0_seq1	15.23	0	-6.87006	2.85636	0.00115214	0.0266246	leucine-rich repeat-containing protein ddb_g0290503	295	20	1.8e-54	0.912	2	P:phosphorylation; F:kinase activity	-	IPR011684 (PFAM); PTHR31631 (PANTHER); PTHR31631:SF0 (PANTHER)
comp60601_c0_seq1	15.23	0	-6.87006	2.85636	0.00115214	0.0266246	regulation of nuclear pre-mrna domain-containing protein 1b-like isoform x1	295	20	1.1e-61	0.8725	-	-	-	IPR006569 (SMART); IPR006903 (PFAM); IPR008942 (G3DSA:1.25.40.GENE3D); PTHR12460 (PANTHER); PTHR12460:SF6 (PANTHER); IPR006569 (PROSITE_PROFILES); IPR008942 (SUPERFAMILY)
comp3094_c0_seq1	15.2	0	-6.86724	2.85413	0.00115214	0.0266246	trna (adenine -n )-methyltransferase catalytic subunit trmt61a	1463	20	0	0.836	3	C:tRNA (m1A) methyltransferase complex; F:tRNA (adenine-N1-)-methyltransferase activity; P:tRNA methylation	EC:2.1.1	IPR014816 (PIRSF); IPR014816 (PFAM); IPR029063 (G3DSA:3.40.50.GENE3D); G3DSA:3.10.330.20 (GENE3D); PTHR12133:SF2 (PANTHER); PTHR12133 (PANTHER); IPR014816 (PROSITE_PROFILES); IPR029063 (SUPERFAMILY)
comp12469_c0_seq7	15.16	0	-6.86347	2.85116	0.00115214	0.0266246	coiled-coil domain-containing protein 22	532	20	1e-14	0.8005	-	-	-	no IPS match
comp21781_c0_seq5	15.11	0	-6.85875	2.84743	0.00166193	0.0327357	upf0481 protein at3g02645	262	20	8.8e-50	0.9095	-	-	-	IPR004158 (PFAM); PTHR31549:SF23 (PANTHER); PTHR31549 (PANTHER)
comp23835_c0_seq1	15.11	0	-6.85875	2.84743	0.00166193	0.0327357	glutathione s-transferase chloroplastic-like	370	20	4.2e-35	0.8405	3	P:obsolete glutathione conjugation reaction; P:glutathione metabolic process; F:glutathione transferase activity	EC:2.5.1.18	no IPS match
comp26175_c0_seq3	15.09	0	-6.85685	2.84594	0.00166193	0.0327357	---NA---	297	0	-	-	-	-	-	no IPS match
comp29194_c0_seq1	15.09	0	-6.85685	2.84594	0.00166193	0.0327357	---NA---	312	0	-	-	-	-	-	no IPS match
comp38272_c0_seq2	15.08	0	-6.8559	2.84519	0.00166193	0.0327357	---NA---	276	0	-	-	-	-	-	SIGNAL_PEPTIDE (PHOBIUS); NON_CYTOPLASMIC_DOMAIN (PHOBIUS); SIGNAL_PEPTIDE_C_REGION (PHOBIUS); SIGNAL_PEPTIDE_N_REGION (PHOBIUS); SIGNAL_PEPTIDE_H_REGION (PHOBIUS)
comp20191_c0_seq1	14.99	0	-6.84734	2.83845	0.00166193	0.0327357	hypothetical protein UCDDA912_g08075	599	20	3e-30	0.712	-	-	-	no IPS match
comp51079_c0_seq1	14.98	0	-6.84639	2.8377	0.00166193	0.0327357	protein tprxl	299	20	6e-44	0.813	-	-	-	IPR007789 (PFAM); PTHR33257 (PANTHER)
comp54843_c0_seq1	14.98	0	-6.84639	2.8377	0.00166193	0.0327357	---NA---	299	0	-	-	-	-	-	CYTOPLASMIC_DOMAIN (PHOBIUS); TRANSMEMBRANE (PHOBIUS); NON_CYTOPLASMIC_DOMAIN (PHOBIUS); TMhelix (TMHMM)
comp7515_c0_seq3	14.97	0	-6.84543	2.83695	0.00166193	0.0327357	---NA---	423	0	-	-	-	-	-	no IPS match
comp11649_c0_seq1	14.82	0	-6.83103	2.82562	0.00166193	0.0327357	---NA---	303	0	-	-	-	-	-	no IPS match
comp49538_c0_seq1	14.82	0	-6.83103	2.82562	0.00166193	0.0327357	---NA---	303	0	-	-	-	-	-	TRANSMEMBRANE (PHOBIUS); NON_CYTOPLASMIC_DOMAIN (PHOBIUS); CYTOPLASMIC_DOMAIN (PHOBIUS); TMhelix (TMHMM)
comp2380_c0_seq2	14.78	0	-6.82717	2.82259	0.00166193	0.0327357	probable calcium-binding protein cml49	743	20	1.6e-95	0.956	1	F:calcium ion binding	-	no IPS match
comp29038_c0_seq1	14.76	0	-6.82523	2.82107	0.00166193	0.0327357	---NA---	491	0	-	-	-	-	-	no IPS match
comp24806_c0_seq2	14.71	0	-6.82038	2.81726	0.00166193	0.0327357	---NA---	256	0	-	-	-	-	-	TRANSMEMBRANE (PHOBIUS); CYTOPLASMIC_DOMAIN (PHOBIUS); NON_CYTOPLASMIC_DOMAIN (PHOBIUS)
comp17271_c0_seq1	19.67	0.04	-6.81731	3.15497	0.00029737	0.0091321	expansin a2	1086	20	8.2e-134	0.862	5	C:cell wall; C:membrane; C:cytoplasmic, membrane-bounded vesicle; P:plant-type cell wall organization; C:extracellular region	-	no IPS match
comp16453_c0_seq7	14.67	0	-6.81648	2.81421	0.00166193	0.0327357	f-box lrr-repeat protein at1g67190-like	309	20	5.9e-63	0.9165	2	P:biological_process; F:molecular_function	-	no IPS match
comp49227_c0_seq1	14.67	0	-6.81648	2.81421	0.00166193	0.0327357	---NA---	309	0	-	-	-	-	-	no IPS match
comp18421_c0_seq1	14.63	0	-6.81258	2.81115	0.00166193	0.0327357	---NA---	311	0	-	-	-	-	-	no IPS match
comp7541_c0_seq3	14.63	0	-6.81258	2.81115	0.00166193	0.0327357	bifunctional dihydrofolate reductase-thymidylate synthase-like	2305	20	0	0.913	14	P:dihydrofolate biosynthetic process; P:DNA endoreduplication; P:folic acid biosynthetic process; P:dTMP biosynthetic process; P:tetrahydrofolate biosynthetic process; F:dihydrofolate reductase activity; P:glycine biosynthetic process; P:one-carbon metabolic process; F:thymidylate synthase activity; F:NADP binding; P:pyrimidine nucleobase metabolic process; P:transition metal ion transport; P:oxi…	EC:2.1.1.45; EC:1.5.1.3	IPR000398 (PRINTS); IPR023451 (G3DSA:3.30.572.GENE3D); IPR000398 (TIGRFAM); IPR012262 (PIRSF); IPR001796 (PFAM); IPR000398 (PFAM); IPR024072 (G3DSA:3.40.430.GENE3D); PTHR11548 (PANTHER); PTHR11548:SF2 (PANTHER); IPR017925 (PROSITE_PATTERNS); IPR020940 (PROSITE_PATTERNS); IPR001796 (PROSITE_PROFILES); IPR000398 (HAMAP); IPR023451 (SUPERFAMILY); IPR024072 (SUPERFAMILY)
comp13836_c0_seq5	14.56	0	-6.80572	2.80578	0.00166193	0.0327357	2-aminoethanethiol dioxygenase-like	679	20	1.6e-68	0.8795	2	F:oxidoreductase activity, acting on single donors with incorporation of molecular oxygen, incorporation of two atoms of oxygen; P:oxidation-reduction process	EC:1.13.11	IPR012864 (PFAM); PTHR22966:SF1 (PANTHER); PTHR22966 (PANTHER); IPR011051 (SUPERFAMILY)
comp137_c0_seq5	14.55	0	-6.80474	2.80502	0.00166193	0.0327357	flavonol sulfotransferase-like	626	20	5.9e-85	0.829	1	F:sulfotransferase activity	-	IPR000863 (PFAM); IPR027417 (G3DSA:3.40.50.GENE3D); PTHR11783:SF74 (PANTHER); PTHR11783 (PANTHER); IPR027417 (SUPERFAMILY)
comp8100_c0_seq2	14.54	0	-6.80376	2.80425	0.00166193	0.0327357	PREDICTED: uncharacterized protein LOC103701522	391	20	2.4e-29	0.778	1	C:mitochondrion	-	no IPS match
comp13277_c0_seq1	14.48	0	-6.79785	2.79962	0.00166193	0.0327357	---NA---	325	0	-	-	-	-	-	CYTOPLASMIC_DOMAIN (PHOBIUS); TRANSMEMBRANE (PHOBIUS); NON_CYTOPLASMIC_DOMAIN (PHOBIUS); TMhelix (TMHMM)
comp17199_c0_seq1	14.48	0	-6.79785	2.79962	0.00166193	0.0327357	hypothetical protein L484_005228	907	1	3.9e-21	0.64	-	-	-	SIGNAL_PEPTIDE_C_REGION (PHOBIUS); SIGNAL_PEPTIDE (PHOBIUS); SIGNAL_PEPTIDE_N_REGION (PHOBIUS); SIGNAL_PEPTIDE_H_REGION (PHOBIUS); NON_CYTOPLASMIC_DOMAIN (PHOBIUS); SignalP-TM (SIGNALP_GRAM_POSITIVE); SignalP-noTM (SIGNALP_EUK); SignalP-TM (SIGNALP_GRAM_NEGATIVE); TMhelix (TMHMM)
comp6619_c0_seq5	14.45	0	-6.79488	2.79731	0.00166193	0.0327357	nhl repeat-containing protein	535	20	2.1e-62	0.652	1	P:cellular component organization	-	NON_CYTOPLASMIC_DOMAIN (PHOBIUS); TRANSMEMBRANE (PHOBIUS); CYTOPLASMIC_DOMAIN (PHOBIUS)
comp6672_c0_seq2	14.41	0	-6.79092	2.79421	0.00166193	0.0327357	u5 small nuclear ribonucleoprotein 40 kda protein	1137	20	3.1e-115	0.936	4	F:protein binding; C:intracellular ribonucleoprotein complex; C:viral nucleocapsid; C:Cul4-RING E3 ubiquitin ligase complex	-	IPR001680 (SMART); IPR015943 (G3DSA:2.130.10.GENE3D); IPR001680 (PFAM); PTHR22847:SF501 (PANTHER); PTHR22847 (PANTHER); IPR019775 (PROSITE_PATTERNS); IPR001680 (PROSITE_PROFILES); IPR017986 (PROSITE_PROFILES); IPR001680 (PROSITE_PROFILES); IPR001680 (PROSITE_PROFILES); IPR017986 (SUPERFAMILY)
comp20040_c0_seq1	14.4	0	-6.78992	2.79344	0.00166193	0.0327357	---NA---	557	0	-	-	-	-	-	no IPS match
comp26814_c0_seq1	14.36	0	-6.78595	2.79033	0.00166193	0.0327357	phosphate transporter pho1-2-like	349	20	9.3e-72	0.8835	11	F:phosphate ion transmembrane transporter activity; P:coumarin biosynthetic process; C:trans-Golgi network; P:iron ion transport; C:integral component of membrane; P:response to wounding; P:nitrate transport; P:cellular response to iron ion starvation; P:response to nitrate; C:plasma membrane; P:phosphate ion transmembrane transport	-	PTHR10783:SF53 (PANTHER); PTHR10783 (PANTHER); NON_CYTOPLASMIC_DOMAIN (PHOBIUS); TRANSMEMBRANE (PHOBIUS); CYTOPLASMIC_DOMAIN (PHOBIUS); TMhelix (TMHMM)
comp11653_c0_seq7	14.35	0	-6.78495	2.78956	0.00166193	0.0327357	receptor-like serine threonine-protein kinase sd1-8	648	20	1.6e-104	0.8445	4	F:ATP binding; P:serine family amino acid metabolic process; F:protein serine/threonine kinase activity; P:protein phosphorylation	EC:2.7.11	G3DSA:1.10.510.10 (GENE3D); IPR021820 (PFAM); IPR001245 (PFAM); PTHR27002:SF93 (PANTHER); PTHR27002 (PANTHER); IPR000719 (PROSITE_PROFILES); IPR011009 (SUPERFAMILY)
comp16402_c0_seq2	14.35	0	-6.78495	2.78956	0.00166193	0.0327357	PREDICTED: uncharacterized protein LOC103704034 isoform X2	508	3	9.1e-41	0.94	-	-	-	no IPS match
comp3492_c0_seq2	14.31	0	-6.78096	2.78644	0.00166193	0.0327357	probable adp-ribosylation factor gtpase-activating protein agd13	1254	20	3.2e-124	0.8675	5	F:phospholipase A2 activity; F:protein binding; P:phospholipid catabolic process; C:vacuole; C:plasma membrane	EC:3.1.1; EC:3.1.1.1; EC:3.1.1.4	IPR000008 (SMART); IPR000008 (PFAM); IPR000008 (G3DSA:2.60.40.GENE3D); PTHR23180 (PANTHER); PTHR23180:SF249 (PANTHER); IPR000008 (PROSITE_PROFILES); IPR000008 (SUPERFAMILY)
comp244_c0_seq4	22.63	0.07	-6.76847	3.32422	0.000118909	0.00441016	glucose-6-phosphate phosphate translocator chloroplastic-like	1278	20	1.7e-148	0.793	4	C:integral component of membrane; F:transferase activity; P:transport; F:transporter activity	-	IPR004853 (PFAM); PTHR11132:SF59 (PANTHER); PTHR11132 (PANTHER); CYTOPLASMIC_DOMAIN (PHOBIUS); CYTOPLASMIC_DOMAIN (PHOBIUS); TRANSMEMBRANE (PHOBIUS); TRANSMEMBRANE (PHOBIUS); NON_CYTOPLASMIC_DOMAIN (PHOBIUS); TMhelix (TMHMM); TMhelix (TMHMM)
comp3738_c0_seq9	14.16	0	-6.7659	2.77471	0.00166193	0.0327357	protein da1-related 1-like isoform x2	717	20	4.1e-60	0.9375	1	F:zinc ion binding	-	IPR022087 (PFAM); PTHR24209:SF10 (PANTHER); PTHR24209 (PANTHER)
comp10020_c0_seq6	14.15	0	-6.76489	2.77392	0.00166193	0.0327357	protein aspartic protease in guard cell 2-like	202	20	2.3e-35	0.7915	2	F:aspartic-type endopeptidase activity; P:proteolysis	EC:3.4.23	PF14543 (PFAM); IPR021109 (G3DSA:2.40.70.GENE3D); PTHR13683:SF246 (PANTHER); IPR001461 (PANTHER); IPR021109 (SUPERFAMILY)
comp10150_c0_seq1	14.15	0	-6.76489	2.77392	0.00166193	0.0327357	mortality factor 4-like protein 1	296	20	2.8e-62	0.9275	3	P:chromatin modification; C:nucleus; P:regulation of transcription, DNA-templated	-	IPR026541 (PFAM); IPR008676 (PANTHER); PTHR10880:SF33 (PANTHER); IPR026541 (PROSITE_PROFILES)
comp10335_c0_seq1	14.15	0	-6.76489	2.77392	0.00166193	0.0327357	---NA---	234	0	-	-	-	-	-	no IPS match
comp10760_c0_seq1	14.15	0	-6.76489	2.77392	0.00166193	0.0327357	---NA---	217	0	-	-	-	-	-	TRANSMEMBRANE (PHOBIUS); CYTOPLASMIC_DOMAIN (PHOBIUS); NON_CYTOPLASMIC_DOMAIN (PHOBIUS); TMhelix (TMHMM)
comp1079_c0_seq5	14.15	0	-6.76489	2.77392	0.00166193	0.0327357	protein exordium-like	205	20	4.1e-41	0.9475	1	C:cytoplasmic, membrane-bounded vesicle	-	no IPS match
comp10801_c0_seq1	14.15	0	-6.76489	2.77392	0.00166193	0.0327357	---NA---	282	0	-	-	-	-	-	no IPS match
comp10847_c0_seq1	14.15	0	-6.76489	2.77392	0.00166193	0.0327357	protease do-like 9	211	20	1.5e-38	0.9415	4	C:chloroplast; P:proteolysis; F:serine-type endopeptidase activity; C:nucleolus	EC:3.4.21	PTHR22939 (PANTHER); PTHR22939:SF85 (PANTHER)
comp11039_c1_seq1	14.15	0	-6.76489	2.77392	0.00166193	0.0327357	---NA---	235	0	-	-	-	-	-	NON_CYTOPLASMIC_DOMAIN (PHOBIUS); TRANSMEMBRANE (PHOBIUS); CYTOPLASMIC_DOMAIN (PHOBIUS); TMhelix (TMHMM)
comp11245_c1_seq9	14.15	0	-6.76489	2.77392	0.00166193	0.0327357	partial	238	20	2.7e-48	0.995	2	F:RNA-directed DNA polymerase activity; P:RNA-dependent DNA replication	EC:2.7.7.49	IPR000477 (PFAM); PTHR19446 (PANTHER); PTHR19446:SF298 (PANTHER); IPR000477 (PROSITE_PROFILES); SSF56672 (SUPERFAMILY)
comp11434_c0_seq1	14.15	0	-6.76489	2.77392	0.00166193	0.0327357	---NA---	249	0	-	-	-	-	-	SIGNAL_PEPTIDE (PHOBIUS); NON_CYTOPLASMIC_DOMAIN (PHOBIUS); SIGNAL_PEPTIDE_C_REGION (PHOBIUS); SIGNAL_PEPTIDE_N_REGION (PHOBIUS); SIGNAL_PEPTIDE_H_REGION (PHOBIUS); SignalP-noTM (SIGNALP_EUK)
comp11841_c0_seq1	14.15	0	-6.76489	2.77392	0.00166193	0.0327357	eukaryotic translation initiation factor 3 subunit d-like	221	20	3.7e-43	0.9885	7	F:translation initiation factor activity; P:formation of translation preinitiation complex; C:eukaryotic 43S preinitiation complex; C:eukaryotic 48S preinitiation complex; P:regulation of translational initiation; C:ribosome; C:eukaryotic translation initiation factor 3 complex	-	IPR007783 (PFAM); IPR007783 (PANTHER)
comp11883_c0_seq1	14.15	0	-6.76489	2.77392	0.00166193	0.0327357	protein transport protein sec31 homolog b-like	202	20	3.4e-33	0.7515	-	-	-	no IPS match
comp12008_c0_seq1	14.15	0	-6.76489	2.77392	0.00166193	0.0327357	ubiquitin-activating enzyme e1 1-like isoform x2	208	20	6.8e-38	0.9435	3	F:ATP binding; P:cellular protein modification process; F:small protein activating enzyme activity	-	IPR032418 (PFAM); PTHR10953:SF164 (PANTHER); PTHR10953 (PANTHER); IPR000594 (SUPERFAMILY)
comp12370_c0_seq14	14.15	0	-6.76489	2.77392	0.00166193	0.0327357	PREDICTED: uncharacterized protein LOC103699186	223	1	0.00011	0.83	-	-	-	no IPS match
comp13078_c0_seq1	14.15	0	-6.76489	2.77392	0.00166193	0.0327357	pyrophosphate--fructose 6-phosphate 1-phosphotransferase subunit alpha	238	20	2.2e-52	0.985	12	F:ATP binding; P:gluconeogenesis; C:6-phosphofructokinase complex; F:diphosphate-fructose-6-phosphate 1-phosphotransferase activity; P:pentose-phosphate shunt; P:glycolytic process; P:fructose 6-phosphate metabolic process; P:mannose metabolic process; P:fructose metabolic process; P:galactose metabolic process; P:carbohydrate phosphorylation; F:6-phosphofructokinase activity	EC:2.7.1; EC:2.7.1.90; EC:2.7.1.11	G3DSA:3.40.50.460 (GENE3D); PTHR13697 (PANTHER); PTHR13697:SF1 (PANTHER); IPR000023 (SUPERFAMILY)
comp13200_c0_seq6	14.15	0	-6.76489	2.77392	0.00166193	0.0327357	---NA---	236	0	-	-	-	-	-	no IPS match
comp13578_c0_seq1	14.15	0	-6.76489	2.77392	0.00166193	0.0327357	---NA---	217	0	-	-	-	-	-	CYTOPLASMIC_DOMAIN (PHOBIUS); NON_CYTOPLASMIC_DOMAIN (PHOBIUS); TRANSMEMBRANE (PHOBIUS); TMhelix (TMHMM)
comp14017_c0_seq4	14.15	0	-6.76489	2.77392	0.00166193	0.0327357	transcription factor gte9-like	288	20	1.7e-32	0.7855	-	-	-	no IPS match
comp14028_c0_seq1	14.15	0	-6.76489	2.77392	0.00166193	0.0327357	---NA---	206	0	-	-	-	-	-	no IPS match
comp14105_c0_seq1	14.15	0	-6.76489	2.77392	0.00166193	0.0327357	---NA---	288	0	-	-	-	-	-	TRANSMEMBRANE (PHOBIUS); NON_CYTOPLASMIC_DOMAIN (PHOBIUS); CYTOPLASMIC_DOMAIN (PHOBIUS); TMhelix (TMHMM)
comp14201_c0_seq3	14.15	0	-6.76489	2.77392	0.00166193	0.0327357	---NA---	222	0	-	-	-	-	-	no IPS match
comp145_c0_seq6	14.15	0	-6.76489	2.77392	0.00166193	0.0327357	---NA---	298	0	-	-	-	-	-	NON_CYTOPLASMIC_DOMAIN (PHOBIUS); TRANSMEMBRANE (PHOBIUS); CYTOPLASMIC_DOMAIN (PHOBIUS); TMhelix (TMHMM)
comp14809_c0_seq3	14.15	0	-6.76489	2.77392	0.00166193	0.0327357	transcription factor pcf2-like	245	20	2.7e-47	0.884	4	C:nucleus; F:DNA binding; P:multicellular organismal development; P:regulation of transcription, DNA-templated	-	no IPS match
comp14994_c0_seq1	14.15	0	-6.76489	2.77392	0.00166193	0.0327357	probable lrr receptor-like serine threonine-protein kinase at5g10290	265	20	1.1e-54	0.938	5	F:ATP binding; C:integral component of membrane; P:serine family amino acid metabolic process; F:protein serine/threonine kinase activity; P:protein phosphorylation	EC:2.7.11	IPR013320 (G3DSA:2.60.120.GENE3D); G3DSA:3.30.200.20 (GENE3D); IPR001245 (PFAM); PTHR27001 (PANTHER); PTHR27001:SF33 (PANTHER); IPR017441 (PROSITE_PATTERNS); IPR000719 (PROSITE_PROFILES); IPR011009 (SUPERFAMILY)
comp15110_c0_seq1	14.15	0	-6.76489	2.77392	0.00166193	0.0327357	PREDICTED: uncharacterized protein LOC103700808 isoform X1	223	20	2.5e-41	0.8385	3	C:membrane; C:intracellular; P:Golgi vesicle transport	-	no IPS match
comp15178_c0_seq3	14.15	0	-6.76489	2.77392	0.00166193	0.0327357	mterf domain-containing mitochondrial	267	20	1.3e-17	0.6755	1	C:plastid	-	no IPS match
comp15694_c0_seq5	14.15	0	-6.76489	2.77392	0.00166193	0.0327357	ap-3 complex subunit delta-like	290	7	1.1e-52	0.8143	2	P:organelle organization; P:transport	-	SignalP-TM (SIGNALP_GRAM_POSITIVE)
comp15872_c0_seq2	14.15	0	-6.76489	2.77392	0.00166193	0.0327357	---NA---	201	0	-	-	-	-	-	no IPS match
comp16125_c0_seq1	14.15	0	-6.76489	2.77392	0.00166193	0.0327357	---NA---	224	0	-	-	-	-	-	SIGNAL_PEPTIDE_H_REGION (PHOBIUS); SIGNAL_PEPTIDE_C_REGION (PHOBIUS); NON_CYTOPLASMIC_DOMAIN (PHOBIUS); SIGNAL_PEPTIDE_N_REGION (PHOBIUS); SIGNAL_PEPTIDE (PHOBIUS); CYTOPLASMIC_DOMAIN (PHOBIUS); TRANSMEMBRANE (PHOBIUS)
comp16212_c0_seq1	14.15	0	-6.76489	2.77392	0.00166193	0.0327357	mediator of rna polymerase ii transcription subunit 15	251	1	2e-12	0.82	-	-	-	SignalP-TM (SIGNALP_GRAM_POSITIVE)
comp16498_c0_seq1	14.15	0	-6.76489	2.77392	0.00166193	0.0327357	---NA---	222	0	-	-	-	-	-	CYTOPLASMIC_DOMAIN (PHOBIUS); CYTOPLASMIC_DOMAIN (PHOBIUS); NON_CYTOPLASMIC_DOMAIN (PHOBIUS); TRANSMEMBRANE (PHOBIUS); TRANSMEMBRANE (PHOBIUS)
comp16531_c0_seq1	14.15	0	-6.76489	2.77392	0.00166193	0.0327357	methylsterol monooxygenase 2-2-like isoform x1	238	1	1.7e-14	0.75	-	-	-	no IPS match
comp16757_c0_seq1	14.15	0	-6.76489	2.77392	0.00166193	0.0327357	---NA---	235	0	-	-	-	-	-	no IPS match
comp16779_c0_seq1	14.15	0	-6.76489	2.77392	0.00166193	0.0327357	probable methyltransferase pmt4	222	20	1.2e-33	0.8575	6	C:trans-Golgi network; C:endosome; C:vacuolar membrane; F:S-adenosylmethionine-dependent methyltransferase activity; C:plasma membrane; P:methylation	-	no IPS match
comp17315_c0_seq1	14.15	0	-6.76489	2.77392	0.00166193	0.0327357	---NA---	261	0	-	-	-	-	-	TMhelix (TMHMM)
comp17444_c0_seq5	14.15	0	-6.76489	2.77392	0.00166193	0.0327357	cytochrome p450 cyp72a219-like	281	20	1.3e-57	0.88	7	P:acyl-CoA metabolic process; F:acyl-CoA oxidase activity; F:iron ion binding; F:oxidoreductase activity, acting on paired donors, with incorporation or reduction of molecular oxygen; P:oxidation-reduction process; F:monooxygenase activity; F:heme binding	EC:1.3.3.6	IPR002401 (PRINTS); IPR001128 (G3DSA:1.10.630.GENE3D); IPR001128 (PFAM); PTHR24282 (PANTHER); IPR017972 (PROSITE_PATTERNS); IPR001128 (SUPERFAMILY)
comp17487_c0_seq1	14.15	0	-6.76489	2.77392	0.00166193	0.0327357	---NA---	264	0	-	-	-	-	-	no IPS match
comp17498_c0_seq1	14.15	0	-6.76489	2.77392	0.00166193	0.0327357	f-box protein at1g47056-like	244	20	3.3e-45	0.891	-	-	-	G3DSA:3.80.10.10 (GENE3D); PTHR24006:SF481 (PANTHER); PTHR24006 (PANTHER)
comp17701_c0_seq1	14.15	0	-6.76489	2.77392	0.00166193	0.0327357	---NA---	290	0	-	-	-	-	-	CYTOPLASMIC_DOMAIN (PHOBIUS); TRANSMEMBRANE (PHOBIUS); NON_CYTOPLASMIC_DOMAIN (PHOBIUS); TMhelix (TMHMM)
comp17771_c0_seq1	14.15	0	-6.76489	2.77392	0.00166193	0.0327357	50s ribosomal protein chloroplastic-like	271	3	5.8e-34	0.9133	-	-	-	no IPS match
comp1815_c3_seq6	14.15	0	-6.76489	2.77392	0.00166193	0.0327357	---NA---	236	0	-	-	-	-	-	no IPS match
comp18327_c0_seq1	14.15	0	-6.76489	2.77392	0.00166193	0.0327357	lipid phosphate phosphatase 2-like isoform x1	270	1	1.4e-17	1	-	-	-	no IPS match
comp18330_c1_seq1	14.15	0	-6.76489	2.77392	0.00166193	0.0327357	autophagy-related protein 18a-like isoform x2	260	3	2.8e-10	0.6767	-	-	-	no IPS match
comp18770_c0_seq1	14.15	0	-6.76489	2.77392	0.00166193	0.0327357	---NA---	218	0	-	-	-	-	-	no IPS match
comp18878_c0_seq1	14.15	0	-6.76489	2.77392	0.00166193	0.0327357	---NA---	284	0	-	-	-	-	-	no IPS match
comp18953_c0_seq2	14.15	0	-6.76489	2.77392	0.00166193	0.0327357	two-component response regulator arr18-like isoform x2	266	10	8e-28	0.68	-	-	-	SignalP-noTM (SIGNALP_EUK)
comp18983_c0_seq10	14.15	0	-6.76489	2.77392	0.00166193	0.0327357	probable lrr receptor-like serine threonine-protein kinase at1g74360	259	20	3.5e-45	0.872	24	P:detection of external stimulus; P:regulation of plant-type hypersensitive response; P:membrane fusion; P:detection of biotic stimulus; P:transmembrane receptor protein tyrosine kinase signaling pathway; P:systemic acquired resistance, salicylic acid mediated signaling pathway; P:negative regulation of programmed cell death; P:serine family amino acid metabolic process; F:protein serine/threonin…	EC:2.7.11	no IPS match
comp19129_c0_seq1	14.15	0	-6.76489	2.77392	0.00166193	0.0327357	---NA---	275	0	-	-	-	-	-	no IPS match
comp19280_c0_seq1	14.15	0	-6.76489	2.77392	0.00166193	0.0327357	---NA---	254	0	-	-	-	-	-	no IPS match
comp19473_c0_seq1	14.15	0	-6.76489	2.77392	0.00166193	0.0327357	---NA---	230	0	-	-	-	-	-	no IPS match
comp19671_c0_seq1	14.15	0	-6.76489	2.77392	0.00166193	0.0327357	protein spinster homolog 3-like	209	20	3.2e-37	0.831	4	P:transmembrane transport; C:integral component of membrane; P:double fertilization forming a zygote and endosperm; P:nitrate transport	-	PTHR23505:SF14 (PANTHER); PTHR23505 (PANTHER); NON_CYTOPLASMIC_DOMAIN (PHOBIUS); CYTOPLASMIC_DOMAIN (PHOBIUS); TRANSMEMBRANE (PHOBIUS); IPR020846 (SUPERFAMILY); TMhelix (TMHMM)
comp20179_c0_seq1	14.15	0	-6.76489	2.77392	0.00166193	0.0327357	---NA---	269	0	-	-	-	-	-	no IPS match
comp20179_c0_seq2	14.15	0	-6.76489	2.77392	0.00166193	0.0327357	---NA---	253	0	-	-	-	-	-	no IPS match
comp20292_c0_seq1	14.15	0	-6.76489	2.77392	0.00166193	0.0327357	cytochrome p450 94a1-like	286	1	4.9e-09	0.91	-	-	-	SIGNAL_PEPTIDE_H_REGION (PHOBIUS); SIGNAL_PEPTIDE_N_REGION (PHOBIUS); NON_CYTOPLASMIC_DOMAIN (PHOBIUS); SIGNAL_PEPTIDE (PHOBIUS); SIGNAL_PEPTIDE_C_REGION (PHOBIUS)
comp20346_c0_seq7	14.15	0	-6.76489	2.77392	0.00166193	0.0327357	acyl-coenzyme a thioesterase 13-like	261	20	7.4e-14	0.8405	2	P:biological_process; C:peroxisome	-	no IPS match
comp20710_c0_seq1	14.15	0	-6.76489	2.77392	0.00166193	0.0327357	---NA---	253	0	-	-	-	-	-	NON_CYTOPLASMIC_DOMAIN (PHOBIUS); TRANSMEMBRANE (PHOBIUS); CYTOPLASMIC_DOMAIN (PHOBIUS); TMhelix (TMHMM)
comp20732_c0_seq1	14.15	0	-6.76489	2.77392	0.00166193	0.0327357	hypothetical protein SMCF_1619	288	20	4.8e-27	0.6775	-	-	-	NON_CYTOPLASMIC_DOMAIN (PHOBIUS); SIGNAL_PEPTIDE_H_REGION (PHOBIUS); SIGNAL_PEPTIDE_N_REGION (PHOBIUS); SIGNAL_PEPTIDE_C_REGION (PHOBIUS); SIGNAL_PEPTIDE (PHOBIUS); SignalP-noTM (SIGNALP_EUK)
comp20843_c0_seq1	14.15	0	-6.76489	2.77392	0.00166193	0.0327357	---NA---	288	0	-	-	-	-	-	no IPS match
comp20938_c0_seq2	14.15	0	-6.76489	2.77392	0.00166193	0.0327357	topless-related protein 1-like isoform x1	228	20	8.6e-41	0.9205	1	P:regulation of transcription, DNA-templated	-	PTHR22847 (PANTHER); IPR027728 (PTHR22847:PANTHER)
comp20978_c0_seq1	14.15	0	-6.76489	2.77392	0.00166193	0.0327357	---NA---	240	0	-	-	-	-	-	no IPS match
comp21257_c0_seq1	14.15	0	-6.76489	2.77392	0.00166193	0.0327357	---NA---	224	0	-	-	-	-	-	no IPS match
comp21341_c0_seq1	14.15	0	-6.76489	2.77392	0.00166193	0.0327357	---NA---	233	0	-	-	-	-	-	no IPS match
comp21397_c0_seq1	14.15	0	-6.76489	2.77392	0.00166193	0.0327357	elongation factor mitochondrial-like isoform x1	273	20	5.1e-55	0.886	4	P:regulation of translational elongation; F:translation elongation factor activity; C:mitochondrion; C:ribosome	-	IPR014039 (PFAM); IPR014039 (G3DSA:3.30.479.GENE3D); IPR001816 (PANTHER); IPR018101 (PROSITE_PATTERNS); IPR014039 (SUPERFAMILY)
comp21514_c0_seq1	14.15	0	-6.76489	2.77392	0.00166193	0.0327357	---NA---	238	0	-	-	-	-	-	TRANSMEMBRANE (PHOBIUS); TRANSMEMBRANE (PHOBIUS); NON_CYTOPLASMIC_DOMAIN (PHOBIUS); CYTOPLASMIC_DOMAIN (PHOBIUS); NON_CYTOPLASMIC_DOMAIN (PHOBIUS); TMhelix (TMHMM); TMhelix (TMHMM)
comp21543_c0_seq4	14.15	0	-6.76489	2.77392	0.00166193	0.0327357	---NA---	277	0	-	-	-	-	-	no IPS match
comp21875_c0_seq1	14.15	0	-6.76489	2.77392	0.00166193	0.0327357	---NA---	208	0	-	-	-	-	-	no IPS match
comp21900_c0_seq1	14.15	0	-6.76489	2.77392	0.00166193	0.0327357	---NA---	241	0	-	-	-	-	-	no IPS match
comp21977_c0_seq1	14.15	0	-6.76489	2.77392	0.00166193	0.0327357	---NA---	263	0	-	-	-	-	-	no IPS match
comp22021_c0_seq1	14.15	0	-6.76489	2.77392	0.00166193	0.0327357	---NA---	237	0	-	-	-	-	-	SIGNAL_PEPTIDE_H_REGION (PHOBIUS); NON_CYTOPLASMIC_DOMAIN (PHOBIUS); SIGNAL_PEPTIDE_C_REGION (PHOBIUS); SIGNAL_PEPTIDE (PHOBIUS); SIGNAL_PEPTIDE_N_REGION (PHOBIUS); SignalP-noTM (SIGNALP_EUK)
comp22276_c0_seq1	14.15	0	-6.76489	2.77392	0.00166193	0.0327357	---NA---	229	0	-	-	-	-	-	no IPS match
comp22350_c0_seq1	14.15	0	-6.76489	2.77392	0.00166193	0.0327357	---NA---	259	0	-	-	-	-	-	no IPS match
comp22632_c0_seq1	14.15	0	-6.76489	2.77392	0.00166193	0.0327357	cinnamoyl- reductase 2-like	308	20	1.3e-21	0.863	6	F:3-beta-hydroxy-delta5-steroid dehydrogenase activity; P:androgen metabolic process; P:estrogen metabolic process; P:oxidation-reduction process; P:steroid biosynthetic process; P:C21-steroid hormone metabolic process	EC:1.1.1; EC:1.1.1.145	G3DSA:3.40.50.720 (GENE3D); PTHR10366 (PANTHER); PTHR10366:SF453 (PANTHER)
comp22632_c0_seq2	14.15	0	-6.76489	2.77392	0.00166193	0.0327357	cinnamoyl- reductase 2-like	278	20	1.9e-56	0.867	6	F:3-beta-hydroxy-delta5-steroid dehydrogenase activity; P:androgen metabolic process; P:estrogen metabolic process; P:oxidation-reduction process; P:steroid biosynthetic process; P:C21-steroid hormone metabolic process	EC:1.1.1; EC:1.1.1.145	no IPS match
comp22979_c0_seq2	14.15	0	-6.76489	2.77392	0.00166193	0.0327357	web family protein at1g12150-like	202	20	4.2e-33	0.876	3	P:calcium ion transport; P:protein glycosylation; P:gravitropism	-	Coil (COILS); Coil (COILS); PTHR34937:SF1 (PANTHER); PTHR34937 (PANTHER)
comp23061_c0_seq1	14.15	0	-6.76489	2.77392	0.00166193	0.0327357	ring u-box superfamily protein	281	20	3.6e-23	0.8815	1	F:zinc ion binding	-	PTHR10044 (PANTHER)
comp23421_c0_seq1	14.15	0	-6.76489	2.77392	0.00166193	0.0327357	---NA---	281	0	-	-	-	-	-	no IPS match
comp23666_c0_seq2	14.15	0	-6.76489	2.77392	0.00166193	0.0327357	disease resistance protein rga3	209	20	2.8e-26	0.7445	-	-	-	PTHR23155:SF599 (PANTHER); PTHR23155 (PANTHER)
comp24119_c0_seq2	14.15	0	-6.76489	2.77392	0.00166193	0.0327357	upf0503 protein chloroplastic-like	310	20	8.8e-44	0.715	-	-	-	IPR008004 (PFAM); PTHR31659:SF1 (PANTHER); PTHR31659 (PANTHER)
comp24372_c0_seq1	14.15	0	-6.76489	2.77392	0.00166193	0.0327357	---NA---	273	0	-	-	-	-	-	no IPS match
comp24433_c0_seq1	14.15	0	-6.76489	2.77392	0.00166193	0.0327357	receptor-like serine threonine-protein kinase at2g45590	221	6	2.9e-13	0.765	-	-	-	NON_CYTOPLASMIC_DOMAIN (PHOBIUS); CYTOPLASMIC_DOMAIN (PHOBIUS); TRANSMEMBRANE (PHOBIUS); TMhelix (TMHMM)
comp24705_c0_seq1	14.15	0	-6.76489	2.77392	0.00166193	0.0327357	uncharacterised protein	288	20	9.6e-44	0.706	-	-	-	no IPS match
comp24976_c0_seq1	14.15	0	-6.76489	2.77392	0.00166193	0.0327357	zinc transporter 3-like	265	1	3.8e-41	1	-	-	-	CYTOPLASMIC_DOMAIN (PHOBIUS); NON_CYTOPLASMIC_DOMAIN (PHOBIUS); TRANSMEMBRANE (PHOBIUS); NON_CYTOPLASMIC_DOMAIN (PHOBIUS); TRANSMEMBRANE (PHOBIUS)
comp25312_c0_seq2	14.15	0	-6.76489	2.77392	0.00166193	0.0327357	---NA---	218	0	-	-	-	-	-	no IPS match
comp2534_c0_seq8	14.15	0	-6.76489	2.77392	0.00166193	0.0327357	---NA---	270	0	-	-	-	-	-	no IPS match
comp25398_c0_seq1	14.15	0	-6.76489	2.77392	0.00166193	0.0327357	ubiquitin carboxyl-terminal hydrolase 12-like isoform x1	294	20	1.1e-46	0.975	3	F:cysteine-type peptidase activity; F:thiol-dependent ubiquitinyl hydrolase activity; P:ubiquitin-dependent protein catabolic process	EC:3.4	NON_CYTOPLASMIC_DOMAIN (PHOBIUS); CYTOPLASMIC_DOMAIN (PHOBIUS); TRANSMEMBRANE (PHOBIUS)
comp25606_c0_seq1	14.15	0	-6.76489	2.77392	0.00166193	0.0327357	---NA---	228	0	-	-	-	-	-	no IPS match
comp25701_c0_seq1	14.15	0	-6.76489	2.77392	0.00166193	0.0327357	protein topless-like isoform x1	246	20	1e-48	0.893	1	P:regulation of transcription, DNA-templated	-	PTHR22847:SF441 (PANTHER); PTHR22847 (PANTHER)
comp25721_c0_seq1	14.15	0	-6.76489	2.77392	0.00166193	0.0327357	---NA---	263	0	-	-	-	-	-	no IPS match
comp25748_c0_seq1	14.15	0	-6.76489	2.77392	0.00166193	0.0327357	---NA---	260	0	-	-	-	-	-	no IPS match
comp25786_c0_seq1	14.15	0	-6.76489	2.77392	0.00166193	0.0327357	serine arginine-rich splicing factor sr30-like isoform x1	246	3	8.7e-12	0.9033	2	F:nucleotide binding; F:nucleic acid binding	-	no IPS match
comp25891_c0_seq1	14.15	0	-6.76489	2.77392	0.00166193	0.0327357	---NA---	242	0	-	-	-	-	-	no IPS match
comp25930_c0_seq1	14.15	0	-6.76489	2.77392	0.00166193	0.0327357	---NA---	274	0	-	-	-	-	-	no IPS match
comp26017_c0_seq1	14.15	0	-6.76489	2.77392	0.00166193	0.0327357	---NA---	254	0	-	-	-	-	-	no IPS match
comp26041_c0_seq1	14.15	0	-6.76489	2.77392	0.00166193	0.0327357	---NA---	261	0	-	-	-	-	-	SIGNAL_PEPTIDE_C_REGION (PHOBIUS); SIGNAL_PEPTIDE (PHOBIUS); SIGNAL_PEPTIDE_H_REGION (PHOBIUS); NON_CYTOPLASMIC_DOMAIN (PHOBIUS); SIGNAL_PEPTIDE_N_REGION (PHOBIUS); SignalP-TM (SIGNALP_GRAM_POSITIVE)
comp26500_c0_seq1	14.15	0	-6.76489	2.77392	0.00166193	0.0327357	---NA---	211	0	-	-	-	-	-	no IPS match
comp26508_c0_seq3	14.15	0	-6.76489	2.77392	0.00166193	0.0327357	serine threonine-protein kinase oxi1-like	231	20	6e-43	0.6985	6	F:protein kinase binding; P:response to oxidative stress; P:response to wounding; P:protein autophosphorylation; P:serine family amino acid metabolic process; F:protein serine/threonine kinase activity	EC:2.7.11	SignalP-TM (SIGNALP_GRAM_POSITIVE)
comp26524_c0_seq1	14.15	0	-6.76489	2.77392	0.00166193	0.0327357	---NA---	233	0	-	-	-	-	-	no IPS match
comp26750_c0_seq1	14.15	0	-6.76489	2.77392	0.00166193	0.0327357	fasciclin-like arabinogalactan protein 17	274	20	1.2e-53	0.733	-	-	-	no IPS match
comp26768_c0_seq1	14.15	0	-6.76489	2.77392	0.00166193	0.0327357	---NA---	246	0	-	-	-	-	-	no IPS match
comp27462_c0_seq1	14.15	0	-6.76489	2.77392	0.00166193	0.0327357	probable folate-biopterin transporter 2	251	20	3.2e-31	0.7775	4	C:integral component of membrane; P:phosphorylation; P:transport; F:kinase activity	-	no IPS match
comp27538_c0_seq1	14.15	0	-6.76489	2.77392	0.00166193	0.0327357	4-coumarate-- ligase 2-like	216	20	4.2e-41	0.8215	2	P:metabolic process; F:ligase activity	-	PTHR24096 (PANTHER); PTHR24096:SF149 (PANTHER); SSF56801 (SUPERFAMILY)
comp27588_c0_seq1	14.15	0	-6.76489	2.77392	0.00166193	0.0327357	---NA---	292	0	-	-	-	-	-	IPR029016 (G3DSA:3.30.450.GENE3D)
comp27594_c0_seq1	14.15	0	-6.76489	2.77392	0.00166193	0.0327357	---NA---	274	0	-	-	-	-	-	SignalP-noTM (SIGNALP_EUK)
comp27722_c0_seq1	14.15	0	-6.76489	2.77392	0.00166193	0.0327357	---NA---	308	0	-	-	-	-	-	no IPS match
comp27748_c0_seq2	14.15	0	-6.76489	2.77392	0.00166193	0.0327357	---NA---	262	0	-	-	-	-	-	no IPS match
comp27769_c0_seq1	14.15	0	-6.76489	2.77392	0.00166193	0.0327357	---NA---	277	0	-	-	-	-	-	no IPS match
comp27781_c0_seq1	14.15	0	-6.76489	2.77392	0.00166193	0.0327357	---NA---	266	0	-	-	-	-	-	NON_CYTOPLASMIC_DOMAIN (PHOBIUS); TRANSMEMBRANE (PHOBIUS); CYTOPLASMIC_DOMAIN (PHOBIUS); TMhelix (TMHMM)
comp27987_c0_seq2	14.15	0	-6.76489	2.77392	0.00166193	0.0327357	protein fam135b-like isoform x2	262	20	1.9e-34	0.7285	-	-	-	Coil (COILS)
comp28232_c0_seq1	14.15	0	-6.76489	2.77392	0.00166193	0.0327357	cmp-n-acetylneuraminate-beta-galactosamide-alpha- -sialyltransferase 1-like	256	20	6.5e-48	0.6265	6	F:transferase activity, transferring glycosyl groups; F:sialyltransferase activity; C:integral component of Golgi membrane; P:protein glycosylation; P:sialylation; F:transferase activity	-	no IPS match
comp28248_c0_seq1	14.15	0	-6.76489	2.77392	0.00166193	0.0327357	---NA---	215	0	-	-	-	-	-	no IPS match
comp28279_c0_seq1	14.15	0	-6.76489	2.77392	0.00166193	0.0327357	---NA---	268	0	-	-	-	-	-	no IPS match
comp28401_c0_seq1	14.15	0	-6.76489	2.77392	0.00166193	0.0327357	---NA---	249	0	-	-	-	-	-	no IPS match
comp28455_c0_seq1	14.15	0	-6.76489	2.77392	0.00166193	0.0327357	---NA---	264	0	-	-	-	-	-	CYTOPLASMIC_DOMAIN (PHOBIUS); TRANSMEMBRANE (PHOBIUS); NON_CYTOPLASMIC_DOMAIN (PHOBIUS); TMhelix (TMHMM)
comp28481_c0_seq1	14.15	0	-6.76489	2.77392	0.00166193	0.0327357	---NA---	229	0	-	-	-	-	-	no IPS match
comp28523_c0_seq1	14.15	0	-6.76489	2.77392	0.00166193	0.0327357	alpha-glucan water dikinase 2	238	20	1.6e-46	0.908	5	F:ATP binding; C:protein histidine kinase complex; P:signal transduction; F:protein histidine kinase activity; P:peptidyl-histidine phosphorylation	EC:2.7.13.3	PTHR22931:SF1 (PANTHER); PTHR22931 (PANTHER)
comp28673_c0_seq1	14.15	0	-6.76489	2.77392	0.00166193	0.0327357	probable serine threonine-protein kinase wnk3 isoform x1	265	20	6.7e-52	0.978	3	F:ATP binding; F:protein kinase activity; P:protein phosphorylation	-	IPR000719 (PFAM); G3DSA:3.30.200.20 (GENE3D); PTHR13902 (PANTHER); IPR000719 (PROSITE_PROFILES); IPR011009 (SUPERFAMILY)
comp28695_c0_seq1	14.15	0	-6.76489	2.77392	0.00166193	0.0327357	bag family molecular chaperone regulator 6	217	20	1.1e-37	0.808	1	F:chaperone binding	-	Coil (COILS); Coil (COILS); PTHR33322 (PANTHER); PTHR33322:SF4 (PANTHER)
comp29016_c0_seq1	14.15	0	-6.76489	2.77392	0.00166193	0.0327357	---NA---	310	0	-	-	-	-	-	no IPS match
comp29203_c0_seq1	14.15	0	-6.76489	2.77392	0.00166193	0.0327357	---NA---	288	0	-	-	-	-	-	TRANSMEMBRANE (PHOBIUS); CYTOPLASMIC_DOMAIN (PHOBIUS); NON_CYTOPLASMIC_DOMAIN (PHOBIUS); TMhelix (TMHMM)
comp2921_c0_seq6	14.15	0	-6.76489	2.77392	0.00166193	0.0327357	transcriptional corepressor seuss	240	20	2.9e-45	0.973	7	F:DNA binding; P:regulation of flower development; F:protein heterodimerization activity; P:embryo development ending in seed dormancy; P:plant ovule development; F:binding, bridging; P:hydrogen peroxide catabolic process	-	PF01803 (PFAM); PTHR10378:SF10 (PANTHER); IPR029005 (PANTHER)
comp29885_c0_seq1	14.15	0	-6.76489	2.77392	0.00166193	0.0327357	conserved protein	245	19	1e-17	0.6347	-	-	-	no IPS match
comp30133_c0_seq2	14.15	0	-6.76489	2.77392	0.00166193	0.0327357	fip1	268	20	1.2e-53	0.7235	-	-	-	no IPS match
comp30202_c0_seq1	14.15	0	-6.76489	2.77392	0.00166193	0.0327357	---NA---	209	0	-	-	-	-	-	NON_CYTOPLASMIC_DOMAIN (PHOBIUS); CYTOPLASMIC_DOMAIN (PHOBIUS); TRANSMEMBRANE (PHOBIUS)
comp30315_c0_seq1	14.15	0	-6.76489	2.77392	0.00166193	0.0327357	---NA---	231	0	-	-	-	-	-	no IPS match
comp30455_c0_seq2	14.15	0	-6.76489	2.77392	0.00166193	0.0327357	---NA---	259	0	-	-	-	-	-	no IPS match
comp30602_c0_seq1	14.15	0	-6.76489	2.77392	0.00166193	0.0327357	cellulose synthase-like protein d2	245	20	5.9e-47	0.981	10	C:integral component of membrane; C:Golgi membrane; F:cellulose synthase (UDP-forming) activity; P:cellulose biosynthetic process; P:UDP-glucose metabolic process; P:cell wall organization; F:1,4-beta-D-xylan synthase activity; P:starch metabolic process; P:sucrose metabolic process; P:nucleotide metabolic process	EC:2.4.2.24; EC:2.4.1.12; EC:2.4.1	IPR005150 (PFAM); PTHR13301 (PANTHER); PTHR13301:SF65 (PANTHER)
comp30870_c0_seq1	14.15	0	-6.76489	2.77392	0.00166193	0.0327357	lactoylglutathione lyase family protein	330	20	3.6e-16	0.8545	2	P:metabolic process; F:lyase activity	-	no IPS match
comp3104_c0_seq10	14.15	0	-6.76489	2.77392	0.00166193	0.0327357	ferulate 5- partial	242	20	1.2e-47	0.877	5	F:iron ion binding; F:oxidoreductase activity, acting on paired donors, with incorporation or reduction of molecular oxygen; P:oxidation-reduction process; F:monooxygenase activity; F:heme binding	-	IPR001128 (G3DSA:1.10.630.GENE3D); PTHR24298:SF60 (PANTHER); PTHR24298 (PANTHER); IPR001128 (SUPERFAMILY)
comp31179_c0_seq2	14.15	0	-6.76489	2.77392	0.00166193	0.0327357	---NA---	222	0	-	-	-	-	-	SignalP-noTM (SIGNALP_EUK)
comp31228_c0_seq2	14.15	0	-6.76489	2.77392	0.00166193	0.0327357	---NA---	263	0	-	-	-	-	-	TRANSMEMBRANE (PHOBIUS); NON_CYTOPLASMIC_DOMAIN (PHOBIUS); CYTOPLASMIC_DOMAIN (PHOBIUS); TMhelix (TMHMM)
comp31683_c0_seq1	14.15	0	-6.76489	2.77392	0.00166193	0.0327357	---NA---	284	0	-	-	-	-	-	no IPS match
comp31897_c0_seq1	14.15	0	-6.76489	2.77392	0.00166193	0.0327357	---NA---	203	0	-	-	-	-	-	CYTOPLASMIC_DOMAIN (PHOBIUS); NON_CYTOPLASMIC_DOMAIN (PHOBIUS); TRANSMEMBRANE (PHOBIUS)
comp31961_c0_seq1	14.15	0	-6.76489	2.77392	0.00166193	0.0327357	---NA---	267	0	-	-	-	-	-	no IPS match
comp32076_c0_seq2	14.15	0	-6.76489	2.77392	0.00166193	0.0327357	---NA---	220	0	-	-	-	-	-	no IPS match
comp32261_c0_seq1	14.15	0	-6.76489	2.77392	0.00166193	0.0327357	---NA---	271	0	-	-	-	-	-	no IPS match
comp3251_c0_seq1	14.15	0	-6.76489	2.77392	0.00166193	0.0327357	---NA---	284	0	-	-	-	-	-	no IPS match
comp32770_c0_seq1	14.15	0	-6.76489	2.77392	0.00166193	0.0327357	probable leucine-rich repeat receptor-like protein kinase at5g63930	273	20	1.1e-49	0.873	5	F:ATP binding; F:transferase activity, transferring hexosyl groups; C:integral component of membrane; F:protein kinase activity; P:protein phosphorylation	-	G3DSA:3.80.10.10 (GENE3D); PTHR27000 (PANTHER); PTHR27000:SF191 (PANTHER); SSF52058 (SUPERFAMILY)
comp32940_c0_seq1	14.15	0	-6.76489	2.77392	0.00166193	0.0327357	alpha- -mannosyl-glycoprotein 2-beta-n-acetylglucosaminyltransferase isoform x1	256	20	1.5e-53	0.963	7	C:trans-Golgi network; C:endosome; P:N-glycan processing; F:protein N-acetylglucosaminyltransferase activity; F:alpha-1,3-mannosylglycoprotein 2-beta-N-acetylglucosaminyltransferase activity; P:cysteine biosynthetic process; P:hyperosmotic response	EC:2.4.1.94; EC:2.4.1.101; EC:2.4.1	IPR029044 (G3DSA:3.90.550.GENE3D); IPR004139 (PFAM); IPR004139 (PANTHER); PTHR10468:SF0 (PANTHER); IPR029044 (SUPERFAMILY)
comp33156_c0_seq1	14.15	0	-6.76489	2.77392	0.00166193	0.0327357	---NA---	213	0	-	-	-	-	-	no IPS match
comp33746_c0_seq1	14.15	0	-6.76489	2.77392	0.00166193	0.0327357	---NA---	226	0	-	-	-	-	-	no IPS match
comp33890_c0_seq1	14.15	0	-6.76489	2.77392	0.00166193	0.0327357	disease resistance protein rga4	275	20	2.6e-50	0.7495	1	F:ADP binding	-	G3DSA:3.80.10.10 (GENE3D); PTHR23155 (PANTHER); SSF52047 (SUPERFAMILY)
comp34663_c0_seq1	14.15	0	-6.76489	2.77392	0.00166193	0.0327357	PREDICTED: uncharacterized protein LOC103703755 isoform X2	264	10	7.3e-30	0.912	-	-	-	no IPS match
comp34682_c0_seq1	14.15	0	-6.76489	2.77392	0.00166193	0.0327357	probable gpi-anchored adhesin-like protein pga55	280	20	4.4e-59	0.7385	2	C:membrane; C:plasma membrane	-	PTHR31008:SF0 (PANTHER); PTHR31008 (PANTHER)
comp3490_c0_seq5	14.15	0	-6.76489	2.77392	0.00166193	0.0327357	guanine nucleotide-binding protein subunit beta	269	20	7.9e-53	0.9305	32	P:regulation of root development; P:regulation of plant-type hypersensitive response; P:response to extracellular stimulus; P:negative regulation of programmed cell death; F:nucleotide binding; P:MAPK cascade; P:response to cold; P:endoplasmic reticulum unfolded protein response; F:GTPase activity; P:regulation of hydrogen peroxide metabolic process; P:fruit development; P:regulation of transcrip…	EC:3.6.1; EC:3.6.1.15	IPR001632 (PRINTS); IPR001680 (SMART); IPR015943 (G3DSA:2.130.10.GENE3D); IPR001680 (PFAM); IPR016346 (PANTHER); IPR019775 (PROSITE_PATTERNS); IPR001680 (PROSITE_PROFILES); IPR017986 (PROSITE_PROFILES); IPR017986 (SUPERFAMILY)
comp36093_c0_seq1	14.15	0	-6.76489	2.77392	0.00166193	0.0327357	---NA---	204	0	-	-	-	-	-	no IPS match
comp36237_c0_seq1	14.15	0	-6.76489	2.77392	0.00166193	0.0327357	dna binding	255	20	1.5e-49	0.7945	1	F:DNA binding	-	IPR009057 (G3DSA:1.10.10.GENE3D); IPR006447 (TIGRFAM); PTHR31314 (PANTHER); IPR009057 (SUPERFAMILY)
comp36398_c0_seq1	14.15	0	-6.76489	2.77392	0.00166193	0.0327357	myosin-6-like isoform x2	250	20	4.4e-47	0.9555	6	C:myosin complex; F:ATP binding; F:actin binding; F:DNA topoisomerase type I activity; P:DNA topological change; F:motor activity	EC:3.6.1; EC:5.99.1; EC:5.99.1.2; EC:3.6.1.15	IPR001609 (PFAM); PTHR13140 (PANTHER); PTHR13140:SF256 (PANTHER); IPR001609 (PROSITE_PROFILES); IPR027417 (SUPERFAMILY)
comp36423_c0_seq1	14.15	0	-6.76489	2.77392	0.00166193	0.0327357	---NA---	270	0	-	-	-	-	-	no IPS match
comp37078_c0_seq1	14.15	0	-6.76489	2.77392	0.00166193	0.0327357	zinc finger protein ensp00000375192-like	251	20	3.3e-17	0.6685	12	C:endoplasmic reticulum membrane; C:nucleus; P:selenocysteine incorporation; F:vitamin-K-epoxide reductase (warfarin-sensitive) activity; P:vitamin K metabolic process; P:peptidyl-glutamic acid carboxylation; P:drug metabolic process; P:response to chemical; P:blood coagulation; P:steroid biosynthetic process; P:post-translational protein modification; F:poly(A) RNA binding	EC:1.1.4.1	PF13900 (PFAM); PTHR16213 (PANTHER)
comp37243_c0_seq1	14.15	0	-6.76489	2.77392	0.00166193	0.0327357	---NA---	288	0	-	-	-	-	-	no IPS match
comp37540_c0_seq1	14.15	0	-6.76489	2.77392	0.00166193	0.0327357	---NA---	344	0	-	-	-	-	-	no IPS match
comp37801_c0_seq1	14.15	0	-6.76489	2.77392	0.00166193	0.0327357	---NA---	202	0	-	-	-	-	-	no IPS match
comp38444_c0_seq1	14.15	0	-6.76489	2.77392	0.00166193	0.0327357	---NA---	268	0	-	-	-	-	-	no IPS match
comp38614_c0_seq1	14.15	0	-6.76489	2.77392	0.00166193	0.0327357	---NA---	272	0	-	-	-	-	-	no IPS match
comp38688_c0_seq1	14.15	0	-6.76489	2.77392	0.00166193	0.0327357	---NA---	279	0	-	-	-	-	-	TRANSMEMBRANE (PHOBIUS); NON_CYTOPLASMIC_DOMAIN (PHOBIUS); CYTOPLASMIC_DOMAIN (PHOBIUS); TMhelix (TMHMM)
comp39050_c0_seq1	14.15	0	-6.76489	2.77392	0.00166193	0.0327357	---NA---	269	0	-	-	-	-	-	NON_CYTOPLASMIC_DOMAIN (PHOBIUS); SIGNAL_PEPTIDE_C_REGION (PHOBIUS); SIGNAL_PEPTIDE_H_REGION (PHOBIUS); SIGNAL_PEPTIDE_N_REGION (PHOBIUS); SIGNAL_PEPTIDE (PHOBIUS)
comp39066_c0_seq1	14.15	0	-6.76489	2.77392	0.00166193	0.0327357	---NA---	236	0	-	-	-	-	-	no IPS match
comp39206_c0_seq1	14.15	0	-6.76489	2.77392	0.00166193	0.0327357	---NA---	252	0	-	-	-	-	-	no IPS match
comp3929_c1_seq1	14.15	0	-6.76489	2.77392	0.00166193	0.0327357	---NA---	272	0	-	-	-	-	-	NON_CYTOPLASMIC_DOMAIN (PHOBIUS); TRANSMEMBRANE (PHOBIUS); CYTOPLASMIC_DOMAIN (PHOBIUS); TMhelix (TMHMM)
comp39683_c0_seq1	14.15	0	-6.76489	2.77392	0.00166193	0.0327357	---NA---	290	0	-	-	-	-	-	no IPS match
comp40476_c0_seq1	14.15	0	-6.76489	2.77392	0.00166193	0.0327357	ring-h2 finger protein atl78-like	273	16	8.6e-39	0.6506	2	F:zinc ion binding; F:metal ion binding	-	no IPS match
comp40780_c0_seq1	14.15	0	-6.76489	2.77392	0.00166193	0.0327357	---NA---	221	0	-	-	-	-	-	no IPS match
comp41027_c0_seq1	14.15	0	-6.76489	2.77392	0.00166193	0.0327357	---NA---	271	0	-	-	-	-	-	no IPS match
comp41121_c0_seq1	14.15	0	-6.76489	2.77392	0.00166193	0.0327357	---NA---	286	0	-	-	-	-	-	no IPS match
comp41318_c0_seq1	14.15	0	-6.76489	2.77392	0.00166193	0.0327357	---NA---	250	0	-	-	-	-	-	no IPS match
comp41438_c0_seq1	14.15	0	-6.76489	2.77392	0.00166193	0.0327357	---NA---	229	0	-	-	-	-	-	TRANSMEMBRANE (PHOBIUS); CYTOPLASMIC_DOMAIN (PHOBIUS); NON_CYTOPLASMIC_DOMAIN (PHOBIUS); TMhelix (TMHMM)
comp41529_c0_seq1	14.15	0	-6.76489	2.77392	0.00166193	0.0327357	---NA---	312	0	-	-	-	-	-	no IPS match
comp41554_c0_seq1	14.15	0	-6.76489	2.77392	0.00166193	0.0327357	---NA---	227	0	-	-	-	-	-	no IPS match
comp41836_c0_seq1	14.15	0	-6.76489	2.77392	0.00166193	0.0327357	f-box protein at5g67140	276	20	1.5e-22	0.713	-	-	-	no IPS match
comp42064_c0_seq1	14.15	0	-6.76489	2.77392	0.00166193	0.0327357	---NA---	232	0	-	-	-	-	-	no IPS match
comp42406_c0_seq1	14.15	0	-6.76489	2.77392	0.00166193	0.0327357	pentatricopeptide repeat-containing protein chloroplastic	284	20	4.2e-40	0.6525	-	-	-	NON_CYTOPLASMIC_DOMAIN (PHOBIUS); SIGNAL_PEPTIDE_C_REGION (PHOBIUS); SIGNAL_PEPTIDE_H_REGION (PHOBIUS); SIGNAL_PEPTIDE (PHOBIUS); SIGNAL_PEPTIDE_N_REGION (PHOBIUS)
comp42902_c0_seq1	14.15	0	-6.76489	2.77392	0.00166193	0.0327357	PREDICTED: uncharacterized protein LOC103709193	252	20	1.5e-51	0.7555	-	-	-	PTHR16166:SF98 (PANTHER); IPR026847 (PANTHER)
comp42972_c0_seq1	14.15	0	-6.76489	2.77392	0.00166193	0.0327357	PREDICTED: uncharacterized protein LOC103719059	274	2	1.9e-19	0.835	-	-	-	no IPS match
comp43156_c0_seq1	14.15	0	-6.76489	2.77392	0.00166193	0.0327357	---NA---	247	0	-	-	-	-	-	no IPS match
comp43297_c0_seq1	14.15	0	-6.76489	2.77392	0.00166193	0.0327357	---NA---	292	0	-	-	-	-	-	no IPS match
comp43326_c0_seq1	14.15	0	-6.76489	2.77392	0.00166193	0.0327357	---NA---	206	0	-	-	-	-	-	no IPS match
comp4334_c0_seq3	14.15	0	-6.76489	2.77392	0.00166193	0.0327357	---NA---	268	0	-	-	-	-	-	no IPS match
comp43423_c0_seq1	14.15	0	-6.76489	2.77392	0.00166193	0.0327357	transcription factor myc2-like	246	20	1.9e-38	0.8385	1	F:protein dimerization activity	-	IPR025610 (PFAM); PTHR11514 (PANTHER); PTHR11514:SF43 (PANTHER); TMhelix (TMHMM)
comp43816_c0_seq1	14.15	0	-6.76489	2.77392	0.00166193	0.0327357	---NA---	263	0	-	-	-	-	-	no IPS match
comp44506_c0_seq1	14.15	0	-6.76489	2.77392	0.00166193	0.0327357	---NA---	229	0	-	-	-	-	-	NON_CYTOPLASMIC_DOMAIN (PHOBIUS); CYTOPLASMIC_DOMAIN (PHOBIUS); TRANSMEMBRANE (PHOBIUS)
comp44533_c0_seq1	14.15	0	-6.76489	2.77392	0.00166193	0.0327357	beach domain-containing protein lvsc-like	246	20	3.3e-46	0.8	5	P:endosomal transport; C:endomembrane system; C:extrinsic component of membrane; F:phospholipid binding; C:intracellular	-	TMhelix (TMHMM)
comp4490_c0_seq16	14.15	0	-6.76489	2.77392	0.00166193	0.0327357	187-kda microtubule-associated protein air9-like	259	20	8.2e-51	0.8895	3	C:preprophase band; C:cortical microtubule; C:phragmoplast	-	no IPS match
comp45026_c0_seq1	14.15	0	-6.76489	2.77392	0.00166193	0.0327357	---NA---	222	0	-	-	-	-	-	no IPS match
comp45323_c0_seq1	14.15	0	-6.76489	2.77392	0.00166193	0.0327357	---NA---	217	0	-	-	-	-	-	NON_CYTOPLASMIC_DOMAIN (PHOBIUS); CYTOPLASMIC_DOMAIN (PHOBIUS); TRANSMEMBRANE (PHOBIUS); TMhelix (TMHMM)
comp45617_c0_seq1	14.15	0	-6.76489	2.77392	0.00166193	0.0327357	---NA---	252	0	-	-	-	-	-	no IPS match
comp45727_c0_seq1	14.15	0	-6.76489	2.77392	0.00166193	0.0327357	---NA---	261	0	-	-	-	-	-	no IPS match
comp4583_c0_seq17	14.15	0	-6.76489	2.77392	0.00166193	0.0327357	e3 ubiquitin-protein ligase upl1-like	267	20	3.4e-50	0.8705	4	F:ubiquitin-protein transferase activity; C:cytoplasm; F:ligase activity; P:protein ubiquitination involved in ubiquitin-dependent protein catabolic process	-	TRANSMEMBRANE (PHOBIUS); CYTOPLASMIC_DOMAIN (PHOBIUS); CYTOPLASMIC_DOMAIN (PHOBIUS); TRANSMEMBRANE (PHOBIUS); NON_CYTOPLASMIC_DOMAIN (PHOBIUS); TMhelix (TMHMM)
comp46051_c0_seq1	14.15	0	-6.76489	2.77392	0.00166193	0.0327357	---NA---	220	0	-	-	-	-	-	no IPS match
comp46064_c0_seq1	14.15	0	-6.76489	2.77392	0.00166193	0.0327357	retrotransposon ty1-copia subclass	207	20	3e-12	0.6555	5	F:organic cyclic compound binding; F:heterocyclic compound binding; F:catalytic activity; P:metabolic process; F:ion binding	-	TRANSMEMBRANE (PHOBIUS); NON_CYTOPLASMIC_DOMAIN (PHOBIUS); CYTOPLASMIC_DOMAIN (PHOBIUS); TMhelix (TMHMM)
comp46135_c0_seq1	14.15	0	-6.76489	2.77392	0.00166193	0.0327357	---NA---	240	0	-	-	-	-	-	CYTOPLASMIC_DOMAIN (PHOBIUS); TRANSMEMBRANE (PHOBIUS); NON_CYTOPLASMIC_DOMAIN (PHOBIUS); TMhelix (TMHMM)
comp46151_c0_seq1	14.15	0	-6.76489	2.77392	0.00166193	0.0327357	---NA---	249	0	-	-	-	-	-	no IPS match
comp46233_c0_seq1	14.15	0	-6.76489	2.77392	0.00166193	0.0327357	---NA---	267	0	-	-	-	-	-	no IPS match
comp46236_c0_seq2	14.15	0	-6.76489	2.77392	0.00166193	0.0327357	---NA---	223	0	-	-	-	-	-	no IPS match
comp46241_c0_seq1	14.15	0	-6.76489	2.77392	0.00166193	0.0327357	alcohol dehydrogenase protein	237	20	3e-27	0.751	3	F:zinc ion binding; F:oxidoreductase activity; P:oxidation-reduction process	-	G3DSA:3.40.50.720 (GENE3D); IPR002085 (PANTHER); PTHR11695:SF498 (PANTHER)
comp46297_c0_seq1	14.15	0	-6.76489	2.77392	0.00166193	0.0327357	---NA---	290	0	-	-	-	-	-	no IPS match
comp4642_c0_seq1	14.15	0	-6.76489	2.77392	0.00166193	0.0327357	glutathione s-transferase l3-like isoform x2	254	15	3.1e-14	0.8653	4	P:obsolete glutathione conjugation reaction; C:cytoplasm; P:glutathione metabolic process; F:glutathione transferase activity	EC:2.5.1.18	no IPS match
comp46460_c0_seq1	14.15	0	-6.76489	2.77392	0.00166193	0.0327357	---NA---	204	0	-	-	-	-	-	CYTOPLASMIC_DOMAIN (PHOBIUS); NON_CYTOPLASMIC_DOMAIN (PHOBIUS); TRANSMEMBRANE (PHOBIUS); TMhelix (TMHMM)
comp46615_c0_seq1	14.15	0	-6.76489	2.77392	0.00166193	0.0327357	---NA---	243	0	-	-	-	-	-	no IPS match
comp4673_c0_seq1	14.15	0	-6.76489	2.77392	0.00166193	0.0327357	---NA---	241	0	-	-	-	-	-	no IPS match
comp47169_c0_seq1	14.15	0	-6.76489	2.77392	0.00166193	0.0327357	---NA---	215	0	-	-	-	-	-	no IPS match
comp47607_c0_seq1	14.15	0	-6.76489	2.77392	0.00166193	0.0327357	---NA---	236	0	-	-	-	-	-	no IPS match
comp47887_c0_seq1	14.15	0	-6.76489	2.77392	0.00166193	0.0327357	---NA---	267	0	-	-	-	-	-	no IPS match
comp47912_c0_seq1	14.15	0	-6.76489	2.77392	0.00166193	0.0327357	---NA---	263	0	-	-	-	-	-	no IPS match
comp47921_c0_seq1	14.15	0	-6.76489	2.77392	0.00166193	0.0327357	---NA---	270	0	-	-	-	-	-	no IPS match
comp47958_c0_seq1	14.15	0	-6.76489	2.77392	0.00166193	0.0327357	---NA---	215	0	-	-	-	-	-	no IPS match
comp48059_c0_seq1	14.15	0	-6.76489	2.77392	0.00166193	0.0327357	---NA---	208	0	-	-	-	-	-	no IPS match
comp48413_c0_seq1	14.15	0	-6.76489	2.77392	0.00166193	0.0327357	---NA---	290	0	-	-	-	-	-	no IPS match
comp48428_c0_seq1	14.15	0	-6.76489	2.77392	0.00166193	0.0327357	---NA---	234	0	-	-	-	-	-	no IPS match
comp48545_c0_seq1	14.15	0	-6.76489	2.77392	0.00166193	0.0327357	---NA---	248	0	-	-	-	-	-	no IPS match
comp48595_c0_seq1	14.15	0	-6.76489	2.77392	0.00166193	0.0327357	---NA---	272	0	-	-	-	-	-	TMhelix (TMHMM)
comp48758_c0_seq1	14.15	0	-6.76489	2.77392	0.00166193	0.0327357	hypothetical protein OrniCp077 (chloroplast)	262	1	0.00078	0.74	3	P:biological_process; C:chloroplast; C:plastid	-	NON_CYTOPLASMIC_DOMAIN (PHOBIUS); TRANSMEMBRANE (PHOBIUS); CYTOPLASMIC_DOMAIN (PHOBIUS)
comp48837_c0_seq1	14.15	0	-6.76489	2.77392	0.00166193	0.0327357	---NA---	209	0	-	-	-	-	-	no IPS match
comp48897_c0_seq1	14.15	0	-6.76489	2.77392	0.00166193	0.0327357	---NA---	268	0	-	-	-	-	-	no IPS match
comp48945_c0_seq1	14.15	0	-6.76489	2.77392	0.00166193	0.0327357	---NA---	241	0	-	-	-	-	-	NON_CYTOPLASMIC_DOMAIN (PHOBIUS); SIGNAL_PEPTIDE (PHOBIUS); SIGNAL_PEPTIDE_C_REGION (PHOBIUS); SIGNAL_PEPTIDE_H_REGION (PHOBIUS); SIGNAL_PEPTIDE_N_REGION (PHOBIUS); SignalP-noTM (SIGNALP_EUK)
comp48967_c0_seq1	14.15	0	-6.76489	2.77392	0.00166193	0.0327357	PREDICTED: uncharacterized protein LOC103705326	219	2	2e-39	0.895	-	-	-	no IPS match
comp49086_c0_seq1	14.15	0	-6.76489	2.77392	0.00166193	0.0327357	---NA---	265	0	-	-	-	-	-	no IPS match
comp49463_c0_seq1	14.15	0	-6.76489	2.77392	0.00166193	0.0327357	---NA---	203	0	-	-	-	-	-	no IPS match
comp49658_c0_seq1	14.15	0	-6.76489	2.77392	0.00166193	0.0327357	nad-dependent epimerase dehydratase	256	20	2.5e-37	0.8355	3	F:coenzyme binding; P:metabolic process; F:hydrolase activity	-	no IPS match
comp49698_c0_seq2	14.15	0	-6.76489	2.77392	0.00166193	0.0327357	---NA---	205	0	-	-	-	-	-	no IPS match
comp49770_c0_seq1	14.15	0	-6.76489	2.77392	0.00166193	0.0327357	---NA---	308	0	-	-	-	-	-	no IPS match
comp49811_c0_seq1	14.15	0	-6.76489	2.77392	0.00166193	0.0327357	---NA---	215	0	-	-	-	-	-	CYTOPLASMIC_DOMAIN (PHOBIUS); NON_CYTOPLASMIC_DOMAIN (PHOBIUS); TRANSMEMBRANE (PHOBIUS); TMhelix (TMHMM)
comp49877_c0_seq1	14.15	0	-6.76489	2.77392	0.00166193	0.0327357	---NA---	203	0	-	-	-	-	-	no IPS match
comp49883_c0_seq1	14.15	0	-6.76489	2.77392	0.00166193	0.0327357	---NA---	248	0	-	-	-	-	-	TRANSMEMBRANE (PHOBIUS); CYTOPLASMIC_DOMAIN (PHOBIUS); NON_CYTOPLASMIC_DOMAIN (PHOBIUS); TMhelix (TMHMM)
comp49908_c0_seq1	14.15	0	-6.76489	2.77392	0.00166193	0.0327357	---NA---	203	0	-	-	-	-	-	no IPS match
comp49958_c0_seq1	14.15	0	-6.76489	2.77392	0.00166193	0.0327357	ribonuclease h protein at1g65750	209	20	7.8e-36	0.833	-	-	-	no IPS match
comp50186_c0_seq1	14.15	0	-6.76489	2.77392	0.00166193	0.0327357	---NA---	243	0	-	-	-	-	-	no IPS match
comp50331_c0_seq1	14.15	0	-6.76489	2.77392	0.00166193	0.0327357	---NA---	280	0	-	-	-	-	-	no IPS match
comp50550_c0_seq1	14.15	0	-6.76489	2.77392	0.00166193	0.0327357	uncharacterized ring finger isoform x2	218	1	1e-25	1	-	-	-	no IPS match
comp50583_c0_seq1	14.15	0	-6.76489	2.77392	0.00166193	0.0327357	---NA---	205	0	-	-	-	-	-	NON_CYTOPLASMIC_DOMAIN (PHOBIUS); TRANSMEMBRANE (PHOBIUS); CYTOPLASMIC_DOMAIN (PHOBIUS); TMhelix (TMHMM)
comp50609_c0_seq1	14.15	0	-6.76489	2.77392	0.00166193	0.0327357	---NA---	226	0	-	-	-	-	-	no IPS match
comp50931_c0_seq1	14.15	0	-6.76489	2.77392	0.00166193	0.0327357	---NA---	222	0	-	-	-	-	-	no IPS match
comp50975_c0_seq1	14.15	0	-6.76489	2.77392	0.00166193	0.0327357	---NA---	247	0	-	-	-	-	-	no IPS match
comp51037_c0_seq1	14.15	0	-6.76489	2.77392	0.00166193	0.0327357	---NA---	231	0	-	-	-	-	-	no IPS match
comp51145_c0_seq1	14.15	0	-6.76489	2.77392	0.00166193	0.0327357	---NA---	204	0	-	-	-	-	-	no IPS match
comp51252_c0_seq1	14.15	0	-6.76489	2.77392	0.00166193	0.0327357	---NA---	216	0	-	-	-	-	-	no IPS match
comp51457_c0_seq1	14.15	0	-6.76489	2.77392	0.00166193	0.0327357	---NA---	205	0	-	-	-	-	-	no IPS match
comp51595_c0_seq1	14.15	0	-6.76489	2.77392	0.00166193	0.0327357	cytochrome c oxidase subunit i	268	20	2.5e-44	0.95	8	F:cytochrome-c oxidase activity; F:iron ion binding; C:integral component of membrane; P:hydrogen ion transmembrane transport; P:mitochondrial electron transport, cytochrome c to oxygen; P:aerobic respiration; C:mitochondrial respiratory chain complex IV; F:heme binding	EC:1.9.3.1	no IPS match
comp51656_c0_seq1	14.15	0	-6.76489	2.77392	0.00166193	0.0327357	hypothetical protein HMPREF1120_08561	248	20	9.6e-12	0.643	-	-	-	no IPS match
comp51780_c0_seq1	14.15	0	-6.76489	2.77392	0.00166193	0.0327357	---NA---	206	0	-	-	-	-	-	IPR013083 (G3DSA:3.30.40.GENE3D); SSF57850 (SUPERFAMILY)
comp51816_c0_seq1	14.15	0	-6.76489	2.77392	0.00166193	0.0327357	---NA---	257	0	-	-	-	-	-	no IPS match
comp51864_c0_seq1	14.15	0	-6.76489	2.77392	0.00166193	0.0327357	---NA---	255	0	-	-	-	-	-	no IPS match
comp51928_c0_seq1	14.15	0	-6.76489	2.77392	0.00166193	0.0327357	---NA---	205	0	-	-	-	-	-	no IPS match
comp51949_c0_seq1	14.15	0	-6.76489	2.77392	0.00166193	0.0327357	---NA---	249	0	-	-	-	-	-	no IPS match
comp51967_c0_seq1	14.15	0	-6.76489	2.77392	0.00166193	0.0327357	disease resistance family protein	282	20	1.7e-56	0.8625	1	F:metal ion binding	-	IPR009091 (G3DSA:2.130.10.GENE3D); IPR000408 (PFAM); PTHR22870:SF87 (PANTHER); PTHR22870 (PANTHER); IPR000408 (PROSITE_PATTERNS); IPR000408 (PROSITE_PROFILES); IPR009091 (SUPERFAMILY)
comp51975_c0_seq1	14.15	0	-6.76489	2.77392	0.00166193	0.0327357	---NA---	220	0	-	-	-	-	-	no IPS match
comp52002_c0_seq1	14.15	0	-6.76489	2.77392	0.00166193	0.0327357	probable receptor protein kinase tmk1	259	20	2.7e-51	0.7545	7	F:nucleotide binding; P:phosphorylation; P:transmembrane receptor protein serine/threonine kinase signaling pathway; P:serine family amino acid metabolic process; C:extracellular region; C:plasma membrane; F:transmembrane receptor protein serine/threonine kinase activity	EC:2.7.11	IPR013210 (PFAM)
comp52058_c0_seq1	14.15	0	-6.76489	2.77392	0.00166193	0.0327357	---NA---	232	0	-	-	-	-	-	no IPS match
comp52064_c0_seq1	14.15	0	-6.76489	2.77392	0.00166193	0.0327357	unnamed protein product	204	1	2.3e-10	0.82	7	F:ATP binding; F:microtubule motor activity; C:tubulin complex; C:kinesin complex; P:microtubule-based movement; F:microtubule binding; C:microtubule	EC:3.6.1; EC:3.6.1.15	IPR001752 (G3DSA:3.40.850.GENE3D); IPR027640 (PANTHER); PTHR24115:SF391 (PANTHER); NON_CYTOPLASMIC_DOMAIN (PHOBIUS); CYTOPLASMIC_DOMAIN (PHOBIUS); TRANSMEMBRANE (PHOBIUS)
comp52120_c0_seq1	14.15	0	-6.76489	2.77392	0.00166193	0.0327357	phosphoglucan phosphatase chloroplastic isoform x2	227	20	4.9e-44	0.637	5	P:cellular macromolecule metabolic process; F:organic cyclic compound binding; F:heterocyclic compound binding; F:metal ion binding; P:primary metabolic process	-	IPR025724 (PFAM); TMhelix (TMHMM)
comp52309_c0_seq1	14.15	0	-6.76489	2.77392	0.00166193	0.0327357	---NA---	223	0	-	-	-	-	-	no IPS match
comp52430_c0_seq1	14.15	0	-6.76489	2.77392	0.00166193	0.0327357	---NA---	220	0	-	-	-	-	-	no IPS match
comp52596_c0_seq1	14.15	0	-6.76489	2.77392	0.00166193	0.0327357	---NA---	249	0	-	-	-	-	-	no IPS match
comp52656_c0_seq1	14.15	0	-6.76489	2.77392	0.00166193	0.0327357	retrotransposon protein	245	5	3.3e-06	0.546	4	F:nucleic acid binding; F:zinc ion binding; F:metal ion binding; P:DNA integration	-	no IPS match
comp52676_c0_seq2	14.15	0	-6.76489	2.77392	0.00166193	0.0327357	inositol hexakisphosphate and diphosphoinositol-pentakisphosphate kinase 2-like isoform x1	288	20	1.3e-57	0.967	6	F:ATP binding; F:metal ion binding; P:protein dephosphorylation; P:hexachlorocyclohexane metabolic process; P:riboflavin metabolic process; F:acid phosphatase activity	EC:3.1; EC:3.1.3.41; EC:3.1.3.2	PTHR12750 (PANTHER)
comp52751_c0_seq1	14.15	0	-6.76489	2.77392	0.00166193	0.0327357	predicted protein	249	14	1.6e-33	0.6236	-	-	-	NON_CYTOPLASMIC_DOMAIN (PHOBIUS); CYTOPLASMIC_DOMAIN (PHOBIUS); TRANSMEMBRANE (PHOBIUS)
comp5295_c0_seq2	14.15	0	-6.76489	2.77392	0.00166193	0.0327357	---NA---	257	0	-	-	-	-	-	NON_CYTOPLASMIC_DOMAIN (PHOBIUS); SIGNAL_PEPTIDE_H_REGION (PHOBIUS); SIGNAL_PEPTIDE_N_REGION (PHOBIUS); SIGNAL_PEPTIDE_C_REGION (PHOBIUS); SIGNAL_PEPTIDE (PHOBIUS); SignalP-noTM (SIGNALP_EUK)
comp52964_c0_seq1	14.15	0	-6.76489	2.77392	0.00166193	0.0327357	---NA---	284	0	-	-	-	-	-	no IPS match
comp52975_c0_seq1	14.15	0	-6.76489	2.77392	0.00166193	0.0327357	---NA---	205	0	-	-	-	-	-	no IPS match
comp53079_c0_seq1	14.15	0	-6.76489	2.77392	0.00166193	0.0327357	pentatricopeptide repeat-containing protein at5g25630-like isoform x1	231	5	6e-19	0.752	-	-	-	no IPS match
comp53272_c0_seq1	14.15	0	-6.76489	2.77392	0.00166193	0.0327357	---NA---	257	0	-	-	-	-	-	no IPS match
comp53326_c0_seq1	14.15	0	-6.76489	2.77392	0.00166193	0.0327357	---NA---	241	0	-	-	-	-	-	no IPS match
comp53382_c0_seq1	14.15	0	-6.76489	2.77392	0.00166193	0.0327357	cyclic nucleotide-gated ion channel 18	269	20	7.3e-53	0.9425	3	F:voltage-gated potassium channel activity; P:potassium ion transmembrane transport; C:voltage-gated potassium channel complex	-	G3DSA:1.10.287.630 (GENE3D); PTHR10217 (PANTHER); PTHR10217:SF479 (PANTHER); NON_CYTOPLASMIC_DOMAIN (PHOBIUS); TRANSMEMBRANE (PHOBIUS); CYTOPLASMIC_DOMAIN (PHOBIUS); SSF81324 (SUPERFAMILY); TMhelix (TMHMM)
comp53391_c0_seq1	14.15	0	-6.76489	2.77392	0.00166193	0.0327357	---NA---	273	0	-	-	-	-	-	no IPS match
comp53403_c0_seq1	14.15	0	-6.76489	2.77392	0.00166193	0.0327357	---NA---	225	0	-	-	-	-	-	no IPS match
comp53452_c0_seq1	14.15	0	-6.76489	2.77392	0.00166193	0.0327357	probable protein kinase at2g41970 isoform x1	269	13	2.5e-12	0.8715	17	P:peptidyl-tyrosine phosphorylation; P:pollen tube growth; P:protein autophosphorylation; P:transmembrane receptor protein serine/threonine kinase signaling pathway; P:serine family amino acid metabolic process; C:plasma membrane; F:transmembrane receptor protein serine/threonine kinase activity; P:hormone-mediated signaling pathway; C:nucleus; F:peptide receptor activity; F:ATP binding; P:respon…	EC:2.7.10; EC:2.7.11	no IPS match
comp53846_c0_seq1	14.15	0	-6.76489	2.77392	0.00166193	0.0327357	---NA---	203	0	-	-	-	-	-	no IPS match
comp53917_c0_seq1	14.15	0	-6.76489	2.77392	0.00166193	0.0327357	---NA---	308	0	-	-	-	-	-	NON_CYTOPLASMIC_DOMAIN (PHOBIUS); TRANSMEMBRANE (PHOBIUS); TRANSMEMBRANE (PHOBIUS); NON_CYTOPLASMIC_DOMAIN (PHOBIUS); CYTOPLASMIC_DOMAIN (PHOBIUS); TMhelix (TMHMM); TMhelix (TMHMM)
comp53981_c0_seq1	14.15	0	-6.76489	2.77392	0.00166193	0.0327357	---NA---	219	0	-	-	-	-	-	no IPS match
comp54144_c0_seq1	14.15	0	-6.76489	2.77392	0.00166193	0.0327357	---NA---	271	0	-	-	-	-	-	no IPS match
comp54294_c0_seq1	14.15	0	-6.76489	2.77392	0.00166193	0.0327357	b3 domain-containing protein lfl1-like	300	2	7.7e-19	0.975	-	-	-	CYTOPLASMIC_DOMAIN (PHOBIUS); TRANSMEMBRANE (PHOBIUS); NON_CYTOPLASMIC_DOMAIN (PHOBIUS); TMhelix (TMHMM)
comp54300_c0_seq1	14.15	0	-6.76489	2.77392	0.00166193	0.0327357	---NA---	202	0	-	-	-	-	-	no IPS match
comp54348_c0_seq1	14.15	0	-6.76489	2.77392	0.00166193	0.0327357	unknown	292	2	3e-08	0.75	-	-	-	no IPS match
comp54566_c0_seq1	14.15	0	-6.76489	2.77392	0.00166193	0.0327357	kinesin-like protein nack1	223	8	1.8e-39	0.7925	-	-	-	no IPS match
comp54729_c0_seq1	14.15	0	-6.76489	2.77392	0.00166193	0.0327357	---NA---	253	0	-	-	-	-	-	no IPS match
comp54869_c0_seq1	14.15	0	-6.76489	2.77392	0.00166193	0.0327357	thioredoxin-dependent peroxide mitochondrial	216	20	1.4e-21	0.8105	5	F:peroxidase activity; P:response to oxidative stress; P:obsolete peroxidase reaction; P:oxidation-reduction process; F:peroxiredoxin activity	EC:1.11.1.15; EC:1.11.1.7	IPR012336 (G3DSA:3.40.30.GENE3D); IPR000866 (PFAM); PTHR10681:SF114 (PANTHER); PTHR10681 (PANTHER); IPR012336 (PROSITE_PROFILES); IPR012336 (SUPERFAMILY)
comp54972_c0_seq1	14.15	0	-6.76489	2.77392	0.00166193	0.0327357	atp-dependent rna helicase dhx36	277	20	2.2e-40	0.903	4	F:nucleic acid binding; F:ATP binding; P:metabolic process; F:helicase activity	EC:3.6.1; EC:3.6.1.15	no IPS match
comp55132_c0_seq1	14.15	0	-6.76489	2.77392	0.00166193	0.0327357	---NA---	230	0	-	-	-	-	-	no IPS match
comp55155_c0_seq1	14.15	0	-6.76489	2.77392	0.00166193	0.0327357	---NA---	284	0	-	-	-	-	-	CYTOPLASMIC_DOMAIN (PHOBIUS); TRANSMEMBRANE (PHOBIUS); NON_CYTOPLASMIC_DOMAIN (PHOBIUS); TMhelix (TMHMM)
comp55208_c0_seq1	14.15	0	-6.76489	2.77392	0.00166193	0.0327357	---NA---	220	0	-	-	-	-	-	NON_CYTOPLASMIC_DOMAIN (PHOBIUS); TRANSMEMBRANE (PHOBIUS); CYTOPLASMIC_DOMAIN (PHOBIUS); TMhelix (TMHMM)
comp55288_c0_seq1	14.15	0	-6.76489	2.77392	0.00166193	0.0327357	---NA---	239	0	-	-	-	-	-	no IPS match
comp55327_c0_seq1	14.15	0	-6.76489	2.77392	0.00166193	0.0327357	PREDICTED: uncharacterized protein LOC102669103	215	4	2.1e-20	0.6975	-	-	-	TRANSMEMBRANE (PHOBIUS); CYTOPLASMIC_DOMAIN (PHOBIUS); NON_CYTOPLASMIC_DOMAIN (PHOBIUS); TMhelix (TMHMM)
comp55339_c0_seq1	14.15	0	-6.76489	2.77392	0.00166193	0.0327357	dcn1-like protein 4	248	19	1.2e-09	0.6926	-	-	-	no IPS match
comp55370_c0_seq1	14.15	0	-6.76489	2.77392	0.00166193	0.0327357	---NA---	210	0	-	-	-	-	-	no IPS match
comp55462_c0_seq1	14.15	0	-6.76489	2.77392	0.00166193	0.0327357	cation h+ exchanger 20 isoform 1	282	20	1.1e-51	0.9155	5	F:solute:proton antiporter activity; C:integral component of membrane; P:hydrogen ion transmembrane transport; P:response to stress; P:regulation of pH	-	no IPS match
comp55579_c0_seq1	14.15	0	-6.76489	2.77392	0.00166193	0.0327357	hpp family protein	261	20	6.9e-24	0.6925	1	C:integral component of membrane	-	IPR007065 (PFAM); PTHR33741 (PANTHER); PTHR33741:SF1 (PANTHER); NON_CYTOPLASMIC_DOMAIN (PHOBIUS); TRANSMEMBRANE (PHOBIUS); NON_CYTOPLASMIC_DOMAIN (PHOBIUS); TRANSMEMBRANE (PHOBIUS); CYTOPLASMIC_DOMAIN (PHOBIUS); TMhelix (TMHMM); TMhelix (TMHMM)
comp55602_c0_seq1	14.15	0	-6.76489	2.77392	0.00166193	0.0327357	---NA---	241	0	-	-	-	-	-	no IPS match
comp55788_c0_seq1	14.15	0	-6.76489	2.77392	0.00166193	0.0327357	vacuolar atp synthase 16 kda proteolipid subunit	262	20	9.1e-33	0.982	8	F:hydrogen ion transmembrane transporter activity; P:ATP hydrolysis coupled proton transport; C:integral component of membrane; C:endoplasmic reticulum; C:proton-transporting V-type ATPase, V0 domain; P:vacuolar acidification; C:vacuolar membrane; P:endocytosis	-	no IPS match
comp56258_c0_seq1	14.15	0	-6.76489	2.77392	0.00166193	0.0327357	---NA---	263	0	-	-	-	-	-	no IPS match
comp5626_c0_seq1	14.15	0	-6.76489	2.77392	0.00166193	0.0327357	---NA---	266	0	-	-	-	-	-	no IPS match
comp56328_c0_seq1	14.15	0	-6.76489	2.77392	0.00166193	0.0327357	---NA---	238	0	-	-	-	-	-	no IPS match
comp56345_c0_seq1	14.15	0	-6.76489	2.77392	0.00166193	0.0327357	---NA---	227	0	-	-	-	-	-	no IPS match
comp56530_c0_seq1	14.15	0	-6.76489	2.77392	0.00166193	0.0327357	protein iq-domain 14-like	243	20	2.4e-47	0.6825	-	-	-	PTHR32295 (PANTHER); PTHR32295:SF10 (PANTHER)
comp56557_c0_seq1	14.15	0	-6.76489	2.77392	0.00166193	0.0327357	---NA---	203	0	-	-	-	-	-	no IPS match
comp56801_c0_seq1	14.15	0	-6.76489	2.77392	0.00166193	0.0327357	---NA---	286	0	-	-	-	-	-	SIGNAL_PEPTIDE_C_REGION (PHOBIUS); SIGNAL_PEPTIDE_H_REGION (PHOBIUS); SIGNAL_PEPTIDE_N_REGION (PHOBIUS); NON_CYTOPLASMIC_DOMAIN (PHOBIUS); SIGNAL_PEPTIDE (PHOBIUS)
comp56935_c0_seq1	14.15	0	-6.76489	2.77392	0.00166193	0.0327357	peptidyl-prolyl cis-trans isomerase b	263	20	4.4e-34	0.8975	7	C:endoplasmic reticulum lumen; F:peptidyl-prolyl cis-trans isomerase activity; C:integral component of membrane; C:Golgi apparatus; F:peptide binding; P:protein peptidyl-prolyl isomerization; P:protein folding	EC:5.2.1.8	IPR002130 (PRINTS); IPR002130 (PFAM); IPR029000 (G3DSA:2.40.100.GENE3D); IPR024936 (PANTHER); SIGNAL_PEPTIDE_C_REGION (PHOBIUS); NON_CYTOPLASMIC_DOMAIN (PHOBIUS); SIGNAL_PEPTIDE_H_REGION (PHOBIUS); SIGNAL_PEPTIDE (PHOBIUS); SIGNAL_PEPTIDE_N_REGION (PHOBIUS); IPR002130 (PROSITE_PROFILES); SignalP-noTM (SIGNALP_GRAM_NEGATIVE); SignalP-noTM (SIGNALP_EUK); SignalP-TM (SIGNALP_GRAM_POSITIVE); IPR02900…
comp56983_c0_seq1	14.15	0	-6.76489	2.77392	0.00166193	0.0327357	ribonuclease h protein at1g65750	221	20	3.2e-38	0.792	1	F:nucleotide binding	-	no IPS match
comp57244_c0_seq1	14.15	0	-6.76489	2.77392	0.00166193	0.0327357	---NA---	230	0	-	-	-	-	-	no IPS match
comp57315_c0_seq1	14.15	0	-6.76489	2.77392	0.00166193	0.0327357	---NA---	290	0	-	-	-	-	-	no IPS match
comp57346_c0_seq1	14.15	0	-6.76489	2.77392	0.00166193	0.0327357	PREDICTED: uncharacterized protein LOC103710634	233	1	5.4e-06	0.74	-	-	-	no IPS match
comp57405_c0_seq1	14.15	0	-6.76489	2.77392	0.00166193	0.0327357	---NA---	264	0	-	-	-	-	-	no IPS match
comp57449_c0_seq1	14.15	0	-6.76489	2.77392	0.00166193	0.0327357	---NA---	244	0	-	-	-	-	-	no IPS match
comp57457_c0_seq1	14.15	0	-6.76489	2.77392	0.00166193	0.0327357	---NA---	230	0	-	-	-	-	-	no IPS match
comp57586_c0_seq1	14.15	0	-6.76489	2.77392	0.00166193	0.0327357	---NA---	252	0	-	-	-	-	-	no IPS match
comp57690_c0_seq1	14.15	0	-6.76489	2.77392	0.00166193	0.0327357	---NA---	251	0	-	-	-	-	-	no IPS match
comp57743_c0_seq1	14.15	0	-6.76489	2.77392	0.00166193	0.0327357	---NA---	272	0	-	-	-	-	-	no IPS match
comp57748_c0_seq1	14.15	0	-6.76489	2.77392	0.00166193	0.0327357	---NA---	275	0	-	-	-	-	-	no IPS match
comp57814_c0_seq1	14.15	0	-6.76489	2.77392	0.00166193	0.0327357	k antiporter p-type atpase alpha subunit family protein	264	20	1.8e-40	0.891	43	P:sodium ion export from cell; C:myelin sheath; F:sodium:potassium-exchanging ATPase activity; C:sodium:potassium-exchanging ATPase complex; P:cellular sodium ion homeostasis; P:positive regulation of heart contraction; P:positive regulation of striated muscle contraction; P:negative regulation of heart contraction; F:ATP binding; P:cellular potassium ion homeostasis; C:extracellular exosome; P:o…	EC:3.6.1; EC:3.6.1.3; EC:3.1; EC:3.6.3.12; EC:3.1.3.41; EC:3.6.3.9; EC:3.6.1.15	IPR001757 (PRINTS); IPR001757 (PRINTS); IPR023298 (G3DSA:1.20.1110.GENE3D); IPR001757 (TIGRFAM); PTHR24093 (PANTHER); PTHR24093:SF268 (PANTHER); TRANSMEMBRANE (PHOBIUS); NON_CYTOPLASMIC_DOMAIN (PHOBIUS); CYTOPLASMIC_DOMAIN (PHOBIUS); IPR023214 (SUPERFAMILY); TMhelix (TMHMM)
comp57843_c0_seq1	14.15	0	-6.76489	2.77392	0.00166193	0.0327357	---NA---	249	0	-	-	-	-	-	CYTOPLASMIC_DOMAIN (PHOBIUS); NON_CYTOPLASMIC_DOMAIN (PHOBIUS); TRANSMEMBRANE (PHOBIUS); TMhelix (TMHMM)
comp58085_c0_seq1	14.15	0	-6.76489	2.77392	0.00166193	0.0327357	---NA---	236	0	-	-	-	-	-	no IPS match
comp58385_c0_seq1	14.15	0	-6.76489	2.77392	0.00166193	0.0327357	hypothetical protein VITISV_003723	228	1	0.00049	0.62	1	F:ADP binding	-	no IPS match
comp58489_c0_seq1	14.15	0	-6.76489	2.77392	0.00166193	0.0327357	---NA---	257	0	-	-	-	-	-	SignalP-noTM (SIGNALP_EUK)
comp58625_c0_seq1	14.15	0	-6.76489	2.77392	0.00166193	0.0327357	probable leucine-rich repeat receptor-like protein kinase at5g49770	224	20	7.5e-41	0.8565	4	F:ATP binding; P:serine family amino acid metabolic process; F:protein serine/threonine kinase activity; P:protein phosphorylation	EC:2.7.11	G3DSA:3.80.10.10 (GENE3D); SSF52058 (SUPERFAMILY)
comp58650_c0_seq1	14.15	0	-6.76489	2.77392	0.00166193	0.0327357	---NA---	271	0	-	-	-	-	-	CYTOPLASMIC_DOMAIN (PHOBIUS); TRANSMEMBRANE (PHOBIUS); NON_CYTOPLASMIC_DOMAIN (PHOBIUS); TMhelix (TMHMM)
comp58716_c0_seq1	14.15	0	-6.76489	2.77392	0.00166193	0.0327357	---NA---	278	0	-	-	-	-	-	no IPS match
comp58734_c0_seq1	14.15	0	-6.76489	2.77392	0.00166193	0.0327357	---NA---	277	0	-	-	-	-	-	no IPS match
comp58743_c0_seq1	14.15	0	-6.76489	2.77392	0.00166193	0.0327357	---NA---	257	0	-	-	-	-	-	no IPS match
comp58780_c0_seq1	14.15	0	-6.76489	2.77392	0.00166193	0.0327357	---NA---	230	0	-	-	-	-	-	CYTOPLASMIC_DOMAIN (PHOBIUS); NON_CYTOPLASMIC_DOMAIN (PHOBIUS); TRANSMEMBRANE (PHOBIUS); TMhelix (TMHMM)
comp58872_c0_seq1	14.15	0	-6.76489	2.77392	0.00166193	0.0327357	---NA---	202	0	-	-	-	-	-	no IPS match
comp58885_c0_seq1	14.15	0	-6.76489	2.77392	0.00166193	0.0327357	---NA---	230	0	-	-	-	-	-	PS51257 (PROSITE_PROFILES)
comp59066_c0_seq1	14.15	0	-6.76489	2.77392	0.00166193	0.0327357	---NA---	204	0	-	-	-	-	-	no IPS match
comp59196_c0_seq1	14.15	0	-6.76489	2.77392	0.00166193	0.0327357	---NA---	211	0	-	-	-	-	-	no IPS match
comp59208_c0_seq1	14.15	0	-6.76489	2.77392	0.00166193	0.0327357	probable pectinesterase pectinesterase inhibitor 41	213	20	2.7e-40	0.7635	8	P:negative regulation of catalytic activity; F:enzyme inhibitor activity; C:cell wall; F:aspartyl esterase activity; P:starch metabolic process; P:cell wall modification; P:sucrose metabolic process; F:pectinesterase activity	EC:3.1.1.11; EC:3.1.1.1	no IPS match
comp59228_c0_seq1	14.15	0	-6.76489	2.77392	0.00166193	0.0327357	---NA---	204	0	-	-	-	-	-	no IPS match
comp59361_c0_seq1	14.15	0	-6.76489	2.77392	0.00166193	0.0327357	pup--protein ligase	212	20	9e-24	0.964	8	F:magnesium ion binding; F:ATP binding; P:protein pupylation; C:proteasome complex; F:acid-amino acid ligase activity; F:ubiquitin-like protein transferase activity; P:modification-dependent protein catabolic process; P:proteasomal protein catabolic process	-	CYTOPLASMIC_DOMAIN (PHOBIUS); TRANSMEMBRANE (PHOBIUS); NON_CYTOPLASMIC_DOMAIN (PHOBIUS); TMhelix (TMHMM)
comp59376_c0_seq1	14.15	0	-6.76489	2.77392	0.00166193	0.0327357	basic 7s globulin-like	238	20	9.7e-34	0.8885	2	F:aspartic-type endopeptidase activity; P:proteolysis	EC:3.4.23	no IPS match
comp59380_c0_seq1	14.15	0	-6.76489	2.77392	0.00166193	0.0327357	---NA---	212	0	-	-	-	-	-	CYTOPLASMIC_DOMAIN (PHOBIUS); TRANSMEMBRANE (PHOBIUS); NON_CYTOPLASMIC_DOMAIN (PHOBIUS)
comp59396_c0_seq1	14.15	0	-6.76489	2.77392	0.00166193	0.0327357	---NA---	271	0	-	-	-	-	-	no IPS match
comp59442_c0_seq1	14.15	0	-6.76489	2.77392	0.00166193	0.0327357	---NA---	225	0	-	-	-	-	-	no IPS match
comp59463_c0_seq1	14.15	0	-6.76489	2.77392	0.00166193	0.0327357	60s ribosomal protein l3	228	20	9.3e-37	0.844	4	F:structural constituent of ribosome; P:ribosome biogenesis; C:ribosome; P:translation	-	G3DSA:2.40.30.10 (GENE3D); IPR000597 (PFAM); PTHR11363 (PANTHER); IPR009000 (SUPERFAMILY)
comp59513_c0_seq1	14.15	0	-6.76489	2.77392	0.00166193	0.0327357	---NA---	220	0	-	-	-	-	-	no IPS match
comp59562_c0_seq1	14.15	0	-6.76489	2.77392	0.00166193	0.0327357	---NA---	203	0	-	-	-	-	-	no IPS match
comp59570_c0_seq1	14.15	0	-6.76489	2.77392	0.00166193	0.0327357	---NA---	217	0	-	-	-	-	-	no IPS match
comp59698_c0_seq1	14.15	0	-6.76489	2.77392	0.00166193	0.0327357	---NA---	212	0	-	-	-	-	-	NON_CYTOPLASMIC_DOMAIN (PHOBIUS); TRANSMEMBRANE (PHOBIUS); CYTOPLASMIC_DOMAIN (PHOBIUS); TMhelix (TMHMM)
comp59751_c0_seq1	14.15	0	-6.76489	2.77392	0.00166193	0.0327357	helicase protein mom1-like isoform x1	257	9	6.4e-44	0.7711	-	-	-	no IPS match
comp59838_c0_seq1	14.15	0	-6.76489	2.77392	0.00166193	0.0327357	secreted protein	208	20	2e-35	0.9395	-	-	-	no IPS match
comp59842_c0_seq1	14.15	0	-6.76489	2.77392	0.00166193	0.0327357	---NA---	223	0	-	-	-	-	-	no IPS match
comp60221_c0_seq1	14.15	0	-6.76489	2.77392	0.00166193	0.0327357	---NA---	268	0	-	-	-	-	-	CYTOPLASMIC_DOMAIN (PHOBIUS); TRANSMEMBRANE (PHOBIUS); CYTOPLASMIC_DOMAIN (PHOBIUS); NON_CYTOPLASMIC_DOMAIN (PHOBIUS); TRANSMEMBRANE (PHOBIUS); TMhelix (TMHMM); TMhelix (TMHMM)
comp60330_c0_seq1	14.15	0	-6.76489	2.77392	0.00166193	0.0327357	high-affinity glucose transporter rgt2	225	20	6.4e-36	0.923	4	F:substrate-specific transmembrane transporter activity; P:transmembrane transport; C:integral component of membrane; P:carbohydrate transport	-	no IPS match
comp60494_c0_seq1	14.15	0	-6.76489	2.77392	0.00166193	0.0327357	thermoresistant glucokinase family carbohydrate kinase	205	20	6.5e-36	0.9245	4	P:carbohydrate metabolic process; P:pentose-phosphate shunt; P:phosphorylation; F:gluconokinase activity	EC:2.7.1.12	IPR027417 (G3DSA:3.40.50.GENE3D); PF13207 (PFAM); PTHR11603 (PANTHER); IPR027417 (SUPERFAMILY)
comp60519_c0_seq1	14.15	0	-6.76489	2.77392	0.00166193	0.0327357	secretory carrier-associated membrane protein 4-like	280	20	1.1e-59	0.9155	2	P:protein transport; C:integral component of membrane	-	IPR007273 (PFAM); PTHR10687:SF15 (PANTHER); IPR007273 (PANTHER); NON_CYTOPLASMIC_DOMAIN (PHOBIUS); TRANSMEMBRANE (PHOBIUS); CYTOPLASMIC_DOMAIN (PHOBIUS); TRANSMEMBRANE (PHOBIUS); NON_CYTOPLASMIC_DOMAIN (PHOBIUS); CYTOPLASMIC_DOMAIN (PHOBIUS); TRANSMEMBRANE (PHOBIUS); TMhelix (TMHMM); TMhelix (TMHMM); TMhelix (TMHMM)
comp60702_c0_seq1	14.15	0	-6.76489	2.77392	0.00166193	0.0327357	---NA---	207	0	-	-	-	-	-	no IPS match
comp60708_c0_seq1	14.15	0	-6.76489	2.77392	0.00166193	0.0327357	---NA---	241	0	-	-	-	-	-	no IPS match
comp60731_c0_seq1	14.15	0	-6.76489	2.77392	0.00166193	0.0327357	duf221 domain protein	234	20	1.8e-37	0.887	4	F:calcium activated cation channel activity; C:membrane; P:cation transmembrane transport; C:intracellular	-	IPR003864 (PFAM); PTHR13018 (PANTHER); PTHR13018:SF52 (PANTHER); NON_CYTOPLASMIC_DOMAIN (PHOBIUS); NON_CYTOPLASMIC_DOMAIN (PHOBIUS); TRANSMEMBRANE (PHOBIUS); CYTOPLASMIC_DOMAIN (PHOBIUS); TRANSMEMBRANE (PHOBIUS); TMhelix (TMHMM); TMhelix (TMHMM)
comp60875_c0_seq1	14.15	0	-6.76489	2.77392	0.00166193	0.0327357	---NA---	202	0	-	-	-	-	-	no IPS match
comp60939_c0_seq1	14.15	0	-6.76489	2.77392	0.00166193	0.0327357	malate mitochondrial	214	20	3.8e-21	0.8125	6	P:carbohydrate metabolic process; F:L-malate dehydrogenase activity; P:malate metabolic process; P:glyoxylate metabolic process; P:reductive tricarboxylic acid cycle; P:pyruvate metabolic process	EC:1.1.1.37	IPR022383 (PFAM); IPR015955 (G3DSA:3.90.110.GENE3D); PTHR11540:SF22 (PANTHER); IPR001557 (PANTHER); IPR015955 (SUPERFAMILY)
comp61022_c0_seq1	14.15	0	-6.76489	2.77392	0.00166193	0.0327357	---NA---	201	0	-	-	-	-	-	no IPS match
comp61032_c0_seq1	14.15	0	-6.76489	2.77392	0.00166193	0.0327357	leucine-rich repeat receptor-like serine threonine-protein kinase bam3	286	20	5.5e-55	0.9225	16	P:regulation of meristem growth; P:root hair elongation; F:protein kinase activity; P:protein phosphorylation; P:determination of bilateral symmetry; P:cell tip growth; P:regulation of hormone levels; F:ATP binding; F:protein binding; P:multidimensional cell growth; P:polysaccharide biosynthetic process; P:anthocyanin accumulation in tissues in response to UV light; P:anther development; C:integr…	-	IPR001611 (PFAM); G3DSA:3.80.10.10 (GENE3D); PTHR27000 (PANTHER); PTHR27000:SF121 (PANTHER); SSF52058 (SUPERFAMILY)
comp61046_c0_seq1	14.15	0	-6.76489	2.77392	0.00166193	0.0327357	---NA---	218	0	-	-	-	-	-	no IPS match
comp61054_c0_seq1	14.15	0	-6.76489	2.77392	0.00166193	0.0327357	---NA---	267	0	-	-	-	-	-	no IPS match
comp6112_c0_seq6	14.15	0	-6.76489	2.77392	0.00166193	0.0327357	66 kda stress	251	20	3.5e-53	0.968	1	F:protein binding	-	IPR001680 (SMART); IPR015943 (G3DSA:2.130.10.GENE3D); PTHR19856 (PANTHER); IPR001680 (PROSITE_PROFILES); IPR017986 (PROSITE_PROFILES); IPR017986 (SUPERFAMILY)
comp61246_c0_seq1	14.15	0	-6.76489	2.77392	0.00166193	0.0327357	---NA---	279	0	-	-	-	-	-	no IPS match
comp61254_c0_seq1	14.15	0	-6.76489	2.77392	0.00166193	0.0327357	---NA---	204	0	-	-	-	-	-	no IPS match
comp61294_c0_seq1	14.15	0	-6.76489	2.77392	0.00166193	0.0327357	---NA---	213	0	-	-	-	-	-	NON_CYTOPLASMIC_DOMAIN (PHOBIUS); TRANSMEMBRANE (PHOBIUS); CYTOPLASMIC_DOMAIN (PHOBIUS)
comp62194_c0_seq1	14.15	0	-6.76489	2.77392	0.00166193	0.0327357	---NA---	212	0	-	-	-	-	-	no IPS match
comp62204_c0_seq1	14.15	0	-6.76489	2.77392	0.00166193	0.0327357	---NA---	214	0	-	-	-	-	-	no IPS match
comp62291_c0_seq1	14.15	0	-6.76489	2.77392	0.00166193	0.0327357	---NA---	203	0	-	-	-	-	-	no IPS match
comp62309_c0_seq1	14.15	0	-6.76489	2.77392	0.00166193	0.0327357	---NA---	230	0	-	-	-	-	-	TRANSMEMBRANE (PHOBIUS); NON_CYTOPLASMIC_DOMAIN (PHOBIUS); CYTOPLASMIC_DOMAIN (PHOBIUS)
comp62344_c0_seq1	14.15	0	-6.76489	2.77392	0.00166193	0.0327357	probable glycosyltransferase at5g20260	210	2	3.7e-17	0.89	-	-	-	SIGNAL_PEPTIDE_C_REGION (PHOBIUS); SIGNAL_PEPTIDE (PHOBIUS); NON_CYTOPLASMIC_DOMAIN (PHOBIUS); SIGNAL_PEPTIDE_N_REGION (PHOBIUS); SIGNAL_PEPTIDE_H_REGION (PHOBIUS); SignalP-noTM (SIGNALP_EUK); TMhelix (TMHMM)
comp62368_c0_seq1	14.15	0	-6.76489	2.77392	0.00166193	0.0327357	alpha beta protein	282	20	1.6e-42	0.827	4	P:metabolic process; C:endoplasmic reticulum; C:Golgi apparatus; F:hydrolase activity	-	no IPS match
comp62392_c0_seq1	14.15	0	-6.76489	2.77392	0.00166193	0.0327357	---NA---	252	0	-	-	-	-	-	no IPS match
comp62453_c0_seq1	14.15	0	-6.76489	2.77392	0.00166193	0.0327357	---NA---	218	0	-	-	-	-	-	no IPS match
comp62476_c0_seq1	14.15	0	-6.76489	2.77392	0.00166193	0.0327357	---NA---	207	0	-	-	-	-	-	no IPS match
comp62478_c0_seq1	14.15	0	-6.76489	2.77392	0.00166193	0.0327357	---NA---	228	0	-	-	-	-	-	no IPS match
comp62526_c0_seq1	14.15	0	-6.76489	2.77392	0.00166193	0.0327357	---NA---	292	0	-	-	-	-	-	no IPS match
comp62553_c0_seq1	14.15	0	-6.76489	2.77392	0.00166193	0.0327357	75k gamma secalin protein	207	20	5.1e-26	0.872	6	P:positive regulation of maintenance of mitotic sister chromatid cohesion; P:establishment of mitotic sister chromatid cohesion; C:cytosol; P:cohesin localization to chromatin; C:condensed nuclear chromosome; C:SMC loading complex	-	IPR019440 (PFAM)
comp62619_c0_seq1	14.15	0	-6.76489	2.77392	0.00166193	0.0327357	---NA---	265	0	-	-	-	-	-	no IPS match
comp62653_c0_seq1	14.15	0	-6.76489	2.77392	0.00166193	0.0327357	---NA---	256	0	-	-	-	-	-	IPR026960 (PFAM)
comp62747_c0_seq1	14.15	0	-6.76489	2.77392	0.00166193	0.0327357	---NA---	240	0	-	-	-	-	-	no IPS match
comp62805_c0_seq1	14.15	0	-6.76489	2.77392	0.00166193	0.0327357	hypothetical protein FOIG_03079	216	20	7.2e-09	0.6215	-	-	-	no IPS match
comp62807_c0_seq1	14.15	0	-6.76489	2.77392	0.00166193	0.0327357	---NA---	216	0	-	-	-	-	-	no IPS match
comp62826_c0_seq1	14.15	0	-6.76489	2.77392	0.00166193	0.0327357	---NA---	203	0	-	-	-	-	-	no IPS match
comp62900_c0_seq1	14.15	0	-6.76489	2.77392	0.00166193	0.0327357	---NA---	201	0	-	-	-	-	-	CYTOPLASMIC_DOMAIN (PHOBIUS); NON_CYTOPLASMIC_DOMAIN (PHOBIUS); TRANSMEMBRANE (PHOBIUS)
comp62903_c0_seq1	14.15	0	-6.76489	2.77392	0.00166193	0.0327357	---NA---	229	0	-	-	-	-	-	no IPS match
comp62967_c0_seq1	14.15	0	-6.76489	2.77392	0.00166193	0.0327357	transposase	219	20	9.3e-23	0.798	3	F:DNA binding; F:transposase activity; P:transposition, DNA-mediated	-	no IPS match
comp62997_c0_seq1	14.15	0	-6.76489	2.77392	0.00166193	0.0327357	---NA---	240	0	-	-	-	-	-	no IPS match
comp63042_c0_seq1	14.15	0	-6.76489	2.77392	0.00166193	0.0327357	---NA---	227	0	-	-	-	-	-	no IPS match
comp63083_c0_seq1	14.15	0	-6.76489	2.77392	0.00166193	0.0327357	nadh-plastoquinone oxidoreductase subunit partial	261	20	4.2e-44	0.961	5	C:chloroplast; F:oxidoreductase activity; C:integral component of membrane; P:oxidation-reduction process; C:plasma membrane	-	IPR001694 (PFAM); PTHR11432:SF7 (PANTHER); IPR001694 (PANTHER); TRANSMEMBRANE (PHOBIUS); NON_CYTOPLASMIC_DOMAIN (PHOBIUS); NON_CYTOPLASMIC_DOMAIN (PHOBIUS); TRANSMEMBRANE (PHOBIUS); CYTOPLASMIC_DOMAIN (PHOBIUS); TMhelix (TMHMM)
comp63116_c0_seq1	14.15	0	-6.76489	2.77392	0.00166193	0.0327357	yt521-b-like splicing protein	210	20	1.5e-11	0.615	2	F:nucleotide binding; F:nucleic acid binding	-	SIGNAL_PEPTIDE_N_REGION (PHOBIUS); SIGNAL_PEPTIDE_H_REGION (PHOBIUS); SIGNAL_PEPTIDE_C_REGION (PHOBIUS); SIGNAL_PEPTIDE (PHOBIUS); NON_CYTOPLASMIC_DOMAIN (PHOBIUS); SignalP-TM (SIGNALP_GRAM_POSITIVE); SignalP-noTM (SIGNALP_EUK)
comp63127_c0_seq1	14.15	0	-6.76489	2.77392	0.00166193	0.0327357	---NA---	231	0	-	-	-	-	-	no IPS match
comp63147_c0_seq1	14.15	0	-6.76489	2.77392	0.00166193	0.0327357	---NA---	232	0	-	-	-	-	-	no IPS match
comp63188_c0_seq1	14.15	0	-6.76489	2.77392	0.00166193	0.0327357	---NA---	228	0	-	-	-	-	-	SIGNAL_PEPTIDE_H_REGION (PHOBIUS); SIGNAL_PEPTIDE (PHOBIUS); SIGNAL_PEPTIDE_N_REGION (PHOBIUS); SIGNAL_PEPTIDE_C_REGION (PHOBIUS); NON_CYTOPLASMIC_DOMAIN (PHOBIUS); SignalP-noTM (SIGNALP_EUK); SignalP-noTM (SIGNALP_GRAM_NEGATIVE)
comp63205_c0_seq1	14.15	0	-6.76489	2.77392	0.00166193	0.0327357	---NA---	232	0	-	-	-	-	-	SIGNAL_PEPTIDE_H_REGION (PHOBIUS); SIGNAL_PEPTIDE (PHOBIUS); SIGNAL_PEPTIDE_N_REGION (PHOBIUS); CYTOPLASMIC_DOMAIN (PHOBIUS); SIGNAL_PEPTIDE_C_REGION (PHOBIUS); NON_CYTOPLASMIC_DOMAIN (PHOBIUS); TRANSMEMBRANE (PHOBIUS); PS51257 (PROSITE_PROFILES); TMhelix (TMHMM); TMhelix (TMHMM)
comp63248_c0_seq1	14.15	0	-6.76489	2.77392	0.00166193	0.0327357	ubiquitin-conjugating enzyme e2 4	202	20	6e-26	0.777	7	F:ATPase activity; F:ubiquitin-protein transferase activity; C:endoplasmic reticulum; P:ER-associated ubiquitin-dependent protein catabolic process; F:ligase activity; P:regulation of cell cycle process; P:protein ubiquitination	EC:3.6.1; EC:3.6.1.3; EC:3.6.1.15	IPR000608 (PFAM); IPR016135 (G3DSA:3.10.110.GENE3D); PTHR24068 (PANTHER); IPR000608 (PROSITE_PROFILES); IPR016135 (SUPERFAMILY)
comp63302_c0_seq1	14.15	0	-6.76489	2.77392	0.00166193	0.0327357	---NA---	203	0	-	-	-	-	-	CYTOPLASMIC_DOMAIN (PHOBIUS); NON_CYTOPLASMIC_DOMAIN (PHOBIUS); TRANSMEMBRANE (PHOBIUS); TMhelix (TMHMM)
comp63327_c0_seq1	14.15	0	-6.76489	2.77392	0.00166193	0.0327357	---NA---	213	0	-	-	-	-	-	no IPS match
comp63392_c0_seq1	14.15	0	-6.76489	2.77392	0.00166193	0.0327357	---NA---	214	0	-	-	-	-	-	no IPS match
comp63393_c0_seq1	14.15	0	-6.76489	2.77392	0.00166193	0.0327357	PREDICTED: uncharacterized protein LOC103699741, partial	233	20	6.2e-40	0.823	-	-	-	Coil (COILS)
comp63521_c0_seq1	14.15	0	-6.76489	2.77392	0.00166193	0.0327357	---NA---	218	0	-	-	-	-	-	CYTOPLASMIC_DOMAIN (PHOBIUS); TRANSMEMBRANE (PHOBIUS); NON_CYTOPLASMIC_DOMAIN (PHOBIUS); SignalP-noTM (SIGNALP_EUK); TMhelix (TMHMM)
comp63564_c0_seq1	14.15	0	-6.76489	2.77392	0.00166193	0.0327357	---NA---	256	0	-	-	-	-	-	no IPS match
comp63694_c0_seq1	14.15	0	-6.76489	2.77392	0.00166193	0.0327357	dead deah box helicase	205	20	5.8e-08	0.6485	3	F:organic cyclic compound binding; F:heterocyclic compound binding; F:hydrolase activity	-	no IPS match
comp63706_c0_seq1	14.15	0	-6.76489	2.77392	0.00166193	0.0327357	---NA---	206	0	-	-	-	-	-	no IPS match
comp63716_c0_seq1	14.15	0	-6.76489	2.77392	0.00166193	0.0327357	---NA---	214	0	-	-	-	-	-	TRANSMEMBRANE (PHOBIUS); NON_CYTOPLASMIC_DOMAIN (PHOBIUS); CYTOPLASMIC_DOMAIN (PHOBIUS); TMhelix (TMHMM)
comp63795_c0_seq1	14.15	0	-6.76489	2.77392	0.00166193	0.0327357	---NA---	208	0	-	-	-	-	-	no IPS match
comp63939_c0_seq1	14.15	0	-6.76489	2.77392	0.00166193	0.0327357	---NA---	203	0	-	-	-	-	-	SIGNAL_PEPTIDE_C_REGION (PHOBIUS); SIGNAL_PEPTIDE (PHOBIUS); TRANSMEMBRANE (PHOBIUS); NON_CYTOPLASMIC_DOMAIN (PHOBIUS); SIGNAL_PEPTIDE_N_REGION (PHOBIUS); SIGNAL_PEPTIDE_H_REGION (PHOBIUS); CYTOPLASMIC_DOMAIN (PHOBIUS); SignalP-TM (SIGNALP_GRAM_POSITIVE); TMhelix (TMHMM)
comp63958_c0_seq1	14.15	0	-6.76489	2.77392	0.00166193	0.0327357	---NA---	207	0	-	-	-	-	-	no IPS match
comp64097_c0_seq1	14.15	0	-6.76489	2.77392	0.00166193	0.0327357	mitochondrial nadh dehydrogenase	280	20	6.3e-53	0.964	3	F:oxidoreductase activity; F:calcium ion binding; P:oxidation-reduction process	-	IPR023753 (G3DSA:3.50.50.GENE3D); IPR023753 (PFAM); IPR023753 (SUPERFAMILY)
comp6410_c0_seq5	14.15	0	-6.76489	2.77392	0.00166193	0.0327357	amino acid permease 3-like	221	20	1.9e-40	0.967	1	C:integral component of membrane	-	IPR013057 (PFAM); PTHR22950 (PANTHER); PTHR22950:SF295 (PANTHER); NON_CYTOPLASMIC_DOMAIN (PHOBIUS); CYTOPLASMIC_DOMAIN (PHOBIUS); TRANSMEMBRANE (PHOBIUS); TRANSMEMBRANE (PHOBIUS); NON_CYTOPLASMIC_DOMAIN (PHOBIUS); TMhelix (TMHMM); TMhelix (TMHMM)
comp64103_c0_seq1	14.15	0	-6.76489	2.77392	0.00166193	0.0327357	---NA---	249	0	-	-	-	-	-	CYTOPLASMIC_DOMAIN (PHOBIUS); TRANSMEMBRANE (PHOBIUS); NON_CYTOPLASMIC_DOMAIN (PHOBIUS); TMhelix (TMHMM)
comp64112_c0_seq1	14.15	0	-6.76489	2.77392	0.00166193	0.0327357	---NA---	229	0	-	-	-	-	-	TMhelix (TMHMM)
comp64334_c0_seq1	14.15	0	-6.76489	2.77392	0.00166193	0.0327357	6-phosphofructokinase	222	20	4.1e-39	1	12	F:ATP binding; P:gluconeogenesis; C:6-phosphofructokinase complex; F:metal ion binding; P:pentose-phosphate shunt; P:glycolytic process; P:fructose 6-phosphate metabolic process; P:mannose metabolic process; P:fructose metabolic process; P:galactose metabolic process; P:carbohydrate phosphorylation; F:6-phosphofructokinase activity	EC:2.7.1; EC:2.7.1.11	no IPS match
comp64339_c0_seq1	14.15	0	-6.76489	2.77392	0.00166193	0.0327357	---NA---	202	0	-	-	-	-	-	no IPS match
comp64574_c0_seq1	14.15	0	-6.76489	2.77392	0.00166193	0.0327357	---NA---	207	0	-	-	-	-	-	no IPS match
comp64721_c0_seq1	14.15	0	-6.76489	2.77392	0.00166193	0.0327357	---NA---	213	0	-	-	-	-	-	no IPS match
comp64770_c0_seq1	14.15	0	-6.76489	2.77392	0.00166193	0.0327357	---NA---	214	0	-	-	-	-	-	TRANSMEMBRANE (PHOBIUS); NON_CYTOPLASMIC_DOMAIN (PHOBIUS); CYTOPLASMIC_DOMAIN (PHOBIUS); TMhelix (TMHMM)
comp64817_c0_seq1	14.15	0	-6.76489	2.77392	0.00166193	0.0327357	---NA---	245	0	-	-	-	-	-	TRANSMEMBRANE (PHOBIUS); NON_CYTOPLASMIC_DOMAIN (PHOBIUS); CYTOPLASMIC_DOMAIN (PHOBIUS); TMhelix (TMHMM)
comp64917_c0_seq1	14.15	0	-6.76489	2.77392	0.00166193	0.0327357	---NA---	202	0	-	-	-	-	-	no IPS match
comp64986_c0_seq1	14.15	0	-6.76489	2.77392	0.00166193	0.0327357	rna-directed dna partial	204	20	1e-12	0.773	5	P:nucleic acid phosphodiester bond hydrolysis; F:RNA-directed DNA polymerase activity; F:metal ion binding; F:endonuclease activity; P:RNA-dependent DNA replication	EC:3.1; EC:2.7.7.49	no IPS match
comp65243_c0_seq1	14.15	0	-6.76489	2.77392	0.00166193	0.0327357	---NA---	276	0	-	-	-	-	-	no IPS match
comp65270_c0_seq1	14.15	0	-6.76489	2.77392	0.00166193	0.0327357	mboat family protein	205	20	2.2e-07	0.5855	8	C:endoplasmic reticulum membrane; F:1-acylglycerol-3-phosphate O-acyltransferase activity; F:transferase activity, transferring acyl groups; P:phosphatidylethanolamine biosynthetic process; P:metabolic process; C:membrane; C:integral component of membrane; F:transferase activity	-	IPR004299 (PFAM); PTHR13906 (PANTHER); PTHR13906:SF4 (PANTHER); CYTOPLASMIC_DOMAIN (PHOBIUS); TRANSMEMBRANE (PHOBIUS); NON_CYTOPLASMIC_DOMAIN (PHOBIUS); TMhelix (TMHMM)
comp65817_c0_seq1	14.15	0	-6.76489	2.77392	0.00166193	0.0327357	---NA---	288	0	-	-	-	-	-	no IPS match
comp65832_c0_seq1	14.15	0	-6.76489	2.77392	0.00166193	0.0327357	---NA---	288	0	-	-	-	-	-	no IPS match
comp65868_c0_seq1	14.15	0	-6.76489	2.77392	0.00166193	0.0327357	---NA---	264	0	-	-	-	-	-	no IPS match
comp65940_c0_seq1	14.15	0	-6.76489	2.77392	0.00166193	0.0327357	---NA---	224	0	-	-	-	-	-	no IPS match
comp65973_c0_seq1	14.15	0	-6.76489	2.77392	0.00166193	0.0327357	---NA---	264	0	-	-	-	-	-	no IPS match
comp66010_c0_seq1	14.15	0	-6.76489	2.77392	0.00166193	0.0327357	cytochrome c oxidase polypeptide 5	214	20	8.9e-30	0.794	5	F:cytochrome-c oxidase activity; C:respiratory chain complex IV; C:mitochondrion; P:mitochondrial electron transport, cytochrome c to oxygen; P:hydrogen ion transmembrane transport	EC:1.9.3.1	no IPS match
comp6623_c0_seq1	14.15	0	-6.76489	2.77392	0.00166193	0.0327357	60s ribosomal protein l7-2-like isoform x1	266	1	9.2e-13	0.97	-	-	-	no IPS match
comp66256_c0_seq1	14.15	0	-6.76489	2.77392	0.00166193	0.0327357	structural maintenance of chromosomes protein partial	298	20	1e-57	0.9445	4	C:nucleus; F:ATP binding; P:mitotic chromosome condensation; C:condensin complex	-	Coil (COILS); IPR027120 (PTHR18937:PANTHER); PTHR18937 (PANTHER)
comp66371_c0_seq1	14.15	0	-6.76489	2.77392	0.00166193	0.0327357	---NA---	279	0	-	-	-	-	-	no IPS match
comp66475_c0_seq1	14.15	0	-6.76489	2.77392	0.00166193	0.0327357	---NA---	269	0	-	-	-	-	-	NON_CYTOPLASMIC_DOMAIN (PHOBIUS); CYTOPLASMIC_DOMAIN (PHOBIUS); TRANSMEMBRANE (PHOBIUS)
comp66554_c0_seq1	14.15	0	-6.76489	2.77392	0.00166193	0.0327357	dna-directed rna polymerase subunit beta	230	20	1.2e-40	0.8885	6	F:DNA binding; P:pyrimidine nucleobase metabolic process; F:DNA-directed RNA polymerase activity; P:transcription, DNA-templated; P:purine nucleobase metabolic process; C:nucleolus	EC:2.7.7.6	no IPS match
comp66568_c0_seq1	14.15	0	-6.76489	2.77392	0.00166193	0.0327357	senescence-induced receptor-like serine threonine-protein kinase	238	3	5.3e-06	0.6533	-	-	-	no IPS match
comp66670_c0_seq1	14.15	0	-6.76489	2.77392	0.00166193	0.0327357	clathrin assembly protein at1g33340	280	5	1.7e-55	0.766	-	-	-	no IPS match
comp66707_c0_seq1	14.15	0	-6.76489	2.77392	0.00166193	0.0327357	map kinase kinase kinase wis4	205	20	9.1e-27	0.832	9	F:ATP binding; P:activation of MAPKK activity; C:cytoplasm; P:regulation of apoptotic process; F:MAP kinase kinase kinase activity; P:transmembrane receptor protein serine/threonine kinase signaling pathway; P:serine family amino acid metabolic process; P:regulation of mitotic cell cycle; P:stress-activated MAPK cascade	EC:2.7.11.25; EC:2.7.11	no IPS match
comp66766_c0_seq1	14.15	0	-6.76489	2.77392	0.00166193	0.0327357	methyltransferase domain protein	238	15	7.5e-33	0.9727	2	F:methyltransferase activity; P:methylation	-	no IPS match
comp66811_c0_seq1	14.15	0	-6.76489	2.77392	0.00166193	0.0327357	---NA---	279	0	-	-	-	-	-	no IPS match
comp6687_c0_seq1	14.15	0	-6.76489	2.77392	0.00166193	0.0327357	---NA---	220	0	-	-	-	-	-	NON_CYTOPLASMIC_DOMAIN (PHOBIUS); CYTOPLASMIC_DOMAIN (PHOBIUS); TRANSMEMBRANE (PHOBIUS); TMhelix (TMHMM)
comp66937_c0_seq1	14.15	0	-6.76489	2.77392	0.00166193	0.0327357	hypothetical protein M407DRAFT_181163	203	2	2.8e-35	0.805	-	-	-	no IPS match
comp6695_c0_seq1	14.15	0	-6.76489	2.77392	0.00166193	0.0327357	---NA---	211	0	-	-	-	-	-	no IPS match
comp67075_c0_seq1	14.15	0	-6.76489	2.77392	0.00166193	0.0327357	pentatricopeptide repeat-containing protein at2g40720-like	268	5	3.3e-14	0.744	-	-	-	no IPS match
comp67080_c0_seq1	14.15	0	-6.76489	2.77392	0.00166193	0.0327357	cell envelope-like function transcriptional attenuator common domain protein	259	20	7.9e-52	0.9715	-	-	-	IPR004474 (PFAM); IPR004474 (TIGRFAM); PTHR33392 (PANTHER); PTHR33392:SF6 (PANTHER)
comp67212_c0_seq1	14.15	0	-6.76489	2.77392	0.00166193	0.0327357	---NA---	241	0	-	-	-	-	-	SIGNAL_PEPTIDE_C_REGION (PHOBIUS); NON_CYTOPLASMIC_DOMAIN (PHOBIUS); SIGNAL_PEPTIDE_H_REGION (PHOBIUS); SIGNAL_PEPTIDE (PHOBIUS); SIGNAL_PEPTIDE_N_REGION (PHOBIUS)
comp67386_c0_seq1	14.15	0	-6.76489	2.77392	0.00166193	0.0327357	protein tag-278	281	20	4.8e-31	0.5935	5	P:biological_process; P:calcium ion transport; P:protein glycosylation; P:gravitropism; F:molecular_function	-	no IPS match
comp67520_c0_seq1	14.15	0	-6.76489	2.77392	0.00166193	0.0327357	---NA---	249	0	-	-	-	-	-	no IPS match
comp67539_c0_seq1	14.15	0	-6.76489	2.77392	0.00166193	0.0327357	---NA---	286	0	-	-	-	-	-	no IPS match
comp67746_c0_seq1	14.15	0	-6.76489	2.77392	0.00166193	0.0327357	---NA---	222	0	-	-	-	-	-	no IPS match
comp67771_c0_seq1	14.15	0	-6.76489	2.77392	0.00166193	0.0327357	---NA---	205	0	-	-	-	-	-	no IPS match
comp67792_c0_seq1	14.15	0	-6.76489	2.77392	0.00166193	0.0327357	---NA---	257	0	-	-	-	-	-	no IPS match
comp67808_c0_seq1	14.15	0	-6.76489	2.77392	0.00166193	0.0327357	PREDICTED: uncharacterized protein LOC103697699	260	4	2.1e-34	0.8525	-	-	-	no IPS match
comp6789_c0_seq6	14.15	0	-6.76489	2.77392	0.00166193	0.0327357	gdsl esterase lipase at5g45910-like	226	20	4.2e-46	0.747	2	F:catalytic activity; C:cytoplasmic, membrane-bounded vesicle	-	IPR013830 (G3DSA:3.40.50.GENE3D); PTHR22835 (PANTHER); PTHR22835:SF280 (PANTHER)
comp67966_c0_seq1	14.15	0	-6.76489	2.77392	0.00166193	0.0327357	---NA---	227	0	-	-	-	-	-	TRANSMEMBRANE (PHOBIUS); NON_CYTOPLASMIC_DOMAIN (PHOBIUS); CYTOPLASMIC_DOMAIN (PHOBIUS); TMhelix (TMHMM)
comp68346_c0_seq1	14.15	0	-6.76489	2.77392	0.00166193	0.0327357	---NA---	222	0	-	-	-	-	-	no IPS match
comp68452_c0_seq1	14.15	0	-6.76489	2.77392	0.00166193	0.0327357	---NA---	250	0	-	-	-	-	-	no IPS match
comp68473_c0_seq1	14.15	0	-6.76489	2.77392	0.00166193	0.0327357	---NA---	219	0	-	-	-	-	-	no IPS match
comp68603_c0_seq1	14.15	0	-6.76489	2.77392	0.00166193	0.0327357	---NA---	214	0	-	-	-	-	-	no IPS match
comp68617_c0_seq1	14.15	0	-6.76489	2.77392	0.00166193	0.0327357	beta-d-glucosideglucohydrolase	263	20	2.3e-48	0.94	2	P:carbohydrate metabolic process; F:hydrolase activity, hydrolyzing O-glycosyl compounds	-	no IPS match
comp68764_c0_seq1	14.15	0	-6.76489	2.77392	0.00166193	0.0327357	---NA---	284	0	-	-	-	-	-	no IPS match
comp68896_c0_seq1	14.15	0	-6.76489	2.77392	0.00166193	0.0327357	probable lrr receptor-like serine threonine-protein kinase at3g47570	281	20	1.4e-52	0.734	1	F:kinase activity	-	G3DSA:3.80.10.10 (GENE3D); IPR013210 (PFAM); PTHR27000 (PANTHER); PTHR27000:SF12 (PANTHER)
comp69166_c0_seq1	14.15	0	-6.76489	2.77392	0.00166193	0.0327357	---NA---	224	0	-	-	-	-	-	no IPS match
comp69246_c0_seq1	14.15	0	-6.76489	2.77392	0.00166193	0.0327357	---NA---	264	0	-	-	-	-	-	no IPS match
comp69498_c0_seq1	14.15	0	-6.76489	2.77392	0.00166193	0.0327357	protein far1-related sequence 5-like	256	14	4.3e-46	0.83	-	-	-	no IPS match
comp69508_c0_seq1	14.15	0	-6.76489	2.77392	0.00166193	0.0327357	hypothetical protein M407DRAFT_19108	226	20	2.9e-35	0.643	7	F:metal ion binding; F:catalytic activity; P:purine nucleotide biosynthetic process; F:oxidoreductase activity; F:IMP dehydrogenase activity; P:oxidation-reduction process; P:GMP biosynthetic process	-	SIGNAL_PEPTIDE_H_REGION (PHOBIUS); SIGNAL_PEPTIDE_N_REGION (PHOBIUS); NON_CYTOPLASMIC_DOMAIN (PHOBIUS); SIGNAL_PEPTIDE (PHOBIUS); SIGNAL_PEPTIDE_C_REGION (PHOBIUS); SignalP-noTM (SIGNALP_EUK)
comp69554_c0_seq1	14.15	0	-6.76489	2.77392	0.00166193	0.0327357	remodeling and spacing factor 1	280	2	7.9e-56	0.915	-	-	-	no IPS match
comp69742_c0_seq1	14.15	0	-6.76489	2.77392	0.00166193	0.0327357	---NA---	201	0	-	-	-	-	-	no IPS match
comp69854_c0_seq1	14.15	0	-6.76489	2.77392	0.00166193	0.0327357	---NA---	252	0	-	-	-	-	-	no IPS match
comp69889_c0_seq1	14.15	0	-6.76489	2.77392	0.00166193	0.0327357	---NA---	247	0	-	-	-	-	-	no IPS match
comp69903_c0_seq1	14.15	0	-6.76489	2.77392	0.00166193	0.0327357	glyoxysomal fatty acid beta-oxidation multifunctional protein mfp-a	237	20	5.6e-42	0.947	20	P:fatty acid catabolic process; F:3-hydroxybutyryl-CoA epimerase activity; F:long-chain-enoyl-CoA hydratase activity; P:peroxisome organization; P:leucine catabolic process; P:valine catabolic process; P:isoleucine catabolic process; C:nucleolus; P:fatty acid biosynthetic process; P:tryptophan metabolic process; P:proteasome core complex assembly; P:lysine catabolic process; P:proteasome-mediated…	EC:1.1.1.35; EC:4.2.1.74; EC:5.1.2.3	no IPS match
comp69911_c0_seq1	14.15	0	-6.76489	2.77392	0.00166193	0.0327357	PREDICTED: LOW QUALITY PROTEIN: uncharacterized protein LOC103710741	218	20	6e-20	0.758	2	F:nucleotidyltransferase activity; P:metabolic process	-	no IPS match
comp69975_c0_seq1	14.15	0	-6.76489	2.77392	0.00166193	0.0327357	40s ribosomal protein	240	20	9.5e-24	0.745	2	C:ribosome; P:translation	-	IPR023798 (G3DSA:1.10.455.GENE3D); IPR000235 (PANTHER); IPR023798 (SUPERFAMILY)
comp70007_c0_seq1	14.15	0	-6.76489	2.77392	0.00166193	0.0327357	---NA---	254	0	-	-	-	-	-	CYTOPLASMIC_DOMAIN (PHOBIUS); TRANSMEMBRANE (PHOBIUS); NON_CYTOPLASMIC_DOMAIN (PHOBIUS); TMhelix (TMHMM)
comp70071_c0_seq1	14.15	0	-6.76489	2.77392	0.00166193	0.0327357	subtilisin-like protease sdd1	290	20	7.5e-54	0.8075	-	-	-	IPR010259 (PFAM); PTHR10795:SF370 (PANTHER); IPR015500 (PANTHER)
comp70301_c0_seq1	14.15	0	-6.76489	2.77392	0.00166193	0.0327357	gamma interferon inducible lysosomal thiol reductase	201	20	5.4e-19	0.855	-	-	-	no IPS match
comp70943_c0_seq1	14.15	0	-6.76489	2.77392	0.00166193	0.0327357	---NA---	286	0	-	-	-	-	-	no IPS match
comp71004_c0_seq1	14.15	0	-6.76489	2.77392	0.00166193	0.0327357	malate dehydrogenase	255	20	6.9e-22	0.725	-	-	-	no IPS match
comp71053_c0_seq1	14.15	0	-6.76489	2.77392	0.00166193	0.0327357	oligopeptide transporter 4	214	20	2.6e-34	0.9035	5	C:endoplasmic reticulum membrane; C:integral component of plasma membrane; C:plasma membrane of cell tip; P:glutathione transmembrane transport; P:glutathione import into cell	-	no IPS match
comp71059_c0_seq1	14.15	0	-6.76489	2.77392	0.00166193	0.0327357	---NA---	241	0	-	-	-	-	-	no IPS match
comp71092_c0_seq1	14.15	0	-6.76489	2.77392	0.00166193	0.0327357	family protein involved in the export of o-antigen and teichoic acid	230	20	5.1e-46	1	-	-	-	TMhelix (TMHMM)
comp71211_c0_seq1	14.15	0	-6.76489	2.77392	0.00166193	0.0327357	---NA---	286	0	-	-	-	-	-	no IPS match
comp71319_c0_seq1	14.15	0	-6.76489	2.77392	0.00166193	0.0327357	PREDICTED: LOW QUALITY PROTEIN: uncharacterized protein LOC103710761	288	20	1.4e-53	0.817	-	-	-	PTHR16166:SF105 (PANTHER); IPR026847 (PANTHER)
comp71364_c0_seq1	14.15	0	-6.76489	2.77392	0.00166193	0.0327357	---NA---	238	0	-	-	-	-	-	no IPS match
comp71426_c0_seq1	14.15	0	-6.76489	2.77392	0.00166193	0.0327357	---NA---	260	0	-	-	-	-	-	no IPS match
comp71473_c0_seq1	14.15	0	-6.76489	2.77392	0.00166193	0.0327357	---NA---	282	0	-	-	-	-	-	no IPS match
comp72070_c0_seq1	14.15	0	-6.76489	2.77392	0.00166193	0.0327357	---NA---	268	0	-	-	-	-	-	no IPS match
comp7461_c0_seq5	14.15	0	-6.76489	2.77392	0.00166193	0.0327357	low quality protein: vegetative cell wall protein gp1	271	20	8.7e-53	0.674	6	C:nucleus; P:cellular potassium ion homeostasis; F:protein binding; P:negative regulation of response to salt stress; P:cellular sodium ion homeostasis; P:negative regulation of sequence-specific DNA binding transcription factor activity	-	IPR008889 (PFAM); PTHR33783:SF1 (PANTHER); PTHR33783 (PANTHER)
comp7698_c0_seq11	14.15	0	-6.76489	2.77392	0.00166193	0.0327357	ubiquitin carboxyl-terminal hydrolase 4	304	20	1e-65	0.977	4	P:protein deubiquitination; F:cysteine-type peptidase activity; F:thiol-dependent ubiquitinyl hydrolase activity; P:ubiquitin-dependent protein catabolic process	EC:3.4	IPR001394 (PFAM); PTHR24006:SF469 (PANTHER); PTHR24006 (PANTHER); IPR018200 (PROSITE_PATTERNS); IPR028889 (PROSITE_PROFILES); SSF54001 (SUPERFAMILY)
comp8041_c0_seq8	14.15	0	-6.76489	2.77392	0.00166193	0.0327357	repressor of rna polymerase iii transcription maf1 homolog isoform x1	252	20	1e-51	0.9355	2	C:nucleus; P:negative regulation of transcription from RNA polymerase III promoter	-	IPR015257 (PFAM); IPR015257 (PANTHER)
comp8083_c0_seq4	14.15	0	-6.76489	2.77392	0.00166193	0.0327357	PREDICTED: uncharacterized protein LOC103703310	246	20	5.2e-38	0.918	-	-	-	PTHR31789 (PANTHER); PTHR31789:SF3 (PANTHER)
comp8466_c0_seq3	14.15	0	-6.76489	2.77392	0.00166193	0.0327357	---NA---	234	0	-	-	-	-	-	no IPS match
comp8953_c0_seq4	14.15	0	-6.76489	2.77392	0.00166193	0.0327357	serine arginine repetitive matrix protein 1 isoform x2	240	6	9.4e-33	0.775	-	-	-	no IPS match
comp9158_c0_seq1	14.15	0	-6.76489	2.77392	0.00166193	0.0327357	auxin response factor 23-like	229	11	1.8e-42	0.7045	6	F:DNA binding; C:nucleus; P:transcription, DNA-templated; P:regulation of transcription, DNA-templated; P:response to hormone; P:auxin-activated signaling pathway	-	no IPS match
comp9207_c0_seq9	14.15	0	-6.76489	2.77392	0.00166193	0.0327357	homeobox transcription factor hox7-like protein	268	20	1.4e-52	0.829	2	F:DNA binding; C:nucleus	-	G3DSA:3.90.10.10 (GENE3D)
comp9411_c0_seq1	14.15	0	-6.76489	2.77392	0.00166193	0.0327357	---NA---	261	0	-	-	-	-	-	no IPS match
comp9769_c0_seq1	14.15	0	-6.76489	2.77392	0.00166193	0.0327357	---NA---	242	0	-	-	-	-	-	no IPS match
comp9888_c0_seq6	14.15	0	-6.76489	2.77392	0.00166193	0.0327357	mediator of rna polymerase ii transcription subunit 1 isoform x1	288	20	5.5e-58	0.6855	-	-	-	PTHR34112:SF3 (PANTHER); PTHR34112 (PANTHER)
comp11094_c0_seq2	14	0	-6.74965	2.76209	0.0024278	0.0446442	leucine rich protein	474	20	8.5e-33	0.666	-	-	-	no IPS match
comp2316_c0_seq2	13.98	0	-6.74761	2.7605	0.0024278	0.0446442	pyroglutamyl-peptidase 1-like protein	633	20	1.5e-46	0.9015	3	F:pyroglutamyl-peptidase activity; P:proteolysis; C:cytosol	EC:3.4.19	no IPS match
comp2491_c0_seq1	13.94	0	-6.74352	2.75732	0.0024278	0.0446442	---NA---	349	0	-	-	-	-	-	TRANSMEMBRANE (PHOBIUS); CYTOPLASMIC_DOMAIN (PHOBIUS); NON_CYTOPLASMIC_DOMAIN (PHOBIUS)
comp17858_c0_seq1	13.91	0	-6.74044	2.75494	0.0024278	0.0446442	dna-binding protein escarola	341	4	3.8e-17	0.8775	-	-	-	SIGNAL_PEPTIDE_C_REGION (PHOBIUS); NON_CYTOPLASMIC_DOMAIN (PHOBIUS); SIGNAL_PEPTIDE (PHOBIUS); SIGNAL_PEPTIDE_H_REGION (PHOBIUS); SIGNAL_PEPTIDE_N_REGION (PHOBIUS); TMhelix (TMHMM)
comp6223_c0_seq4	15.09	0.01	-6.74014	2.84671	0.00166193	0.0327357	f-box protein at2g32560-like	2555	20	0	0.807	1	F:protein binding	-	IPR001810 (PFAM); G3DSA:1.20.1280.50 (GENE3D); PTHR31482 (PANTHER); PTHR31482:SF2 (PANTHER); SIGNAL_PEPTIDE_C_REGION (PHOBIUS); NON_CYTOPLASMIC_DOMAIN (PHOBIUS); SIGNAL_PEPTIDE (PHOBIUS); SIGNAL_PEPTIDE_H_REGION (PHOBIUS); SIGNAL_PEPTIDE_N_REGION (PHOBIUS); IPR001810 (PROSITE_PROFILES); SignalP-noTM (SIGNALP_EUK); IPR001810 (SUPERFAMILY)
[truncated: 2,716 more rows]
