# Supplementary material for: Genome-wide expression profiling in leaves and roots of date palm (Phoenix dactylifera L.) exposed to salinity
Source: BMC Genomics. 2017 Mar 22;18:246. doi: 10.1186/s12864-017-3633-6 (PMC5423419; doi:10.1186/s12864-017-3633-6)
Supplement: Supplementary file 8 — Table S4. Mapping of the DEGs in isolated from root tissues on the metabolic pathways using the KEGG database. (XLSX 32 kb) [file 12864_2017_3633_MOESM8_ESM.xlsx]

## Sheet: Sheet1
Table S4. Mapping of the differentially expressed genes in isolated from root tissues on the metabolic pathways using the KEGG database.
Pathway	Seqs in Pathway	Enzyme	Ezyme ID	Seqs of Enzyme	Seqs	Pathway ID
Other types of O-glycan biosynthesis	1	GDP-L-fucose:polypeptide fucosyltransferase	ec:2.4.1.221	1	comp15847_c0_seq6	map00514
Monobactam biosynthesis	1	synthase	ec:4.3.3.7	1	comp49434_c0_seq1	map00261
Various types of N-glycan biosynthesis	2	2-beta-N-acetylglucosaminyltransferase	ec:2.4.1.101	1	comp32940_c0_seq1	map00513
Various types of N-glycan biosynthesis	2	alpha-1,2-mannosyltransferase	ec:2.4.1.131	1	comp4569_c0_seq2	map00513
Lipopolysaccharide biosynthesis	1	isomerase	ec:5.3.1.13	1	comp19555_c0_seq1	map00540
Glycine, serine and threonine metabolism	4	dehydrogenase	ec:1.1.1.1	2	comp820_c0_seq1, comp1631_c0_seq2	map00260
Glycine, serine and threonine metabolism	4	dehydrogenase (aminomethyl-transferring)	ec:1.4.4.2	1	comp13124_c0_seq1	map00260
Glycine, serine and threonine metabolism	4	oxidase	ec:1.5.3.1	1	comp68503_c0_seq1	map00260
Other glycan degradation	4	alpha-fucosidase	ec:3.2.1.51	2	comp10029_c0_seq13, comp10029_c0_seq7	map00511
Other glycan degradation	4	mannanase	ec:3.2.1.25	1	comp5018_c0_seq1	map00511
Other glycan degradation	4	lactase (ambiguous)	ec:3.2.1.23	1	comp6176_c0_seq1	map00511
N-Glycan biosynthesis	4	2-beta-N-acetylglucosaminyltransferase	ec:2.4.1.101	1	comp32940_c0_seq1	map00510
N-Glycan biosynthesis	4	beta-D-mannosyltransferase	ec:2.4.1.83	1	comp64439_c0_seq1	map00510
N-Glycan biosynthesis	4	alpha-1,2-mannosyltransferase	ec:2.4.1.131	1	comp4569_c0_seq2	map00510
N-Glycan biosynthesis	4	glucosidase	ec:3.2.1.106	1	comp62916_c0_seq1	map00510
Sesquiterpenoid and triterpenoid biosynthesis	1	synthase	ec:2.5.1.21	1	comp2772_c0_seq4	map00909
Purine metabolism	77	adenylpyrophosphatase	ec:3.6.1.3	32	comp1824_c0_seq9, comp63248_c0_seq1, comp16756_c0_seq4, comp9439_c0_seq1, comp69050_c0_seq1, comp371_c0_seq4, comp371_c0_seq5, comp7106_c0_seq1, comp8513_c0_seq5, comp57814_c0_seq1, comp60553_c0_seq1, comp48625_c0_seq1, comp15764_c0_seq1, comp1341_c0_seq1, comp40728_c0_seq1, comp5219_c0_seq1, comp1190_c0_seq10, comp45855_c0_seq1, comp64054_c0_seq1, comp22033_c0_seq3, comp10977_c0_seq10, comp64676…	map00230
Purine metabolism	77	kinase	ec:2.7.1.40	2	comp13580_c0_seq1, comp9597_c0_seq1	map00230
Purine metabolism	77	kinase	ec:2.7.1.25	1	comp1029_c0_seq1	map00230
Purine metabolism	77	phosphatase	ec:3.6.1.15	66	comp1824_c0_seq9, comp13008_c0_seq1, comp61609_c0_seq1, comp6080_c0_seq11, comp3080_c0_seq1, comp63248_c0_seq1, comp4017_c0_seq9, comp17765_c0_seq1, comp2115_c0_seq3, comp10299_c0_seq10, comp9439_c0_seq1, comp149_c0_seq18, comp8513_c0_seq5, comp57814_c0_seq1, comp3080_c0_seq9, comp48625_c0_seq1, comp15764_c0_seq1, comp1341_c0_seq1, comp26976_c0_seq1, comp5219_c0_seq1, comp52064_c0_seq1, comp970_c…	map00230
Purine metabolism	77	RNA polymerase	ec:2.7.7.6	5	comp66554_c0_seq1, comp11144_c0_seq1, comp39989_c0_seq1, comp15081_c0_seq1, comp61686_c0_seq1	map00230
Purine metabolism	77	DNA polymerase	ec:2.7.7.7	1	comp28351_c0_seq1	map00230
Purine metabolism	77	diphosphokinase	ec:2.7.6.5	1	comp13249_c0_seq9	map00230
Purine metabolism	77	diphosphokinase	ec:2.7.6.1	1	comp68705_c0_seq1	map00230
Biosynthesis of vancomycin group antibiotics	1	4,6-dehydratase	ec:4.2.1.46	1	comp1423_c0_seq1	map01055
Aminobenzoate degradation	19	phosphatase	ec:3.1.3.2	3	comp37257_c0_seq1, comp5096_c0_seq2, comp52676_c0_seq2	map00627
Aminobenzoate degradation	19	nitrophenyl phosphatase	ec:3.1.3.41	18	comp22019_c0_seq2, comp5386_c0_seq6, comp18039_c0_seq1, comp49061_c0_seq1, comp37257_c0_seq1, comp13153_c0_seq1, comp11735_c0_seq2, comp52676_c0_seq2, comp57814_c0_seq1, comp6550_c0_seq1, comp9942_c0_seq7, comp10982_c0_seq1, comp37596_c0_seq1, comp13102_c0_seq7, comp13102_c0_seq6, comp5096_c0_seq2, comp6350_c0_seq2, comp13102_c0_seq3	map00627
Aminobenzoate degradation	19	acylamidase	ec:3.5.1.4	1	comp14127_c0_seq5	map00627
Carotenoid biosynthesis	2	desaturase	ec:1.3.5.6	2	comp4201_c0_seq2, comp8129_c0_seq2	map00906
Naphthalene degradation	2	dehydrogenase	ec:1.1.1.1	2	comp820_c0_seq1, comp1631_c0_seq2	map00626
Chloroalkane and chloroalkene degradation	2	dehydrogenase	ec:1.1.1.1	2	comp820_c0_seq1, comp1631_c0_seq2	map00625
Tropane, piperidine and pyridine alkaloid biosynthesis	3	transaminase	ec:2.6.1.57	1	comp17166_c0_seq1	map00960
Tropane, piperidine and pyridine alkaloid biosynthesis	3	transaminase	ec:2.6.1.1	2	comp17166_c0_seq1, comp5972_c0_seq2	map00960
Tropane, piperidine and pyridine alkaloid biosynthesis	3	reductase	ec:1.1.1.237	1	comp5871_c0_seq3	map00960
Methane metabolism	10	hydratase	ec:4.2.1.11	1	comp129_c0_seq2	map00680
Methane metabolism	10	phosphohexokinase	ec:2.7.1.11	2	comp13078_c0_seq1, comp64334_c0_seq1	map00680
Methane metabolism	10	ligase	ec:6.2.1.1	2	comp53072_c0_seq1, comp3703_c0_seq1	map00680
Methane metabolism	10	dehydrogenase	ec:1.1.1.37	1	comp60939_c0_seq1	map00680
Methane metabolism	10	hexose diphosphatase	ec:3.1.3.11	3	comp13102_c0_seq7, comp13102_c0_seq3, comp13102_c0_seq6	map00680
Methane metabolism	10	dehydrogenase	ec:1.1.1.284	1	comp1631_c0_seq2	map00680
Toluene degradation	1	dehydrogenase	ec:1.1.1.35	1	comp69903_c0_seq1	map00623
Caprolactam degradation	1	dehydrogenase	ec:1.1.1.35	1	comp69903_c0_seq1	map00930
Fatty acid elongation	2	dehydrogenase	ec:1.1.1.35	1	comp69903_c0_seq1	map00062
Fatty acid elongation	2	C-acyltransferase	ec:2.3.1.16	1	comp5578_c0_seq1	map00062
Fatty acid elongation	2	hydratase	ec:4.2.1.74	1	comp69903_c0_seq1	map00062
Butanoate metabolism	4	synthase	ec:2.3.3.10	2	comp865_c0_seq1, comp865_c0_seq3	map00650
Butanoate metabolism	4	epimerase	ec:5.1.2.3	1	comp69903_c0_seq1	map00650
Butanoate metabolism	4	C-acetyltransferase	ec:2.3.1.9	1	comp5578_c0_seq1	map00650
Butanoate metabolism	4	dehydrogenase	ec:1.1.1.35	1	comp69903_c0_seq1	map00650
Monoterpenoid biosynthesis	1	synthase	ec:1.3.3.9	1	comp1612_c0_seq9	map00902
Fatty acid biosynthesis	4	carboxylase	ec:6.4.1.2	1	comp67671_c0_seq1	map00061
Fatty acid biosynthesis	4	9-desaturase	ec:1.14.19.2	2	comp11636_c0_seq1, comp9910_c0_seq1	map00061
Fatty acid biosynthesis	4	ligase	ec:6.2.1.3	1	comp3703_c0_seq1	map00061
Histidine metabolism	1	phosphoribosyltransferase	ec:2.4.2.17	1	comp8470_c0_seq4	map00340
Terpenoid backbone biosynthesis	9	geranyl-diphosphate synthase	ec:2.5.1.1	2	comp2227_c0_seq4, comp2227_c0_seq3	map00900
Terpenoid backbone biosynthesis	9	synthase	ec:2.3.3.10	2	comp865_c0_seq1, comp865_c0_seq3	map00900
Terpenoid backbone biosynthesis	9	synthase	ec:2.2.1.7	1	comp13240_c0_seq1	map00900
Terpenoid backbone biosynthesis	9	diphosphate synthase	ec:2.5.1.68	1	comp14289_c0_seq1	map00900
Terpenoid backbone biosynthesis	9	diphosphate synthase	ec:2.5.1.10	3	comp1637_c1_seq2, comp14289_c0_seq1, comp2227_c0_seq3	map00900
Terpenoid backbone biosynthesis	9	C-acetyltransferase	ec:2.3.1.9	1	comp5578_c0_seq1	map00900
Terpenoid backbone biosynthesis	9	diphosphate synthase	ec:2.5.1.29	3	comp2227_c0_seq4, comp2227_c0_seq3, comp2772_c0_seq4	map00900
Pyruvate metabolism	9	carboxylase	ec:6.4.1.2	1	comp67671_c0_seq1	map00620
Pyruvate metabolism	9	kinase	ec:2.7.1.40	2	comp13580_c0_seq1, comp9597_c0_seq1	map00620
Pyruvate metabolism	9	C-acetyltransferase	ec:2.3.1.9	1	comp5578_c0_seq1	map00620
Pyruvate metabolism	9	ligase	ec:6.2.1.1	2	comp53072_c0_seq1, comp3703_c0_seq1	map00620
Pyruvate metabolism	9	dehydrogenase	ec:1.1.1.37	1	comp60939_c0_seq1	map00620
Pyruvate metabolism	9	lyase	ec:4.4.1.5	1	comp37665_c0_seq1	map00620
Pyruvate metabolism	9	dehydrogenase	ec:1.1.1.27	1	comp10780_c0_seq1	map00620
Lysine degradation	3	C-acetyltransferase	ec:2.3.1.9	1	comp5578_c0_seq1	map00310
Lysine degradation	3	dehydrogenase	ec:1.1.1.35	1	comp69903_c0_seq1	map00310
Lysine degradation	3	dehydrogenase (succinyl-transferring)	ec:1.2.4.2	1	comp29991_c0_seq2	map00310
Pentose phosphate pathway	8	gluconokinase (phosphorylating)	ec:2.7.1.12	1	comp60494_c0_seq1	map00030
Pentose phosphate pathway	8	phosphohexokinase	ec:2.7.1.11	2	comp13078_c0_seq1, comp64334_c0_seq1	map00030
Pentose phosphate pathway	8	hexose diphosphatase	ec:3.1.3.11	3	comp13102_c0_seq7, comp13102_c0_seq3, comp13102_c0_seq6	map00030
Pentose phosphate pathway	8	diphosphokinase	ec:2.7.6.1	1	comp68705_c0_seq1	map00030
Pentose phosphate pathway	8	phosphogluconolactonase	ec:3.1.1.31	1	comp51694_c0_seq1	map00030
Folate biosynthesis	2	reductase	ec:1.5.1.3	2	comp7541_c0_seq3, comp7541_c0_seq2	map00790
Glutathione metabolism	9	peroxidase	ec:1.11.1.9	2	comp469_c0_seq2, comp16284_c0_seq1	map00480
Glutathione metabolism	9	synthase	ec:6.3.2.3	1	comp10083_c0_seq2	map00480
Glutathione metabolism	9	transferase	ec:2.5.1.18	3	comp23835_c0_seq1, comp10155_c0_seq1, comp4642_c0_seq1	map00480
Glutathione metabolism	9	dehydrogenase (NADP+)	ec:1.1.1.42	1	comp67367_c0_seq1	map00480
Glutathione metabolism	9	thioredoxin peroxidase	ec:1.11.1.15	2	comp1234_c0_seq1, comp54869_c0_seq1	map00480
Biosynthesis of antibiotics	51	geranyl-diphosphate synthase	ec:2.5.1.1	2	comp2227_c0_seq4, comp2227_c0_seq3	map01130
Biosynthesis of antibiotics	51	synthase	ec:2.3.3.10	2	comp865_c0_seq1, comp865_c0_seq3	map01130
Biosynthesis of antibiotics	51	carboxylase	ec:6.4.1.2	1	comp67671_c0_seq1	map01130
Biosynthesis of antibiotics	51	24-C-methyltransferase	ec:2.1.1.41	1	comp581_c0_seq3	map01130
Biosynthesis of antibiotics	51	dehydrogenase	ec:1.1.1.1	2	comp820_c0_seq1, comp1631_c0_seq2	map01130
Biosynthesis of antibiotics	51	transaminase	ec:2.6.1.57	1	comp17166_c0_seq1	map01130
Biosynthesis of antibiotics	51	synthase	ec:2.5.1.47	4	comp2693_c0_seq1, comp6313_c0_seq1, comp6313_c0_seq3, comp2622_c0_seq1	map01130
Biosynthesis of antibiotics	51	transaminase	ec:2.6.1.1	2	comp17166_c0_seq1, comp5972_c0_seq2	map01130
Biosynthesis of antibiotics	51	hydratase	ec:4.2.1.11	1	comp129_c0_seq2	map01130
Biosynthesis of antibiotics	51	equilase	ec:1.11.1.6	4	comp25556_c0_seq1, comp24452_c0_seq1, comp11257_c0_seq2, comp11329_c0_seq1	map01130
Biosynthesis of antibiotics	51	synthase	ec:2.5.1.54	3	comp688_c0_seq8, comp1215_c0_seq1, comp1530_c0_seq1	map01130
Biosynthesis of antibiotics	51	synthase	ec:2.2.1.7	1	comp13240_c0_seq1	map01130
Biosynthesis of antibiotics	51	kinase	ec:2.7.2.3	2	comp9299_c0_seq3, comp6260_c0_seq1	map01130
Biosynthesis of antibiotics	51	kinase	ec:2.7.1.40	2	comp13580_c0_seq1, comp9597_c0_seq1	map01130
Biosynthesis of antibiotics	51	4,6-dehydratase	ec:4.2.1.46	1	comp1423_c0_seq1	map01130
Biosynthesis of antibiotics	51	hexokinase type IV glucokinase	ec:2.7.1.1	1	comp36262_c0_seq2	map01130
Biosynthesis of antibiotics	51	gluconokinase (phosphorylating)	ec:2.7.1.12	1	comp60494_c0_seq1	map01130
Biosynthesis of antibiotics	51	phosphohexokinase	ec:2.7.1.11	2	comp13078_c0_seq1, comp64334_c0_seq1	map01130
Biosynthesis of antibiotics	51	diphosphate synthase	ec:2.5.1.10	3	comp1637_c1_seq2, comp14289_c0_seq1, comp2227_c0_seq3	map01130
Biosynthesis of antibiotics	51	C-acetyltransferase	ec:2.3.1.9	1	comp5578_c0_seq1	map01130
Biosynthesis of antibiotics	51	ligase	ec:6.2.1.1	2	comp53072_c0_seq1, comp3703_c0_seq1	map01130
Biosynthesis of antibiotics	51	dehydrogenase	ec:1.1.1.37	1	comp60939_c0_seq1	map01130
Biosynthesis of antibiotics	51	dehydrogenase	ec:1.1.1.35	1	comp69903_c0_seq1	map01130
Biosynthesis of antibiotics	51	synthase	ec:2.5.1.21	1	comp2772_c0_seq4	map01130
Biosynthesis of antibiotics	51	hexose diphosphatase	ec:3.1.3.11	3	comp13102_c0_seq7, comp13102_c0_seq3, comp13102_c0_seq6	map01130
Biosynthesis of antibiotics	51	C-acyltransferase	ec:2.3.1.16	1	comp5578_c0_seq1	map01130
Biosynthesis of antibiotics	51	diphosphate synthase	ec:2.5.1.29	3	comp2227_c0_seq4, comp2227_c0_seq3, comp2772_c0_seq4	map01130
Biosynthesis of antibiotics	51	dehydrogenase (NADP+)	ec:1.1.1.42	1	comp67367_c0_seq1	map01130
Biosynthesis of antibiotics	51	synthase	ec:4.3.3.7	1	comp49434_c0_seq1	map01130
Biosynthesis of antibiotics	51	mutase	ec:5.4.2.3	1	comp35717_c0_seq2	map01130
Biosynthesis of antibiotics	51	(Si)-synthase	ec:2.3.3.1	1	comp4076_c0_seq1	map01130
Biosynthesis of antibiotics	51	diphosphokinase	ec:2.7.6.1	1	comp68705_c0_seq1	map01130
Biosynthesis of antibiotics	51	dehydrogenase	ec:1.1.1.27	1	comp10780_c0_seq1	map01130
Biosynthesis of antibiotics	51	dehydrogenase (succinyl-transferring)	ec:1.2.4.2	1	comp29991_c0_seq2	map01130
Biosynthesis of antibiotics	51	phosphogluconolactonase	ec:3.1.1.31	1	comp51694_c0_seq1	map01130
Thiamine metabolism	67	synthase	ec:2.2.1.7	1	comp13240_c0_seq1	map00730
Thiamine metabolism	67	phosphatase	ec:3.6.1.15	66	comp1824_c0_seq9, comp13008_c0_seq1, comp61609_c0_seq1, comp6080_c0_seq11, comp3080_c0_seq1, comp63248_c0_seq1, comp4017_c0_seq9, comp17765_c0_seq1, comp2115_c0_seq3, comp10299_c0_seq10, comp9439_c0_seq1, comp149_c0_seq18, comp8513_c0_seq5, comp57814_c0_seq1, comp3080_c0_seq9, comp48625_c0_seq1, comp15764_c0_seq1, comp1341_c0_seq1, comp26976_c0_seq1, comp5219_c0_seq1, comp52064_c0_seq1, comp970_c…	map00730
Selenocompound metabolism	3	S-methyltransferase	ec:2.1.1.14	2	comp967_c0_seq1, comp133_c0_seq3	map00450
Selenocompound metabolism	3	ligase	ec:6.1.1.10	1	comp7238_c0_seq1	map00450
Steroid hormone biosynthesis	7	dehydrogenase	ec:1.1.1.145	4	comp22632_c0_seq2, comp5131_c0_seq2, comp921_c0_seq3, comp22632_c0_seq1	map00140
Steroid hormone biosynthesis	7	1-naphthol glucuronyltransferase	ec:2.4.1.17	3	comp7426_c0_seq15, comp5473_c0_seq1, comp7426_c0_seq16	map00140
T cell receptor signaling pathway	8	phosphatase	ec:3.1.3.16	8	comp22019_c0_seq2, comp5386_c0_seq6, comp18039_c0_seq1, comp6550_c0_seq1, comp13153_c0_seq1, comp9942_c0_seq7, comp10982_c0_seq1, comp6350_c0_seq2	map04660
Ether lipid metabolism	1	A2	ec:3.1.1.4	1	comp3492_c0_seq2	map00565
Glycerophospholipid metabolism	4	kinase (ATP)	ec:2.7.1.107	1	comp58386_c0_seq1	map00564
Glycerophospholipid metabolism	4	dehydrogenase (NAD+)	ec:1.1.1.8	1	comp20698_c0_seq1	map00564
Glycerophospholipid metabolism	4	dehydrogenase [NAD(P)+]	ec:1.1.1.94	1	comp20698_c0_seq1	map00564
Glycerophospholipid metabolism	4	kinase	ec:2.7.1.32	1	comp21354_c0_seq1	map00564
Glycerophospholipid metabolism	4	A2	ec:3.1.1.4	1	comp3492_c0_seq2	map00564
alpha-Linolenic acid metabolism	5	dehydrogenase	ec:1.1.1.1	2	comp820_c0_seq1, comp1631_c0_seq2	map00592
alpha-Linolenic acid metabolism	5	C-acyltransferase	ec:2.3.1.16	1	comp5578_c0_seq1	map00592
alpha-Linolenic acid metabolism	5	A2	ec:3.1.1.4	1	comp3492_c0_seq2	map00592
alpha-Linolenic acid metabolism	5	oxidase	ec:1.3.3.6	1	comp17444_c0_seq5	map00592
Phosphatidylinositol signaling system	8	kinase (ATP)	ec:2.7.1.107	1	comp58386_c0_seq1	map04070
Phosphatidylinositol signaling system	8	kinase C	ec:2.7.11.13	1	comp56335_c0_seq1	map04070
Phosphatidylinositol signaling system	8	3-kinase	ec:2.7.1.127	1	comp21086_c0_seq5	map04070
Phosphatidylinositol signaling system	8	5-kinase	ec:2.7.1.68	1	comp56968_c0_seq1	map04070
Phosphatidylinositol signaling system	8	5-phosphatase	ec:3.1.3.36	1	comp37596_c0_seq1	map04070
Phosphatidylinositol signaling system	8	phospholipase C	ec:3.1.4.11	1	comp33336_c0_seq1	map04070
Phosphatidylinositol signaling system	8	5-phosphatase	ec:3.1.3.56	1	comp49061_c0_seq1	map04070
Phosphatidylinositol signaling system	8	2-kinase	ec:2.7.1.158	1	comp26647_c0_seq1	map04070
Phosphatidylinositol signaling system	8	5/6-kinase	ec:2.7.1.159	1	comp21086_c0_seq5	map04070
Linoleic acid metabolism	1	A2	ec:3.1.1.4	1	comp3492_c0_seq2	map00591
Glycosaminoglycan biosynthesis - heparan sulfate / heparin	1	3-beta-galactosyltransferase	ec:2.4.1.134	1	comp9095_c0_seq4	map00534
Aflatoxin biosynthesis	1	carboxylase	ec:6.4.1.2	1	comp67671_c0_seq1	map00254
Inositol phosphate metabolism	7	3-kinase	ec:2.7.1.127	1	comp21086_c0_seq5	map00562
Inositol phosphate metabolism	7	5-kinase	ec:2.7.1.68	1	comp56968_c0_seq1	map00562
Inositol phosphate metabolism	7	5-phosphatase	ec:3.1.3.36	1	comp37596_c0_seq1	map00562
Inositol phosphate metabolism	7	phospholipase C	ec:3.1.4.11	1	comp33336_c0_seq1	map00562
Inositol phosphate metabolism	7	5-phosphatase	ec:3.1.3.56	1	comp49061_c0_seq1	map00562
Inositol phosphate metabolism	7	oxygenase	ec:1.13.99.1	1	comp23797_c0_seq1	map00562
Inositol phosphate metabolism	7	2-kinase	ec:2.7.1.158	1	comp26647_c0_seq1	map00562
Inositol phosphate metabolism	7	5/6-kinase	ec:2.7.1.159	1	comp21086_c0_seq5	map00562
Arachidonic acid metabolism	4	1-monooxygenase	ec:1.14.15.3	1	comp15725_c0_seq1	map00590
Arachidonic acid metabolism	4	peroxidase	ec:1.11.1.9	2	comp469_c0_seq2, comp16284_c0_seq1	map00590
Arachidonic acid metabolism	4	A2	ec:3.1.1.4	1	comp3492_c0_seq2	map00590
Tetracycline biosynthesis	1	carboxylase	ec:6.4.1.2	1	comp67671_c0_seq1	map00253
Glycerolipid metabolism	4	kinase (ATP)	ec:2.7.1.107	1	comp58386_c0_seq1	map00561
Glycerolipid metabolism	4	synthase	ec:2.4.1.46	1	comp24674_c0_seq2	map00561
Glycerolipid metabolism	4	O-acyltransferase	ec:2.3.1.20	1	comp17547_c0_seq1	map00561
Glycerolipid metabolism	4	lipase	ec:3.1.1.3	1	comp20389_c0_seq8	map00561
Geraniol degradation	2	dehydrogenase	ec:1.1.1.35	1	comp69903_c0_seq1	map00281
Geraniol degradation	2	C-acyltransferase	ec:2.3.1.16	1	comp5578_c0_seq1	map00281
Glycosaminoglycan biosynthesis - chondroitin sulfate / dermatan sulfate	1	3-beta-galactosyltransferase	ec:2.4.1.134	1	comp9095_c0_seq4	map00532
Valine, leucine and isoleucine degradation	4	synthase	ec:2.3.3.10	2	comp865_c0_seq1, comp865_c0_seq3	map00280
Valine, leucine and isoleucine degradation	4	C-acetyltransferase	ec:2.3.1.9	1	comp5578_c0_seq1	map00280
Valine, leucine and isoleucine degradation	4	dehydrogenase	ec:1.1.1.35	1	comp69903_c0_seq1	map00280
Valine, leucine and isoleucine degradation	4	C-acyltransferase	ec:2.3.1.16	1	comp5578_c0_seq1	map00280
Glycosaminoglycan degradation	1	lactase (ambiguous)	ec:3.2.1.23	1	comp6176_c0_seq1	map00531
Alanine, aspartate and glutamate metabolism	3	transaminase	ec:2.6.1.1	2	comp17166_c0_seq1, comp5972_c0_seq2	map00250
Alanine, aspartate and glutamate metabolism	3	synthase (glutamine-hydrolysing)	ec:6.3.5.5	1	comp22655_c0_seq2	map00250
Steroid degradation	4	dehydrogenase	ec:1.1.1.145	4	comp22632_c0_seq2, comp5131_c0_seq2, comp921_c0_seq3, comp22632_c0_seq1	map00984
Starch and sucrose metabolism	42	endo-1,4-beta-D-glucanase	ec:3.2.1.4	3	comp16684_c0_seq2, comp10783_c0_seq1, comp20457_c0_seq1	map00500
Starch and sucrose metabolism	42	saccharogen amylase	ec:3.2.1.2	1	comp4770_c0_seq1	map00500
Starch and sucrose metabolism	42	glycogenase	ec:3.2.1.1	1	comp7681_c0_seq2	map00500
Starch and sucrose metabolism	42	1,4-alpha-galacturonidase	ec:3.2.1.67	1	comp20864_c0_seq1	map00500
Starch and sucrose metabolism	42	adenylyltransferase	ec:2.7.7.27	2	comp522_c0_seq1, comp739_c0_seq1	map00500
Starch and sucrose metabolism	42	hexokinase type IV glucokinase	ec:2.7.1.1	1	comp36262_c0_seq2	map00500
Starch and sucrose metabolism	42	synthase	ec:2.4.2.24	1	comp30602_c0_seq1	map00500
Starch and sucrose metabolism	42	trehalose 6-phosphatase	ec:3.1.3.12	1	comp11735_c0_seq2	map00500
Starch and sucrose metabolism	42	synthase	ec:2.4.1.34	1	comp54787_c0_seq1	map00500
Starch and sucrose metabolism	42	pectin demethoxylase	ec:3.1.1.11	6	comp59208_c0_seq1, comp25876_c0_seq1, comp13162_c0_seq1, comp34712_c0_seq1, comp23487_c0_seq1, comp9291_c0_seq1	map00500
Starch and sucrose metabolism	42	4-alpha-galacturonosyltransferase	ec:2.4.1.43	1	comp23205_c0_seq1	map00500
Starch and sucrose metabolism	42	1,4-beta-xylosidase	ec:3.2.1.37	1	comp27448_c0_seq1	map00500
Starch and sucrose metabolism	42	phosphorylase	ec:2.4.1.1	3	comp13885_c0_seq1, comp1591_c0_seq1, comp3754_c0_seq1	map00500
Starch and sucrose metabolism	42	branching enzyme	ec:2.4.1.18	5	comp1684_c0_seq1, comp1684_c0_seq2, comp42012_c0_seq1, comp1684_c0_seq4, comp1684_c0_seq5	map00500
Starch and sucrose metabolism	42	1-naphthol glucuronyltransferase	ec:2.4.1.17	3	comp7426_c0_seq15, comp5473_c0_seq1, comp7426_c0_seq16	map00500
Starch and sucrose metabolism	42	synthase	ec:2.4.1.13	1	comp35_c1_seq1	map00500
Starch and sucrose metabolism	42	synthase (UDP-forming)	ec:2.4.1.12	9	comp1582_c0_seq17, comp30602_c0_seq1, comp1582_c0_seq18, comp3541_c0_seq1, comp1582_c0_seq12, comp1582_c0_seq13, comp1582_c0_seq1, comp43490_c0_seq1, comp1582_c0_seq11	map00500
Starch and sucrose metabolism	42	synthase	ec:2.4.1.11	1	comp465_c1_seq1	map00500
Starch and sucrose metabolism	42	pectin depolymerase	ec:3.2.1.15	2	comp20864_c0_seq1, comp42781_c0_seq1	map00500
Arginine biosynthesis	2	transaminase	ec:2.6.1.1	2	comp17166_c0_seq1, comp5972_c0_seq2	map00220
Drug metabolism - other enzymes	13	ali-esterase	ec:3.1.1.1	10	comp3492_c0_seq2, comp59208_c0_seq1, comp13162_c0_seq1, comp23487_c0_seq1, comp25876_c0_seq1, comp31006_c0_seq1, comp34712_c0_seq1, comp20389_c0_seq8, comp51694_c0_seq1, comp9291_c0_seq1	map00983
Drug metabolism - other enzymes	13	1-naphthol glucuronyltransferase	ec:2.4.1.17	3	comp7426_c0_seq15, comp5473_c0_seq1, comp7426_c0_seq16	map00983
Drug metabolism - cytochrome P450	8	dehydrogenase	ec:1.1.1.1	2	comp820_c0_seq1, comp1631_c0_seq2	map00982
Drug metabolism - cytochrome P450	8	transferase	ec:2.5.1.18	3	comp23835_c0_seq1, comp10155_c0_seq1, comp4642_c0_seq1	map00982
Drug metabolism - cytochrome P450	8	1-naphthol glucuronyltransferase	ec:2.4.1.17	3	comp7426_c0_seq15, comp5473_c0_seq1, comp7426_c0_seq16	map00982
Metabolism of xenobiotics by cytochrome P450	8	dehydrogenase	ec:1.1.1.1	2	comp820_c0_seq1, comp1631_c0_seq2	map00980
Metabolism of xenobiotics by cytochrome P450	8	transferase	ec:2.5.1.18	3	comp23835_c0_seq1, comp10155_c0_seq1, comp4642_c0_seq1	map00980
Metabolism of xenobiotics by cytochrome P450	8	1-naphthol glucuronyltransferase	ec:2.4.1.17	3	comp7426_c0_seq15, comp5473_c0_seq1, comp7426_c0_seq16	map00980
mTOR signaling pathway	1	protein kinase	ec:2.7.11.24	1	comp19759_c0_seq1	map04150
Styrene degradation	1	acylamidase	ec:3.5.1.4	1	comp14127_c0_seq5	map00643
Ethylbenzene degradation	1	C-acyltransferase	ec:2.3.1.16	1	comp5578_c0_seq1	map00642
Benzoate degradation	2	C-acetyltransferase	ec:2.3.1.9	1	comp5578_c0_seq1	map00362
Benzoate degradation	2	dehydrogenase	ec:1.1.1.35	1	comp69903_c0_seq1	map00362
Benzoate degradation	2	C-acyltransferase	ec:2.3.1.16	1	comp5578_c0_seq1	map00362
Isoquinoline alkaloid biosynthesis	4	transaminase	ec:2.6.1.57	1	comp17166_c0_seq1	map00950
Isoquinoline alkaloid biosynthesis	4	transaminase	ec:2.6.1.1	2	comp17166_c0_seq1, comp5972_c0_seq2	map00950
Isoquinoline alkaloid biosynthesis	4	oxidase	ec:1.10.3.1	2	comp20398_c0_seq1, comp10688_c0_seq1	map00950
One carbon pool by folate	4	cyclo-ligase	ec:6.3.3.2	2	comp11022_c0_seq1, comp11022_c0_seq2	map00670
One carbon pool by folate	4	synthase	ec:2.1.1.45	2	comp7541_c0_seq3, comp7541_c0_seq2	map00670
One carbon pool by folate	4	reductase	ec:1.5.1.3	2	comp7541_c0_seq3, comp7541_c0_seq2	map00670
Ascorbate and aldarate metabolism	5	oxidase	ec:1.10.3.3	1	comp2958_c0_seq1	map00053
Ascorbate and aldarate metabolism	5	1-naphthol glucuronyltransferase	ec:2.4.1.17	3	comp7426_c0_seq15, comp5473_c0_seq1, comp7426_c0_seq16	map00053
Ascorbate and aldarate metabolism	5	oxygenase	ec:1.13.99.1	1	comp23797_c0_seq1	map00053
Biosynthesis of unsaturated fatty acids	4	9-desaturase	ec:1.14.19.2	2	comp11636_c0_seq1, comp9910_c0_seq1	map01040
Biosynthesis of unsaturated fatty acids	4	C-acyltransferase	ec:2.3.1.16	1	comp5578_c0_seq1	map01040
Biosynthesis of unsaturated fatty acids	4	oxidase	ec:1.3.3.6	1	comp17444_c0_seq5	map01040
Galactose metabolism	8	hexokinase type IV glucokinase	ec:2.7.1.1	1	comp36262_c0_seq2	map00052
Galactose metabolism	8	galactokinase (phosphorylating)	ec:2.7.1.6	2	comp61721_c0_seq1, comp7632_c0_seq2	map00052
Galactose metabolism	8	phosphohexokinase	ec:2.7.1.11	2	comp13078_c0_seq1, comp64334_c0_seq1	map00052
Galactose metabolism	8	4-epimerase	ec:5.1.3.2	2	comp16945_c0_seq1, comp14720_c0_seq1	map00052
Galactose metabolism	8	lactase (ambiguous)	ec:3.2.1.23	1	comp6176_c0_seq1	map00052
Propanoate metabolism	5	carboxylase	ec:6.4.1.2	1	comp67671_c0_seq1	map00640
Propanoate metabolism	5	carboxytransferase	ec:2.1.3.1	1	comp67671_c0_seq1	map00640
Propanoate metabolism	5	C-acetyltransferase	ec:2.3.1.9	1	comp5578_c0_seq1	map00640
Propanoate metabolism	5	ligase	ec:6.2.1.1	2	comp53072_c0_seq1, comp3703_c0_seq1	map00640
Propanoate metabolism	5	dehydrogenase	ec:1.1.1.27	1	comp10780_c0_seq1	map00640
Phenylalanine metabolism	7	transaminase	ec:2.6.1.57	1	comp17166_c0_seq1	map00360
Phenylalanine metabolism	7	transaminase	ec:2.6.1.1	2	comp17166_c0_seq1, comp5972_c0_seq2	map00360
Phenylalanine metabolism	7	ammonia-lyase	ec:4.3.1.24	1	comp10159_c0_seq1	map00360
Phenylalanine metabolism	7	ammonia-lyase	ec:4.3.1.25	1	comp10159_c0_seq1	map00360
Phenylalanine metabolism	7	4-monooxygenase	ec:1.14.13.11	1	comp51772_c0_seq1	map00360
Phenylalanine metabolism	7	reductase	ec:1.1.1.237	1	comp5871_c0_seq3	map00360
Phenylalanine metabolism	7	ligase	ec:6.2.1.12	1	comp1619_c0_seq6	map00360
Phenylalanine metabolism	7	acylamidase	ec:3.5.1.4	1	comp14127_c0_seq5	map00360
Sulfur metabolism	7	sulfite reductase (ferredoxin)	ec:1.8.7.1	1	comp7394_c0_seq5	map00920
Sulfur metabolism	7	adenosine 5-phosphosulfate sulfohydrolase	ec:3.6.2.1	1	comp7481_c0_seq2	map00920
Sulfur metabolism	7	synthase	ec:2.5.1.47	4	comp2693_c0_seq1, comp6313_c0_seq1, comp6313_c0_seq3, comp2622_c0_seq1	map00920
Sulfur metabolism	7	kinase	ec:2.7.1.25	1	comp1029_c0_seq1	map00920
Sulfur metabolism	7	adenylyltransferase (ADP)	ec:2.7.7.5	1	comp7481_c0_seq2	map00920
Fructose and mannose metabolism	8	1-phosphotransferase	ec:2.7.1.90	1	comp13078_c0_seq1	map00051
Fructose and mannose metabolism	8	endo-1,4-beta-mannosidase	ec:3.2.1.78	1	comp5018_c0_seq1	map00051
Fructose and mannose metabolism	8	hexokinase type IV glucokinase	ec:2.7.1.1	1	comp36262_c0_seq2	map00051
Fructose and mannose metabolism	8	phosphohexokinase	ec:2.7.1.11	2	comp13078_c0_seq1, comp64334_c0_seq1	map00051
Fructose and mannose metabolism	8	hexose diphosphatase	ec:3.1.3.11	3	comp13102_c0_seq7, comp13102_c0_seq3, comp13102_c0_seq6	map00051
Fructose and mannose metabolism	8	2-dehydrogenase	ec:1.1.1.14	1	comp3337_c0_seq1	map00051
Arginine and proline metabolism	5	decarboxylase	ec:4.1.1.50	1	comp7920_c0_seq1	map00330
Arginine and proline metabolism	5	transaminase	ec:2.6.1.1	2	comp17166_c0_seq1, comp5972_c0_seq2	map00330
Arginine and proline metabolism	5	oxidase (propane-1,3-diamine-forming)	ec:1.5.3.14	1	comp11157_c0_seq1	map00330
Arginine and proline metabolism	5	acylamidase	ec:3.5.1.4	1	comp14127_c0_seq5	map00330
Lysine biosynthesis	2	transaminase	ec:2.6.1.57	1	comp17166_c0_seq1	map00300
Lysine biosynthesis	2	synthase	ec:4.3.3.7	1	comp49434_c0_seq1	map00300
Citrate cycle (TCA cycle)	4	dehydrogenase	ec:1.1.1.37	1	comp60939_c0_seq1	map00020
Citrate cycle (TCA cycle)	4	dehydrogenase (NADP+)	ec:1.1.1.42	1	comp67367_c0_seq1	map00020
Citrate cycle (TCA cycle)	4	(Si)-synthase	ec:2.3.3.1	1	comp4076_c0_seq1	map00020
Citrate cycle (TCA cycle)	4	dehydrogenase (succinyl-transferring)	ec:1.2.4.2	1	comp29991_c0_seq2	map00020
Vitamin B6 metabolism	2	4-dehydrogenase	ec:1.1.1.65	2	comp579_c0_seq1, comp36_c0_seq1	map00750
Oxidative phosphorylation	10	reductase (H+-translocating)	ec:1.6.5.3	3	comp13469_c0_seq3, comp65386_c0_seq1, comp62948_c0_seq1	map00190
Oxidative phosphorylation	10	diphosphatase	ec:3.6.1.1	2	comp639_c0_seq17, comp639_c0_seq2	map00190
Oxidative phosphorylation	10	ATPase	ec:3.6.3.6	2	comp371_c0_seq4, comp371_c0_seq5	map00190
Oxidative phosphorylation	10	oxidase	ec:1.9.3.1	3	comp25542_c0_seq1, comp66010_c0_seq1, comp51595_c0_seq1	map00190
Oxidative phosphorylation	10	dehydrogenase	ec:1.6.99.3	3	comp13469_c0_seq3, comp65386_c0_seq1, comp62948_c0_seq1	map00190
Carbon fixation pathways in prokaryotes	7	carboxylase	ec:6.4.1.2	1	comp67671_c0_seq1	map00720
Carbon fixation pathways in prokaryotes	7	C-acetyltransferase	ec:2.3.1.9	1	comp5578_c0_seq1	map00720
Carbon fixation pathways in prokaryotes	7	ligase	ec:6.2.1.1	2	comp53072_c0_seq1, comp3703_c0_seq1	map00720
Carbon fixation pathways in prokaryotes	7	dehydrogenase	ec:1.1.1.37	1	comp60939_c0_seq1	map00720
Carbon fixation pathways in prokaryotes	7	dehydrogenase	ec:1.1.1.35	1	comp69903_c0_seq1	map00720
Carbon fixation pathways in prokaryotes	7	dehydrogenase (NADP+)	ec:1.1.1.42	1	comp67367_c0_seq1	map00720
beta-Alanine metabolism	1	oxidase (propane-1,3-diamine-forming)	ec:1.5.3.14	1	comp11157_c0_seq1	map00410
Ubiquinone and other terpenoid-quinone biosynthesis	4	4-monooxygenase	ec:1.14.13.11	1	comp51772_c0_seq1	map00130
Ubiquinone and other terpenoid-quinone biosynthesis	4	reductase	ec:1.1.1.237	1	comp5871_c0_seq3	map00130
Ubiquinone and other terpenoid-quinone biosynthesis	4	ligase	ec:6.2.1.26	1	comp2242_c0_seq6	map00130
Ubiquinone and other terpenoid-quinone biosynthesis	4	ligase	ec:6.2.1.12	1	comp1619_c0_seq6	map00130
Steroid biosynthesis	2	24-C-methyltransferase	ec:2.1.1.41	1	comp581_c0_seq3	map00100
Steroid biosynthesis	2	synthase	ec:2.5.1.21	1	comp2772_c0_seq4	map00100
Porphyrin and chlorophyll metabolism	6	reductase	ec:1.3.1.33	2	comp6761_c0_seq1, comp1801_c0_seq1	map00860
Porphyrin and chlorophyll metabolism	6	1-naphthol glucuronyltransferase	ec:2.4.1.17	3	comp7426_c0_seq15, comp5473_c0_seq1, comp7426_c0_seq16	map00860
Porphyrin and chlorophyll metabolism	6	oxidase	ec:1.3.3.4	1	comp55213_c0_seq1	map00860
Butirosin and neomycin biosynthesis	1	hexokinase type IV glucokinase	ec:2.7.1.1	1	comp36262_c0_seq2	map00524
Polyketide sugar unit biosynthesis	1	4,6-dehydratase	ec:4.2.1.46	1	comp1423_c0_seq1	map00523
Retinol metabolism	6	1-monooxygenase	ec:1.14.15.3	1	comp15725_c0_seq1	map00830
Retinol metabolism	6	dehydrogenase	ec:1.1.1.1	2	comp820_c0_seq1, comp1631_c0_seq2	map00830
Retinol metabolism	6	1-naphthol glucuronyltransferase	ec:2.4.1.17	3	comp7426_c0_seq15, comp5473_c0_seq1, comp7426_c0_seq16	map00830
Peptidoglycan biosynthesis	1	glycosyltransferase	ec:2.4.1.129	1	comp65305_c0_seq1	map00550
Cysteine and methionine metabolism	16	decarboxylase	ec:4.1.1.50	1	comp7920_c0_seq1	map00270
Cysteine and methionine metabolism	16	synthase	ec:4.4.1.14	2	comp23655_c0_seq1, comp17166_c0_seq1	map00270
Cysteine and methionine metabolism	16	S-methyltransferase	ec:2.1.1.14	2	comp967_c0_seq1, comp133_c0_seq3	map00270
Cysteine and methionine metabolism	16	transaminase	ec:2.6.1.57	1	comp17166_c0_seq1	map00270
Cysteine and methionine metabolism	16	S-adenosylhomocysteine synthase	ec:3.3.1.1	2	comp53539_c0_seq1, comp2725_c0_seq1	map00270
Cysteine and methionine metabolism	16	synthase	ec:2.5.1.47	4	comp2693_c0_seq1, comp6313_c0_seq1, comp6313_c0_seq3, comp2622_c0_seq1	map00270
Cysteine and methionine metabolism	16	transaminase	ec:2.6.1.1	2	comp17166_c0_seq1, comp5972_c0_seq2	map00270
Cysteine and methionine metabolism	16	synthase	ec:6.3.2.3	1	comp10083_c0_seq2	map00270
Cysteine and methionine metabolism	16	dehydrogenase	ec:1.1.1.37	1	comp60939_c0_seq1	map00270
Cysteine and methionine metabolism	16	oxidase	ec:1.14.17.4	1	comp41179_c0_seq1	map00270
Cysteine and methionine metabolism	16	dehydrogenase	ec:1.1.1.27	1	comp10780_c0_seq1	map00270
Streptomycin biosynthesis	2	4,6-dehydratase	ec:4.2.1.46	1	comp1423_c0_seq1	map00521
Streptomycin biosynthesis	2	hexokinase type IV glucokinase	ec:2.7.1.1	1	comp36262_c0_seq2	map00521
Pyrimidine metabolism	12	synthase	ec:2.1.1.45	2	comp7541_c0_seq3, comp7541_c0_seq2	map00240
Pyrimidine metabolism	12	synthase (glutamine hydrolysing)	ec:6.3.4.2	2	comp10413_c0_seq10, comp10413_c0_seq1	map00240
Pyrimidine metabolism	12	RNA polymerase	ec:2.7.7.6	5	comp66554_c0_seq1, comp11144_c0_seq1, comp39989_c0_seq1, comp15081_c0_seq1, comp61686_c0_seq1	map00240
Pyrimidine metabolism	12	DNA polymerase	ec:2.7.7.7	1	comp28351_c0_seq1	map00240
Pyrimidine metabolism	12	synthase (glutamine-hydrolysing)	ec:6.3.5.5	1	comp22655_c0_seq2	map00240
Pyrimidine metabolism	12	kinase	ec:2.7.4.22	1	comp12223_c0_seq7	map00240
Amino sugar and nucleotide sugar metabolism	15	adenylyltransferase	ec:2.7.7.27	2	comp522_c0_seq1, comp739_c0_seq1	map00520
Amino sugar and nucleotide sugar metabolism	15	hexokinase type IV glucokinase	ec:2.7.1.1	1	comp36262_c0_seq2	map00520
Amino sugar and nucleotide sugar metabolism	15	galactokinase (phosphorylating)	ec:2.7.1.6	2	comp61721_c0_seq1, comp7632_c0_seq2	map00520
Amino sugar and nucleotide sugar metabolism	15	4-epimerase	ec:5.1.3.2	2	comp16945_c0_seq1, comp14720_c0_seq1	map00520
Amino sugar and nucleotide sugar metabolism	15	synthase	ec:2.4.2.24	1	comp30602_c0_seq1	map00520
Amino sugar and nucleotide sugar metabolism	15	mutase	ec:5.4.2.3	1	comp35717_c0_seq2	map00520
Amino sugar and nucleotide sugar metabolism	15	4-alpha-galacturonosyltransferase	ec:2.4.1.43	1	comp23205_c0_seq1	map00520
Amino sugar and nucleotide sugar metabolism	15	1,4-beta-xylosidase	ec:3.2.1.37	1	comp27448_c0_seq1	map00520
Amino sugar and nucleotide sugar metabolism	15	chitodextrinase	ec:3.2.1.14	4	comp888_c0_seq4, comp888_c0_seq1, comp15798_c0_seq1, comp888_c0_seq2	map00520
Stilbenoid, diarylheptanoid and gingerol biosynthesis	1	4-monooxygenase	ec:1.14.13.11	1	comp51772_c0_seq1	map00945
Anthocyanin biosynthesis	1	3-O-glucosyltransferase	ec:2.4.1.115	1	comp69518_c0_seq1	map00942
Aminoacyl-tRNA biosynthesis	6	ligase	ec:6.1.1.14	2	comp218_c0_seq8, comp218_c0_seq3	map00970
Aminoacyl-tRNA biosynthesis	6	ligase	ec:6.1.1.10	1	comp7238_c0_seq1	map00970
Aminoacyl-tRNA biosynthesis	6	ligase	ec:6.1.1.7	1	comp31778_c0_seq1	map00970
Aminoacyl-tRNA biosynthesis	6	ligase	ec:6.1.1.2	1	comp64235_c0_seq1	map00970
Aminoacyl-tRNA biosynthesis	6	ligase	ec:6.1.1.4	1	comp31006_c0_seq1	map00970
Flavonoid biosynthesis	3	synthase	ec:2.3.1.74	2	comp2157_c0_seq1, comp1638_c0_seq1	map00941
Flavonoid biosynthesis	3	4-monooxygenase	ec:1.14.13.11	1	comp51772_c0_seq1	map00941
Cutin, suberine and wax biosynthesis	1	O-acyltransferase	ec:2.3.1.20	1	comp17547_c0_seq1	map00073
Phenylpropanoid biosynthesis	23	lactoperoxidase	ec:1.11.1.7	20	comp1106_c0_seq1, comp12949_c0_seq1, comp1234_c0_seq1, comp2398_c0_seq1, comp1990_c0_seq1, comp469_c0_seq2, comp2359_c0_seq1, comp9030_c0_seq1, comp24452_c0_seq1, comp7455_c0_seq1, comp6637_c0_seq1, comp11257_c0_seq2, comp67462_c0_seq1, comp25556_c0_seq1, comp4705_c0_seq2, comp16284_c0_seq1, comp26112_c0_seq1, comp1467_c0_seq1, comp11329_c0_seq1, comp54869_c0_seq1	map00940
Phenylpropanoid biosynthesis	23	ammonia-lyase	ec:4.3.1.24	1	comp10159_c0_seq1	map00940
Phenylpropanoid biosynthesis	23	ammonia-lyase	ec:4.3.1.25	1	comp10159_c0_seq1	map00940
Phenylpropanoid biosynthesis	23	4-monooxygenase	ec:1.14.13.11	1	comp51772_c0_seq1	map00940
Phenylpropanoid biosynthesis	23	ligase	ec:6.2.1.12	1	comp1619_c0_seq6	map00940
Synthesis and degradation of ketone bodies	3	synthase	ec:2.3.3.10	2	comp865_c0_seq1, comp865_c0_seq3	map00072
Synthesis and degradation of ketone bodies	3	C-acetyltransferase	ec:2.3.1.9	1	comp5578_c0_seq1	map00072
Glycosphingolipid biosynthesis - ganglio series	1	lactase (ambiguous)	ec:3.2.1.23	1	comp6176_c0_seq1	map00604
Tryptophan metabolism	8	equilase	ec:1.11.1.6	4	comp25556_c0_seq1, comp24452_c0_seq1, comp11257_c0_seq2, comp11329_c0_seq1	map00380
Tryptophan metabolism	8	C-acetyltransferase	ec:2.3.1.9	1	comp5578_c0_seq1	map00380
Tryptophan metabolism	8	dehydrogenase	ec:1.1.1.35	1	comp69903_c0_seq1	map00380
Tryptophan metabolism	8	dehydrogenase (succinyl-transferring)	ec:1.2.4.2	1	comp29991_c0_seq2	map00380
Tryptophan metabolism	8	acylamidase	ec:3.5.1.4	1	comp14127_c0_seq5	map00380
Fatty acid degradation	7	1-monooxygenase	ec:1.14.15.3	1	comp15725_c0_seq1	map00071
Fatty acid degradation	7	dehydrogenase	ec:1.1.1.1	2	comp820_c0_seq1, comp1631_c0_seq2	map00071
Fatty acid degradation	7	epimerase	ec:5.1.2.3	1	comp69903_c0_seq1	map00071
Fatty acid degradation	7	C-acetyltransferase	ec:2.3.1.9	1	comp5578_c0_seq1	map00071
Fatty acid degradation	7	ligase	ec:6.2.1.3	1	comp3703_c0_seq1	map00071
Fatty acid degradation	7	dehydrogenase	ec:1.1.1.35	1	comp69903_c0_seq1	map00071
Fatty acid degradation	7	C-acyltransferase	ec:2.3.1.16	1	comp5578_c0_seq1	map00071
Fatty acid degradation	7	hydratase	ec:4.2.1.74	1	comp69903_c0_seq1	map00071
Fatty acid degradation	7	oxidase	ec:1.3.3.6	1	comp17444_c0_seq5	map00071
Glycosphingolipid biosynthesis - globo series	2	2-alpha-L-fucosyltransferase	ec:2.4.1.69	2	comp11042_c0_seq1, comp14155_c0_seq1	map00603
Glyoxylate and dicarboxylate metabolism	9	equilase	ec:1.11.1.6	4	comp25556_c0_seq1, comp24452_c0_seq1, comp11257_c0_seq2, comp11329_c0_seq1	map00630
Glyoxylate and dicarboxylate metabolism	9	C-acetyltransferase	ec:2.3.1.9	1	comp5578_c0_seq1	map00630
Glyoxylate and dicarboxylate metabolism	9	dehydrogenase	ec:1.1.1.37	1	comp60939_c0_seq1	map00630
Glyoxylate and dicarboxylate metabolism	9	synthase (ferredoxin)	ec:1.4.7.1	1	comp4156_c0_seq6	map00630
Glyoxylate and dicarboxylate metabolism	9	reductase	ec:1.1.1.26	1	comp5871_c0_seq3	map00630
Glyoxylate and dicarboxylate metabolism	9	(Si)-synthase	ec:2.3.3.1	1	comp4076_c0_seq1	map00630
Tyrosine metabolism	7	dehydrogenase	ec:1.1.1.1	2	comp820_c0_seq1, comp1631_c0_seq2	map00350
Tyrosine metabolism	7	transaminase	ec:2.6.1.57	1	comp17166_c0_seq1	map00350
Tyrosine metabolism	7	transaminase	ec:2.6.1.1	2	comp17166_c0_seq1, comp5972_c0_seq2	map00350
Tyrosine metabolism	7	reductase	ec:1.1.1.237	1	comp5871_c0_seq3	map00350
Tyrosine metabolism	7	oxidase	ec:1.10.3.1	2	comp20398_c0_seq1, comp10688_c0_seq1	map00350
Nitrogen metabolism	1	synthase (ferredoxin)	ec:1.4.7.1	1	comp4156_c0_seq6	map00910
Glycosphingolipid biosynthesis - lacto and neolacto series	2	2-alpha-L-fucosyltransferase	ec:2.4.1.69	2	comp11042_c0_seq1, comp14155_c0_seq1	map00601
Pentose and glucuronate interconversions	12	1,4-alpha-galacturonidase	ec:3.2.1.67	1	comp20864_c0_seq1	map00040
Pentose and glucuronate interconversions	12	2-dehydrogenase	ec:1.1.1.14	1	comp3337_c0_seq1	map00040
Pentose and glucuronate interconversions	12	pectin demethoxylase	ec:3.1.1.11	6	comp59208_c0_seq1, comp25876_c0_seq1, comp13162_c0_seq1, comp34712_c0_seq1, comp23487_c0_seq1, comp9291_c0_seq1	map00040
Pentose and glucuronate interconversions	12	1-naphthol glucuronyltransferase	ec:2.4.1.17	3	comp7426_c0_seq15, comp5473_c0_seq1, comp7426_c0_seq16	map00040
Pentose and glucuronate interconversions	12	pectin depolymerase	ec:3.2.1.15	2	comp20864_c0_seq1, comp42781_c0_seq1	map00040
Sphingolipid metabolism	1	lactase (ambiguous)	ec:3.2.1.23	1	comp6176_c0_seq1	map00600
Glycolysis / Gluconeogenesis	16	dehydrogenase	ec:1.1.1.1	2	comp820_c0_seq1, comp1631_c0_seq2	map00010
Glycolysis / Gluconeogenesis	16	hydratase	ec:4.2.1.11	1	comp129_c0_seq2	map00010
Glycolysis / Gluconeogenesis	16	kinase	ec:2.7.2.3	2	comp9299_c0_seq3, comp6260_c0_seq1	map00010
Glycolysis / Gluconeogenesis	16	kinase	ec:2.7.1.40	2	comp13580_c0_seq1, comp9597_c0_seq1	map00010
Glycolysis / Gluconeogenesis	16	hexokinase type IV glucokinase	ec:2.7.1.1	1	comp36262_c0_seq2	map00010
Glycolysis / Gluconeogenesis	16	phosphohexokinase	ec:2.7.1.11	2	comp13078_c0_seq1, comp64334_c0_seq1	map00010
Glycolysis / Gluconeogenesis	16	ligase	ec:6.2.1.1	2	comp53072_c0_seq1, comp3703_c0_seq1	map00010
Glycolysis / Gluconeogenesis	16	hexose diphosphatase	ec:3.1.3.11	3	comp13102_c0_seq7, comp13102_c0_seq3, comp13102_c0_seq6	map00010
Glycolysis / Gluconeogenesis	16	dehydrogenase	ec:1.1.1.27	1	comp10780_c0_seq1	map00010
Pantothenate and CoA biosynthesis	1	kinase	ec:2.7.1.33	1	comp32671_c0_seq1	map00770
Cyanoamino acid metabolism	1	lyase	ec:4.1.2.10	1	comp28101_c0_seq1	map00460
Carbon fixation in photosynthetic organisms	8	SBPase	ec:3.1.3.37	3	comp13102_c0_seq7, comp13102_c0_seq3, comp13102_c0_seq6	map00710
Carbon fixation in photosynthetic organisms	8	transaminase	ec:2.6.1.1	2	comp17166_c0_seq1, comp5972_c0_seq2	map00710
Carbon fixation in photosynthetic organisms	8	kinase	ec:2.7.2.3	2	comp9299_c0_seq3, comp6260_c0_seq1	map00710
Carbon fixation in photosynthetic organisms	8	dehydrogenase	ec:1.1.1.37	1	comp60939_c0_seq1	map00710
Carbon fixation in photosynthetic organisms	8	hexose diphosphatase	ec:3.1.3.11	3	comp13102_c0_seq7, comp13102_c0_seq3, comp13102_c0_seq6	map00710
Novobiocin biosynthesis	2	transaminase	ec:2.6.1.57	1	comp17166_c0_seq1	map00401
Novobiocin biosynthesis	2	transaminase	ec:2.6.1.1	2	comp17166_c0_seq1, comp5972_c0_seq2	map00401
Phenylalanine, tyrosine and tryptophan biosynthesis	5	transaminase	ec:2.6.1.57	1	comp17166_c0_seq1	map00400
Phenylalanine, tyrosine and tryptophan biosynthesis	5	transaminase	ec:2.6.1.1	2	comp17166_c0_seq1, comp5972_c0_seq2	map00400
Phenylalanine, tyrosine and tryptophan biosynthesis	5	synthase	ec:2.5.1.54	3	comp688_c0_seq8, comp1215_c0_seq1, comp1530_c0_seq1	map00400
Phenylalanine, tyrosine and tryptophan biosynthesis	5	aminotransferase	ec:2.6.1.78	1	comp5972_c0_seq2	map00400
Phenylalanine, tyrosine and tryptophan biosynthesis	5	aminotransferase	ec:2.6.1.79	1	comp5972_c0_seq2	map00400
Primary bile acid biosynthesis	1	dehydrogenase	ec:1.1.1.35	1	comp69903_c0_seq1	map00120
