# Supplementary material for: Genome-wide expression profiling in leaves and roots of date palm (Phoenix dactylifera L.) exposed to salinity
Source: BMC Genomics. 2017 Mar 22;18:246. doi: 10.1186/s12864-017-3633-6 (PMC5423419; doi:10.1186/s12864-017-3633-6)
Supplement: Supplementary file 10 — Table S5. DEGs expressed in both root and leaf tissues and their predicted function. Only significantly (p, FDR < 0.05) altered genes are shown. (XLSX 35 kb) [file 12864_2017_3633_MOESM10_ESM.xlsx]

## Sheet: Sheet1
Table S5. Differentially expressed genes expressed in both root and leaf tissues and their predicted function. Only significantly (p, FDR < 0.05) altered genes are shown.
SeqName	Description	Length	#Hits	e-Value	sim mean	#GO	GO Names list	Enzyme Codes list	InterPro IDs
comp1650_c0_seq7	PREDICTED: serine carboxypeptidase-like, partial	748	20	5.8e-111	0.916	4	C:cytosol; F:serine-type carboxypeptidase activity; C:vacuole; P:proteolysis involved in cellular protein catabolic process	-	IPR029058 (G3DSA:3.40.50.GENE3D); IPR001563 (PFAM); PTHR11802:SF79 (PANTHER); IPR001563 (PANTHER); IPR018202 (PROSITE_PATTERNS); IPR029058 (SUPERFAMILY)
comp1162_c1_seq2	PREDICTED: F-box protein At4g00755-like isoform X1	2745	20	0	0.798	-		-	PTHR33270 (PANTHER); PTHR33270:SF3 (PANTHER)
comp1162_c1_seq4	PREDICTED: uncharacterized protein At4g22758-like	1548	20	2.9e-103	0.7165	1	P:autophagy	-	PTHR33270:SF3 (PANTHER); PTHR33270 (PANTHER)
comp63_c0_seq1	PREDICTED: abscisic stress-ripening protein 2-like	988	20	1.3e-24	0.9395	1	P:response to stress	-	no IPS match
comp63_c0_seq2	PREDICTED: abscisic stress-ripening protein 2-like	976	20	1.3e-24	0.9395	1	P:response to stress	-	no IPS match
comp63_c0_seq3	PREDICTED: abscisic stress-ripening protein 2-like	946	20	4.6e-25	0.9395	1	P:response to stress	-	no IPS match
comp63_c0_seq4	PREDICTED: abscisic stress-ripening protein 2-like	823	20	5.7e-25	0.9395	1	P:response to stress	-	IPR003496 (PFAM); PTHR33801 (PANTHER); PTHR33801:SF7 (PANTHER)
comp63_c0_seq5	PREDICTED: abscisic stress-ripening protein 2-like	811	20	5.3e-25	0.9395	1	P:response to stress	-	IPR003496 (PFAM); PTHR33801 (PANTHER); PTHR33801:SF7 (PANTHER)
comp1711_c0_seq1	PREDICTED: remorin-like isoform X1	372	2	1.5e-07	0.77	-		-	TMhelix (TMHMM)
comp414_c0_seq10	PREDICTED: putative UDP-rhamnose:rhamnosyltransferase 1	323	3	2.1e-15	0.9033	-		-	no IPS match
comp25_c0_seq1	-	804	0	-	-	-		-	PR01217 (PRINTS); SignalP-TM (SIGNALP_GRAM_POSITIVE); SignalP-noTM (SIGNALP_EUK)
comp21_c0_seq1	PREDICTED: non-specific lipid-transfer protein 2-like	725	20	3.7e-44	0.8025	-		-	IPR016140 (SMART); G3DSA:1.10.110.10 (GENE3D); IPR016140 (PFAM); PTHR33214 (PANTHER); SignalP-TM (SIGNALP_GRAM_POSITIVE); SignalP-noTM (SIGNALP_GRAM_NEGATIVE); SignalP-noTM (SIGNALP_EUK); IPR016140 (SUPERFAMILY)
comp425_c0_seq2	PREDICTED: 36.4 kDa proline-rich protein-like	870	20	6.2e-33	0.9155	-		-	IPR016140 (SMART); G3DSA:1.10.110.10 (GENE3D); IPR027923 (PFAM); PTHR31731:SF16 (PANTHER); PTHR31731 (PANTHER); IPR016140 (SUPERFAMILY)
comp1593_c0_seq2	PREDICTED: probable glucuronosyltransferase Os01g0926700 isoform X2	771	20	1.8e-76	0.9475	-		-	no IPS match
comp1530_c0_seq1	3-deoxy-D-arabino-heptulosonate 7-phosphate synthase	208	20	1.9e-40	0.9695	2	P:aromatic amino acid family biosynthetic process; F:3-deoxy-7-phosphoheptulonate synthase activity	-	IPR002480 (PFAM); IPR002480 (PANTHER); PTHR21337:SF6 (PANTHER); SSF51569 (SUPERFAMILY)
comp567_c0_seq1	-	333	0	-	-	-		-	no IPS match
comp674_c0_seq4	PREDICTED: glucan endo-1,3-beta-glucosidase-like protein 3	909	6	5.1e-21	0.8317	-		-	TMhelix (TMHMM)
comp1927_c0_seq1	PREDICTED: abscisic acid receptor PYR1-like	479	20	3.9e-39	0.82	8	C:nucleus; F:protein phosphatase inhibitor activity; P:abscisic acid-activated signaling pathway; P:negative regulation of catalytic activity; P:regulation of protein serine/threonine phosphatase activity; C:cytoplasm; F:abscisic acid binding; F:receptor activity	-	no IPS match
comp1656_c0_seq2	PREDICTED: 65-kDa microtubule-associated protein 1	2332	20	0	0.897	3	P:cytokinesis; P:microtubule cytoskeleton organization; F:microtubule binding	-	IPR007145 (PFAM); IPR007145 (PANTHER); PTHR19321:SF11 (PANTHER)
comp218_c0_seq3	PREDICTED: glycine--tRNA ligase 1, mitochondrial-like, partial	1108	20	2.7e-103	0.8885	4	F:glycine-tRNA ligase activity; F:ATP binding; P:glycyl-tRNA aminoacylation; C:cytoplasm	-	IPR002315 (PRINTS); IPR004154 (G3DSA:3.40.50.GENE3D); G3DSA:3.30.930.10 (GENE3D); IPR004154 (PFAM); IPR027031 (PANTHER); PTHR10745:SF6 (PANTHER); SSF55681 (SUPERFAMILY); IPR004154 (SUPERFAMILY)
comp1396_c0_seq5	PREDICTED: heterogeneous nuclear ribonucleoprotein R-like	206	20	2e-37	0.935	2	F:nucleotide binding; F:nucleic acid binding	-	IPR000504 (SMART); IPR000504 (PFAM); IPR012677 (G3DSA:3.30.70.GENE3D); PTHR24012:SF356 (PANTHER); PTHR24012 (PANTHER); IPR000504 (PROSITE_PROFILES); IPR012677 (SUPERFAMILY)
comp639_c0_seq17	PREDICTED: pyrophosphate-energized vacuolar membrane proton pump	267	20	1.8e-48	0.98	15	P:proton transport; P:response to salt stress; P:metabolic process; C:chloroplast envelope; C:Golgi apparatus; F:hydrogen-translocating pyrophosphatase activity; P:response to water deprivation; P:auxin polar transport; C:plant-type vacuole membrane; F:inorganic diphosphatase activity; P:leaf development; C:mitochondrion; C:integral component of membrane; P:establishment or maintenance of transme…	-	IPR004131 (PFAM); PTHR31998:SF13 (PANTHER); PTHR31998 (PANTHER); TMhelix (TMHMM); TMhelix (TMHMM)
comp1616_c0_seq2	PREDICTED: probable indole-3-acetic acid-amido synthetase GH3.5	719	20	2.9e-114	0.867	8	P:jasmonic acid metabolic process; P:regulation of response to red or far red light; F:jasmonate-amino synthetase activity; P:response to wounding; P:induced systemic resistance, jasmonic acid mediated signaling pathway; P:response to mycotoxin; P:response to UV-B; F:enzyme binding	-	IPR004993 (PFAM); IPR031110 (PTHR31901:PANTHER); IPR004993 (PANTHER)
comp739_c0_seq1	PREDICTED: glucose-1-phosphate adenylyltransferase small subunit, chloroplastic/amyloplastic	1895	20	0	0.9385	24	C:chloroplast stroma; P:pentose-phosphate shunt; P:embryo development ending in seed dormancy; P:response to high light intensity; P:photorespiration; F:glucose-1-phosphate adenylyltransferase activity; P:response to blue light; P:response to sucrose; P:maltose metabolic process; P:photoperiodism, flowering; C:heterotetrameric ADPG pyrophosphorylase complex; F:ATP binding; P:glycogen biosynthetic…	-	no IPS match
comp1500_c0_seq2	PREDICTED: flavonol 4'-sulfotransferase-like	283	20	6.8e-47	0.6885	-		-	no IPS match
comp44_c0_seq1	-	760	0	-	-	-		-	no IPS match
comp565_c0_seq2	PREDICTED: 60S ribosomal protein L6-like	1094	20	3.3e-110	0.8825	4	F:structural constituent of ribosome; P:cytoplasmic translation; C:cytosolic large ribosomal subunit; P:ribosomal large subunit assembly	-	no IPS match
comp36_c0_seq1	PREDICTED: perakine reductase-like	1535	20	0	0.8525	2	F:oxidoreductase activity; P:oxidation-reduction process	-	IPR020471 (PRINTS); IPR023210 (PFAM); IPR023210 (G3DSA:3.20.20.GENE3D); PTHR11732:SF253 (PANTHER); IPR001395 (PANTHER); IPR023210 (SUPERFAMILY)
comp1582_c0_seq11	PREDICTED: cellulose synthase-like protein E6	267	20	9.2e-55	0.9295	5	C:integral component of membrane; C:Golgi membrane; F:cellulose synthase (UDP-forming) activity; P:cellulose biosynthetic process; P:cell wall organization	-	IPR005150 (PFAM); PTHR13301 (PANTHER); PTHR13301:SF67 (PANTHER)
comp1582_c0_seq13	PREDICTED: cellulose synthase-like protein E6	237	20	1.2e-45	0.904	4	C:integral component of membrane; F:cellulose synthase (UDP-forming) activity; P:cellulose biosynthetic process; P:cell wall organization	-	IPR005150 (PFAM); PTHR13301:SF60 (PANTHER); PTHR13301 (PANTHER)
comp1553_c0_seq2	actin	283	20	1e-62	0.998	-		-	IPR004000 (PRINTS); G3DSA:3.30.420.40 (GENE3D); IPR004000 (PFAM); PTHR11937:SF200 (PANTHER); IPR004000 (PANTHER); IPR020902 (PROSITE_PATTERNS); SSF53067 (SUPERFAMILY); SSF53067 (SUPERFAMILY)
comp92_c0_seq1	PREDICTED: LOW QUALITY PROTEIN: class I heat shock protein-like	951	20	8.9e-87	0.9385	-		-	IPR008978 (G3DSA:2.60.40.GENE3D); IPR002068 (PFAM); IPR031107 (PANTHER); PTHR11527:SF152 (PANTHER); IPR002068 (PROSITE_PROFILES); IPR008978 (SUPERFAMILY)
comp92_c0_seq3	PREDICTED: LOW QUALITY PROTEIN: class I heat shock protein-like	711	20	5.3e-88	0.9385	-		-	SignalP-TM (SIGNALP_GRAM_POSITIVE)
comp92_c0_seq4	PREDICTED: 17.8 kDa class I heat shock protein-like	696	20	1.3e-91	0.9115	-		-	SignalP-TM (SIGNALP_GRAM_POSITIVE)
comp92_c0_seq5	-	250	0	-	-	-		-	TMhelix (TMHMM)
comp132_c0_seq1	PREDICTED: histone H1-like	920	20	2.8e-42	0.928	4	C:nucleus; F:nucleosomal DNA binding; C:nucleosome; P:nucleosome assembly	-	IPR005819 (PRINTS); IPR005818 (SMART); IPR005818 (PFAM); IPR011991 (G3DSA:1.10.10.GENE3D); PTHR11467:SF50 (PANTHER); PTHR11467 (PANTHER); IPR005818 (PROSITE_PROFILES); IPR011991 (SUPERFAMILY)
comp179_c0_seq6	60S ribosomal protein L23	265	20	2.2e-35	1	5	F:structural constituent of ribosome; C:integral component of membrane; C:cytosolic large ribosomal subunit; F:large ribosomal subunit rRNA binding; P:translation	-	IPR023571 (G3DSA:2.40.150.GENE3D); IPR000218 (PFAM); PTHR11761:SF10 (PANTHER); IPR000218 (PANTHER); IPR023571 (SUPERFAMILY)
comp754_c0_seq1	conserved hypothetical protein	223	8	2.2e-10	0.6912	-		-	TMhelix (TMHMM)
comp1050_c0_seq4	PREDICTED: uncharacterized protein LOC103700789, partial	578	20	5.4e-25	0.8855	1	C:integral component of membrane	-	no IPS match
comp281_c0_seq1	-	910	0	-	-	-		-	no IPS match
comp133_c0_seq3	PREDICTED: 5-methyltetrahydropteroyltriglutamate--homocysteine methyltransferase 1	1244	20	2.5e-173	0.9705	4	P:methionine biosynthetic process; F:zinc ion binding; F:5-methyltetrahydropteroyltriglutamate-homocysteine S-methyltransferase activity; P:methylation	-	IPR002629 (PFAM); G3DSA:3.20.20.210 (GENE3D); PTHR30519:SF0 (PANTHER); PTHR30519 (PANTHER); SSF51726 (SUPERFAMILY)
comp1232_c0_seq2	PREDICTED: uncharacterized protein LOC103711188	721	20	1.5e-82	0.938	3	C:mitochondrial proton-transporting ATP synthase complex, coupling factor F(o); F:hydrogen ion transmembrane transporter activity; P:ATP synthesis coupled proton transport	-	no IPS match
comp1631_c0_seq2	PREDICTED: alcohol dehydrogenase class-3-like	1353	20	0	0.9635	5	F:zinc ion binding; C:cytoplasm; F:S-(hydroxymethyl)glutathione dehydrogenase activity; P:ethanol oxidation; F:alcohol dehydrogenase (NAD) activity	-	no IPS match
comp688_c0_seq8	PREDICTED: phospho-2-dehydro-3-deoxyheptonate aldolase 1, chloroplastic-like	1150	20	0	0.973	2	P:aromatic amino acid family biosynthetic process; F:3-deoxy-7-phosphoheptulonate synthase activity	-	no IPS match
comp1684_c0_seq1	PREDICTED: 1,4-alpha-glucan-branching enzyme 1, chloroplastic/amyloplastic	1678	20	0	0.935	4	P:glycogen biosynthetic process; F:1,4-alpha-glucan branching enzyme activity; F:cation binding; F:hydrolase activity, hydrolyzing O-glycosyl compounds	-	no IPS match
comp1684_c0_seq4	PREDICTED: 1,4-alpha-glucan-branching enzyme 1, chloroplastic/amyloplastic isoform X1	820	20	0	0.9325	8	P:embryo development; C:chloroplast; P:glycogen biosynthetic process; F:1,4-alpha-glucan branching enzyme activity; P:starch biosynthetic process; C:amyloplast; F:cation binding; F:hydrolase activity, hydrolyzing O-glycosyl compounds	-	IPR013780 (G3DSA:2.60.40.GENE3D); IPR013781 (G3DSA:3.20.20.GENE3D); IPR006048 (PFAM); PTHR10357:SF141 (PANTHER); IPR015902 (PANTHER); IPR017853 (SUPERFAMILY); SSF51011 (SUPERFAMILY)
comp1684_c0_seq5	PREDICTED: 1,4-alpha-glucan-branching enzyme 1, chloroplastic/amyloplastic isoform X1	338	20	3.9e-69	0.9725	4	P:glycogen biosynthetic process; F:1,4-alpha-glucan branching enzyme activity; F:cation binding; F:hydrolase activity, hydrolyzing O-glycosyl compounds	-	IPR013781 (G3DSA:3.20.20.GENE3D); IPR015902 (PANTHER); PTHR10357:SF141 (PANTHER); IPR017853 (SUPERFAMILY)
comp219_c0_seq2	PREDICTED: FRIGIDA-like protein 4a	2154	20	0	0.785	1	C:membrane	-	no IPS match
comp998_c0_seq1	PREDICTED: protein PHLOEM PROTEIN 2-LIKE A9-like, partial	834	20	1e-94	0.624	-		-	IPR025886 (PFAM); PTHR32278 (PANTHER); PTHR32278:SF8 (PANTHER)
comp998_c0_seq2	PREDICTED: protein PHLOEM PROTEIN 2-LIKE A9-like, partial	824	20	7.2e-95	0.6245	-		-	IPR025886 (PFAM); PTHR32278 (PANTHER); PTHR32278:SF8 (PANTHER)
comp244_c0_seq1	PREDICTED: glucose-6-phosphate/phosphate translocator 2, chloroplastic-like	2445	20	0	0.858	6	P:metabolic process; C:integral component of membrane; F:cyclin-dependent protein serine/threonine kinase activity; P:regulation of cell cycle; P:carbohydrate transmembrane transport; F:transporter activity	-	no IPS match
comp244_c0_seq2	PREDICTED: glucose-6-phosphate/phosphate translocator 2, chloroplastic-like	2111	20	0	0.8585	6	P:metabolic process; C:integral component of membrane; F:cyclin-dependent protein serine/threonine kinase activity; P:regulation of cell cycle; P:carbohydrate transmembrane transport; F:transporter activity	-	no IPS match
comp244_c0_seq4	PREDICTED: glucose-6-phosphate/phosphate translocator 2, chloroplastic-like	1278	20	1.8e-139	0.7905	4	C:integral component of membrane; F:transferase activity; P:carbohydrate transmembrane transport; F:transporter activity	-	IPR004853 (PFAM); PTHR11132 (PANTHER); PTHR11132:SF59 (PANTHER); TMhelix (TMHMM); TMhelix (TMHMM)
comp18_c0_seq1	PREDICTED: extracellular ribonuclease LE-like isoform X1	1090	20	2.6e-166	0.7065	5	F:RNA binding; P:metabolic process; C:cytoplasmic, membrane-bounded vesicle; P:cellular process; F:ribonuclease T2 activity	-	IPR001568 (G3DSA:3.90.730.GENE3D); IPR001568 (PFAM); PTHR11240:SF24 (PANTHER); IPR001568 (PANTHER); SignalP-noTM (SIGNALP_EUK); SignalP-TM (SIGNALP_GRAM_POSITIVE); SignalP-TM (SIGNALP_GRAM_NEGATIVE); IPR001568 (SUPERFAMILY); TMhelix (TMHMM)
comp137_c0_seq4	PREDICTED: flavonol sulfotransferase-like	693	20	1.5e-156	0.8165	1	F:sulfotransferase activity	-	IPR027417 (G3DSA:3.40.50.GENE3D); IPR000863 (PFAM); PTHR11783 (PANTHER); PTHR11783:SF74 (PANTHER); IPR027417 (SUPERFAMILY)
comp137_c0_seq5	PREDICTED: flavonol 4'-sulfotransferase-like	626	20	1.9e-75	0.8445	1	F:sulfotransferase activity	-	IPR000863 (PFAM); IPR027417 (G3DSA:3.40.50.GENE3D); PTHR11783:SF74 (PANTHER); PTHR11783 (PANTHER); IPR027417 (SUPERFAMILY)
comp137_c0_seq6	PREDICTED: cytosolic sulfotransferase 12-like	561	20	2.3e-133	0.8115	1	F:sulfotransferase activity	-	IPR000863 (PFAM); IPR027417 (G3DSA:3.40.50.GENE3D); PTHR11783:SF74 (PANTHER); PTHR11783 (PANTHER); IPR027417 (SUPERFAMILY)
comp137_c0_seq13	PREDICTED: cytosolic sulfotransferase 12-like	351	20	2.2e-39	0.7445	-		-	no IPS match
comp13_c0_seq1	PREDICTED: non-specific lipid-transfer protein 1-like, partial	897	20	5.2e-56	0.805	2	P:lipid transport; F:lipid binding	-	no IPS match
comp1215_c0_seq1	PREDICTED: phospho-2-dehydro-3-deoxyheptonate aldolase 2, chloroplastic-like	307	20	1.9e-66	0.9695	2	P:aromatic amino acid family biosynthetic process; F:3-deoxy-7-phosphoheptulonate synthase activity	-	IPR002480 (PFAM); IPR002480 (PANTHER); PTHR21337:SF4 (PANTHER); SSF51569 (SUPERFAMILY)
comp465_c1_seq1	PREDICTED: granule-bound starch synthase 1, chloroplastic/amyloplastic	2660	20	0	0.8795	4	C:chloroplast; P:starch biosynthetic process; C:amyloplast; F:glycogen (starch) synthase activity	-	IPR011835 (TIGRFAM); G3DSA:3.40.50.2000 (GENE3D); IPR001296 (PFAM); IPR013534 (PFAM); PTHR12526 (PANTHER); PTHR12526:SF383 (PANTHER); IPR011835 (HAMAP); SSF53756 (SUPERFAMILY)
comp30_c0_seq4	-	575	0	-	-	-		-	no IPS match
comp579_c0_seq1	PREDICTED: perakine reductase-like	343	20	1.3e-49	0.8195	2	P:oxidation-reduction process; F:pyridoxine:NADP 4-dehydrogenase activity	-	IPR023210 (PFAM); IPR023210 (G3DSA:3.20.20.GENE3D); PTHR11732:SF243 (PANTHER); IPR001395 (PANTHER); IPR023210 (SUPERFAMILY)
comp3508_c0_seq2	-	964	0	-	-	-		-	SignalP-TM (SIGNALP_GRAM_POSITIVE)
comp3823_c0_seq61	-	287	0	-	-	-		-	no IPS match
comp2098_c0_seq1	PREDICTED: tricetin 3',4',5'-O-trimethyltransferase-like	367	20	6.4e-82	0.883	3	F:O-methyltransferase activity; F:protein dimerization activity; P:methylation	-	no IPS match
comp2413_c0_seq1	-	368	0	-	-	-		-	no IPS match
comp2980_c0_seq1	PREDICTED: premnaspirodiene oxygenase-like	560	20	3.1e-73	0.837	6	F:iron ion binding; F:oxidoreductase activity, acting on paired donors, with incorporation or reduction of molecular oxygen; C:integral component of membrane; P:oxidation-reduction process; F:monooxygenase activity; F:heme binding	-	IPR002403 (PRINTS); IPR001128 (G3DSA:1.10.630.GENE3D); IPR001128 (PFAM); PTHR24298 (PANTHER); PTHR24298:SF58 (PANTHER); IPR017972 (PROSITE_PATTERNS); IPR001128 (SUPERFAMILY)
comp2534_c0_seq8	-	270	0	-	-	-		-	no IPS match
comp2014_c0_seq1	-	241	0	-	-	-		-	no IPS match
comp3535_c0_seq3	-	335	0	-	-	-		-	TMhelix (TMHMM)
comp2590_c0_seq4	-	283	0	-	-	-		-	no IPS match
comp2157_c0_seq1	PREDICTED: chalcone synthase-like	510	20	3.8e-90	0.9295	2	F:naringenin-chalcone synthase activity; P:flavonoid biosynthetic process	-	IPR001099 (PFAM); IPR016039 (G3DSA:3.40.47.GENE3D); PTHR11877 (PANTHER); PTHR11877:SF27 (PANTHER); IPR016039 (SUPERFAMILY)
comp3363_c1_seq6	PREDICTED: E3 ubiquitin-protein ligase SINAT5-like	735	20	2.7e-98	0.9755	10	C:nucleus; F:zinc ion binding; F:ubiquitin protein ligase activity; P:proteasome-mediated ubiquitin-dependent protein catabolic process; F:protein binding; C:cytoplasm; P:multicellular organismal development; P:apoptotic process; F:ligase activity; P:protein ubiquitination involved in ubiquitin-dependent protein catabolic process	-	IPR008974 (G3DSA:2.60.210.GENE3D); IPR018121 (PFAM); PTHR10315:SF34 (PANTHER); IPR004162 (PANTHER); IPR008974 (SUPERFAMILY); TMhelix (TMHMM)
comp2461_c0_seq1	-	439	0	-	-	-		-	no IPS match
comp2807_c0_seq1	PREDICTED: putative quinone-oxidoreductase homolog, chloroplastic	720	20	1.2e-77	0.894	7	F:zinc ion binding; F:oxidoreductase activity; C:chloroplast envelope; P:oxidation-reduction process; C:vacuole; C:plasma membrane; C:chloroplast thylakoid membrane	-	PF13602 (PFAM); PTHR11695:SF507 (PANTHER); IPR002085 (PANTHER); IPR016040 (SUPERFAMILY)
comp2865_c0_seq1	PREDICTED: putative quinone-oxidoreductase homolog, chloroplastic	813	20	1.1e-98	0.818	3	F:zinc ion binding; P:oxidation-reduction process; F:NADPH:quinone reductase activity	-	IPR020843 (SMART); IPR013149 (PFAM); IPR011032 (G3DSA:3.90.180.GENE3D); IPR016040 (G3DSA:3.40.50.GENE3D); IPR013154 (PFAM); IPR002085 (PANTHER); PTHR11695:SF579 (PANTHER); IPR011032 (SUPERFAMILY); IPR016040 (SUPERFAMILY)
comp2184_c1_seq5	PREDICTED: uncharacterized protein LOC103707577	261	6	4.2e-30	0.6867	2	F:metal ion binding; P:metal ion transport	-	no IPS match
comp2380_c0_seq2	PREDICTED: probable calcium-binding protein CML49	743	20	1e-84	0.9525	3	F:calcium ion binding; P:proteolysis; F:calcium-dependent cysteine-type endopeptidase activity	-	no IPS match
comp2540_c1_seq8	PREDICTED: calcium-dependent protein kinase 4	214	20	9e-40	0.9715	4	F:ATP binding; F:calcium ion binding; F:protein kinase activity; P:protein phosphorylation	-	IPR002048 (SMART); IPR011992 (G3DSA:1.10.238.GENE3D); IPR002048 (PFAM); IPR011992 (G3DSA:1.10.238.GENE3D); PTHR24349:SF83 (PANTHER); PTHR24349 (PANTHER); IPR018247 (PROSITE_PATTERNS); IPR002048 (PROSITE_PROFILES); IPR002048 (PROSITE_PROFILES); IPR002048 (PROSITE_PROFILES); IPR011992 (SUPERFAMILY)
comp3225_c0_seq2	PREDICTED: N-acetyl-D-glucosamine kinase-like	1739	20	0	0.893	2	P:phosphorylation; F:kinase activity	-	IPR002731 (PFAM); PTHR12862:SF6 (PANTHER); PTHR12862 (PANTHER); SSF53067 (SUPERFAMILY); SSF53067 (SUPERFAMILY)
comp4891_c0_seq1	actin 2	250	20	6.3e-51	0.98	-		-	IPR004000 (PFAM); G3DSA:3.90.640.10 (GENE3D); PTHR11937:SF255 (PANTHER); IPR004000 (PANTHER); SSF53067 (SUPERFAMILY)
comp5651_c0_seq1	-	403	0	-	-	-		-	no IPS match
comp4674_c0_seq1	-	244	0	-	-	-		-	no IPS match
comp5219_c0_seq1	PREDICTED: V-type proton ATPase subunit E-like	263	20	1.3e-50	0.9115	3	P:ATP hydrolysis coupled proton transport; F:proton-transporting ATPase activity, rotational mechanism; C:proton-transporting two-sector ATPase complex, catalytic domain	-	IPR002842 (PFAM); PTHR12317 (PANTHER); PTHR12317:SF18 (PANTHER); SSF160527 (SUPERFAMILY)
comp4766_c0_seq1	PREDICTED: uncharacterized protein LOC103708427	437	14	1.8e-18	0.835	-		-	SignalP-TM (SIGNALP_GRAM_POSITIVE)
comp5976_c0_seq1	-	291	0	-	-	-		-	no IPS match
comp5508_c0_seq1	PREDICTED: subtilisin-like protease	1328	20	0	0.8585	4	C:cell wall; P:proteolysis; F:serine-type endopeptidase activity; P:asymmetric cell division	-	IPR000209 (PFAM); IPR000209 (G3DSA:3.40.50.GENE3D); PTHR10795:SF322 (PANTHER); IPR015500 (PANTHER); IPR000209 (SUPERFAMILY)
comp4921_c0_seq1	PREDICTED: putative nuclease HARBI1	1772	20	0	0.9005	-		-	IPR027806 (PFAM); PTHR22930:SF28 (PANTHER); PTHR22930 (PANTHER)
comp5181_c0_seq2	PREDICTED: uncharacterized protein LOC103705925	853	20	2.4e-41	0.846	2	C:chloroplast; P:developmental process	-	IPR006476 (TIGRFAM); IPR006476 (PFAM); PTHR31871 (PANTHER)
comp5980_c0_seq1	PREDICTED: mediator of RNA polymerase II transcription subunit 10b-like	222	20	3e-28	0.941	4	C:core mediator complex; C:mediator complex; F:RNA polymerase II transcription cofactor activity; P:regulation of transcription from RNA polymerase II promoter	-	no IPS match
comp5577_c0_seq1	PREDICTED: CBS domain-containing protein CBSX1, chloroplastic-like	1307	20	5.7e-140	0.8675	2	C:chloroplast; P:cell redox homeostasis	-	IPR000644 (SMART); G3DSA:3.10.580.10 (GENE3D); IPR000644 (PFAM); PTHR11911:SF109 (PANTHER); PTHR11911 (PANTHER); IPR000644 (PROSITE_PROFILES); IPR000644 (PROSITE_PROFILES); SSF54631 (SUPERFAMILY)
comp5369_c0_seq1	PREDICTED: protein trichome birefringence-like 19	1654	20	0	0.8215	4	C:integral component of membrane; C:Golgi apparatus; P:cell wall organization or biogenesis; F:O-acetyltransferase activity	-	IPR026057 (PFAM); IPR025846 (PFAM); PTHR32285:SF48 (PANTHER); IPR029962 (PANTHER); TMhelix (TMHMM)
comp5378_c0_seq3	PREDICTED: F-box only protein 6-like isoform X1	240	18	2.6e-19	0.8133	3	P:regulation of auxin mediated signaling pathway; P:leaf vascular tissue pattern formation; P:simple leaf morphogenesis	-	no IPS match
comp4794_c0_seq2	PREDICTED: uncharacterized protein LOC103720738	1191	20	0	0.8595	2	P:metabolic process; F:transferase activity	-	no IPS match
comp4822_c0_seq5	-	286	0	-	-	-		-	SignalP-noTM (SIGNALP_EUK)
comp5766_c0_seq2	PREDICTED: probable xyloglucan endotransglucosylase/hydrolase protein 23	464	20	4.1e-61	0.963	7	C:cell wall; C:apoplast; P:cell wall organization; F:hydrolase activity, hydrolyzing O-glycosyl compounds; F:xyloglucan:xyloglucosyl transferase activity; P:xyloglucan metabolic process; P:cell wall biogenesis	-	IPR000757 (PFAM); IPR013320 (G3DSA:2.60.120.GENE3D); PTHR31062 (PANTHER); PTHR31062:SF20 (PANTHER); IPR008263 (PROSITE_PATTERNS); SignalP-noTM (SIGNALP_GRAM_NEGATIVE); SignalP-TM (SIGNALP_GRAM_POSITIVE); SignalP-noTM (SIGNALP_EUK); IPR013320 (SUPERFAMILY)
comp4256_c0_seq1	PREDICTED: trafficking protein particle complex subunit 3-like isoform X1	277	20	3.8e-20	0.9475	1	P:vesicle-mediated transport	-	no IPS match
comp4637_c0_seq1	-	264	0	-	-	-		-	no IPS match
comp5317_c1_seq1	-	293	0	-	-	-		-	no IPS match
comp4047_c0_seq5	PREDICTED: pathogenesis-related protein 1-like	273	20	2.4e-25	0.684	2	P:response to biotic stimulus; P:defense response	-	no IPS match
comp5703_c0_seq3	hypothetical protein BRADI_3g50605	459	20	6.1e-18	0.6935	1	C:membrane	-	no IPS match
comp6698_c0_seq1	-	892	0	-	-	-		-	no IPS match
comp6045_c0_seq1	PREDICTED: FRIGIDA-like protein 3	269	20	1.2e-51	0.812	2	P:biological_process; F:molecular_function	-	IPR012474 (PFAM); PTHR31791 (PANTHER); PTHR31791:SF12 (PANTHER)
comp7934_c0_seq1	PREDICTED: ent-kaur-16-ene synthase, chloroplastic	2738	20	0	0.7875	3	F:metal ion binding; F:lyase activity; P:cellular process	-	TMhelix (TMHMM)
comp7934_c0_seq2	PREDICTED: ent-kaur-16-ene synthase, chloroplastic-like, partial	840	20	4.5e-117	0.7875	5	F:magnesium ion binding; C:mitochondrion; P:metabolic process; C:plastid; F:terpene synthase activity	-	no IPS match
comp6445_c0_seq1	-	247	0	-	-	-		-	no IPS match
comp7119_c0_seq1	PREDICTED: transcription repressor MYB5-like	1119	20	0	0.6365	1	F:DNA binding	-	no IPS match
comp6876_c0_seq3	PREDICTED: uncharacterized protein LOC105040998 isoform X1	283	19	6.6e-30	0.8326	-		-	no IPS match
comp7295_c1_seq1	PREDICTED: abscisic acid receptor PYL4-like	928	20	4.8e-153	0.787	8	C:nucleus; F:protein phosphatase inhibitor activity; P:abscisic acid-activated signaling pathway; P:negative regulation of catalytic activity; P:regulation of protein serine/threonine phosphatase activity; C:cytoplasm; F:abscisic acid binding; F:receptor activity	-	no IPS match
comp7925_c0_seq7	PREDICTED: uncharacterized protein LOC103715713	756	20	1.3e-108	0.882	2	C:mitochondrion; C:integral component of membrane	-	IPR010658 (PFAM); PTHR21576:SF44 (PANTHER); PTHR21576 (PANTHER); TMhelix (TMHMM); TMhelix (TMHMM); TMhelix (TMHMM); TMhelix (TMHMM)
comp6487_c0_seq1	PREDICTED: homeobox protein BEL1 homolog	220	20	1.3e-41	0.829	4	C:nucleus; F:DNA binding; C:integral component of membrane; P:regulation of transcription, DNA-templated	-	no IPS match
comp6183_c0_seq1	hypothetical protein HMPREF9565_01483	540	20	3.1e-48	0.769	-		-	no IPS match
comp6497_c0_seq3	PREDICTED: uncharacterized protein LOC103720852	469	20	1.7e-15	0.801	2	P:shoot system development; C:plastid	-	no IPS match
comp7021_c0_seq1	PREDICTED: uncharacterized protein LOC103708847	616	20	3.2e-58	0.92	2	C:peroxisome; C:integral component of membrane	-	IPR010530 (PFAM); PTHR33417:SF3 (PANTHER); PTHR33417 (PANTHER); TMhelix (TMHMM); TMhelix (TMHMM)
comp7167_c0_seq1	PREDICTED: cytochrome P450 71A2-like	1780	20	0	0.8705	6	F:iron ion binding; P:secondary metabolite biosynthetic process; C:integral component of membrane; P:oxidation-reduction process; F:flavonoid 3',5'-hydroxylase activity; F:heme binding	-	IPR002401 (PRINTS); IPR001128 (PRINTS); IPR001128 (PFAM); IPR001128 (G3DSA:1.10.630.GENE3D); PTHR24298 (PANTHER); PTHR24298:SF51 (PANTHER); IPR017972 (PROSITE_PATTERNS); SignalP-noTM (SIGNALP_EUK); IPR001128 (SUPERFAMILY)
comp7106_c0_seq1	PREDICTED: pleiotropic drug resistance protein 2-like	4975	20	0	0.87	6	F:ATP binding; F:ATPase activity, coupled to transmembrane movement of substances; P:transmembrane transport; P:metabolic process; C:integral component of membrane; C:plasma membrane	-	IPR003593 (SMART); IPR029481 (PFAM); IPR003439 (PFAM); IPR013525 (PFAM); IPR027417 (G3DSA:3.40.50.GENE3D); IPR013581 (PFAM); IPR027417 (G3DSA:3.40.50.GENE3D); PTHR19241 (PANTHER); PTHR19241:SF307 (PANTHER); PTHR19241 (PANTHER); IPR003439 (PROSITE_PROFILES); IPR003439 (PROSITE_PROFILES); IPR027417 (SUPERFAMILY); IPR027417 (SUPERFAMILY); TMhelix (TMHMM); TMhelix (TMHMM); TMhelix (TMHMM); TMhelix (T…
comp7240_c0_seq1	-	283	0	-	-	-		-	no IPS match
comp7332_c0_seq18	PREDICTED: exostosin-like 3	287	2	7.6e-07	0.7	-		-	no IPS match
comp6656_c0_seq2	-	414	0	-	-	-		-	no IPS match
comp9368_c0_seq1	PREDICTED: transmembrane emp24 domain-containing protein p24delta4-like	223	3	1.1e-15	0.84	3	C:membrane; C:integral component of membrane; P:transport	-	no IPS match
comp8576_c0_seq1	PREDICTED: transcription factor bHLH78-like	1636	20	9e-178	0.6535	1	F:protein dimerization activity	-	IPR011598 (SMART); IPR011598 (G3DSA:4.10.280.GENE3D); IPR011598 (PFAM); PTHR12565:SF90 (PANTHER); PTHR12565 (PANTHER); PTHR12565 (PANTHER); PTHR12565:SF90 (PANTHER); IPR011598 (PROSITE_PROFILES); IPR011598 (SUPERFAMILY)
comp9621_c0_seq1	-	283	0	-	-	-		-	no IPS match
comp9747_c0_seq2	-	281	0	-	-	-		-	no IPS match
comp9158_c0_seq1	PREDICTED: auxin response factor 23-like	229	11	2e-42	0.7045	6	F:DNA binding; C:nucleus; P:transcription, DNA-templated; P:regulation of transcription, DNA-templated; P:response to hormone; P:auxin-activated signaling pathway	-	no IPS match
comp8747_c0_seq1	-	441	0	-	-	-		-	no IPS match
comp8392_c0_seq6	PREDICTED: uncharacterized protein LOC103718577	345	20	8.4e-20	0.9575	-		-	IPR007493 (PFAM); IPR007493 (G3DSA:2.30.240.GENE3D); PTHR31676 (PANTHER); PTHR31676:SF26 (PANTHER); IPR007493 (SUPERFAMILY)
comp8628_c0_seq1	PREDICTED: uncharacterized protein LOC103703550	802	20	1.3e-17	0.9335	1	C:integral component of membrane	-	no IPS match
comp8848_c0_seq2	-	230	0	-	-	-		-	no IPS match
comp10454_c0_seq2	PREDICTED: chaperone protein ClpB1-like	313	20	1.5e-12	0.9115	2	F:ATP binding; P:protein metabolic process	-	no IPS match
comp10017_c1_seq1	-	287	0	-	-	-		-	no IPS match
comp10105_c0_seq1	PREDICTED: ubiquitin domain-containing protein DSK2a-like	282	17	4.1e-21	0.7288	-		-	IPR015496 (PANTHER); PTHR10677:SF22 (PANTHER)
comp10242_c0_seq1	-	490	0	-	-	-		-	no IPS match
comp11095_c0_seq2	-	223	0	-	-	-		-	no IPS match
comp10603_c0_seq4	PREDICTED: dual specificity protein kinase shkC-like isoform X2	264	20	1.8e-53	0.9415	6	F:ATP binding; P:integrin-mediated signaling pathway; F:protein serine/threonine/tyrosine kinase activity; C:integral component of membrane; P:protein phosphorylation; C:plasma membrane	-	IPR001245 (PFAM); G3DSA:1.10.510.10 (GENE3D); PTHR23257:SF477 (PANTHER); PTHR23257 (PANTHER); IPR000719 (PROSITE_PROFILES); IPR011009 (SUPERFAMILY)
comp11802_c0_seq1	PREDICTED: inorganic phosphate transporter 1-4-like	259	20	2e-36	0.9105	5	C:integral component of plasma membrane; F:inorganic phosphate transmembrane transporter activity; F:substrate-specific transmembrane transporter activity; P:transmembrane transport; P:phosphate ion transport	-	no IPS match
comp11245_c1_seq10	retrovirus-related Pol polyLINE-1 domain protein, partial	234	20	6.5e-46	0.9975	2	F:RNA-directed DNA polymerase activity; P:RNA-dependent DNA replication	-	PTHR25952 (PANTHER)
comp10975_c0_seq1	PREDICTED: uncharacterized protein LOC105060319	236	1	8.7e-07	0.7	-		-	no IPS match
comp11611_c0_seq1	hypothetical protein HMPREF1043_0706	996	20	8.3e-49	0.6425	-		-	no IPS match
comp10159_c0_seq1	PREDICTED: phenylalanine ammonia-lyase-like	1887	20	0	0.882	4	P:L-phenylalanine catabolic process; C:cytoplasm; F:phenylalanine ammonia-lyase activity; P:cinnamic acid biosynthetic process	-	IPR005922 (TIGRFAM); IPR023144 (G3DSA:1.10.274.GENE3D); IPR024083 (G3DSA:1.10.275.GENE3D); G3DSA:1.20.200.10 (GENE3D); IPR001106 (PFAM); PTHR10362 (PANTHER); PTHR10362:SF18 (PANTHER); IPR008948 (SUPERFAMILY)
comp10081_c0_seq12	-	268	0	-	-	-		-	no IPS match
comp10081_c0_seq14	-	207	0	-	-	-		-	no IPS match
comp11094_c0_seq2	conserved hypothetical protein	474	20	9.5e-33	0.666	2	C:membrane; C:integral component of membrane	-	no IPS match
comp12310_c0_seq1	-	295	0	-	-	-		-	no IPS match
comp12965_c0_seq1	-	313	0	-	-	-		-	no IPS match
comp13102_c0_seq3	PREDICTED: sedoheptulose-1,7-bisphosphatase, chloroplastic	522	20	9.1e-83	0.8295	32	C:chloroplast stroma; P:regulation of multi-organism process; P:regulation of plant-type hypersensitive response; P:detection of biotic stimulus; F:fructose 1,6-bisphosphate 1-phosphatase activity; P:salicylic acid biosynthetic process; P:rRNA processing; P:photosynthetic electron transport in photosystem I; P:plastid organization; C:thylakoid; P:maltose metabolic process; P:MAPK cascade; P:sucro…	-	IPR023079 (PRINTS); G3DSA:3.30.540.10 (GENE3D); IPR000146 (PFAM); PTHR11556:SF2 (PANTHER); IPR000146 (PANTHER); SSF56655 (SUPERFAMILY)
comp12388_c0_seq9	-	234	0	-	-	-		-	no IPS match
comp12388_c0_seq10	-	205	0	-	-	-		-	no IPS match
comp12979_c0_seq1	PREDICTED: probable WRKY transcription factor 31 isoform X2	255	20	8.7e-48	0.8705	4	F:transcription factor activity, sequence-specific DNA binding; C:integral component of membrane; P:regulation of transcription, DNA-templated; F:sequence-specific DNA binding	-	PTHR31429:SF10 (PANTHER); PTHR31429 (PANTHER)
comp12911_c0_seq1	PREDICTED: chalcone synthase 3	470	20	5.1e-19	0.9665	2	F:transferase activity, transferring acyl groups other than amino-acyl groups; P:biosynthetic process	-	no IPS match
comp12005_c0_seq1	-	261	0	-	-	-		-	no IPS match
comp13124_c0_seq1	PREDICTED: glycine dehydrogenase (decarboxylating), mitochondrial-like	227	20	3.3e-43	0.916	7	C:mitochondrion; C:cytosol; F:glycine binding; P:glycine decarboxylation via glycine cleavage system; F:glycine dehydrogenase (decarboxylating) activity; P:oxidation-reduction process; C:glycine cleavage complex	-	IPR020580 (PFAM); IPR020581 (PANTHER); PTHR11773:SF4 (PANTHER)
comp12926_c0_seq1	-	400	0	-	-	-		-	no IPS match
comp14291_c0_seq1	-	235	0	-	-	-		-	no IPS match
comp15659_c0_seq1	PREDICTED: probable transcription factor GLK1	954	20	8.1e-67	0.7345	2	P:positive regulation of transcription, DNA-templated; P:positive regulation of organelle organization	-	PTHR31312 (PANTHER); PTHR31312:SF3 (PANTHER)
comp15764_c0_seq1	PREDICTED: pleiotropic drug resistance protein TUR2-like isoform X2	2480	20	0	0.8785	6	F:ATP binding; F:ATPase activity, coupled to transmembrane movement of substances; P:transmembrane transport; P:metabolic process; C:integral component of membrane; C:plasma membrane	-	IPR003593 (SMART); IPR013581 (PFAM); IPR013525 (PFAM); IPR027417 (G3DSA:3.40.50.GENE3D); IPR003439 (PFAM); PTHR19241 (PANTHER); PTHR19241:SF219 (PANTHER); PTHR19241:SF219 (PANTHER); PTHR19241 (PANTHER); IPR003439 (PROSITE_PROFILES); IPR027417 (SUPERFAMILY); TMhelix (TMHMM); TMhelix (TMHMM); TMhelix (TMHMM); TMhelix (TMHMM); TMhelix (TMHMM); TMhelix (TMHMM); TMhelix (TMHMM)
comp14572_c0_seq1	PREDICTED: uncharacterized protein LOC103699609	299	6	7.3e-37	0.8117	-		-	no IPS match
comp14902_c0_seq1	actin, partial	283	20	7.6e-60	0.979	-		-	G3DSA:3.30.420.40 (GENE3D); G3DSA:3.90.640.10 (GENE3D); IPR004000 (PFAM); PTHR11937:SF255 (PANTHER); IPR004000 (PANTHER); SSF53067 (SUPERFAMILY); SSF53067 (SUPERFAMILY)
comp14608_c0_seq1	-	224	0	-	-	-		-	PS51257 (PROSITE_PROFILES)
comp14878_c0_seq1	PREDICTED: COP9 signalosome complex subunit 1-like	211	20	1.1e-40	0.9145	27	P:seed dormancy process; P:lipid storage; P:reciprocal meiotic recombination; P:protein complex assembly; P:regulation of chromosome organization; P:sugar mediated signaling pathway; P:cell division; P:regulation of flower development; P:regulation of cell differentiation; P:positive regulation of transcription, DNA-templated; P:positive regulation of organelle organization; P:histone methylation…	-	IPR019585 (PFAM); PTHR14145 (PANTHER); PTHR14145:SF2 (PANTHER); SignalP-noTM (SIGNALP_EUK)
comp14124_c0_seq1	PREDICTED: eukaryotic translation initiation factor 3 subunit M isoform X2	265	20	3.5e-51	0.9205	9	F:translation initiation factor activity; P:formation of translation preinitiation complex; C:eukaryotic 43S preinitiation complex; C:integral component of membrane; P:cytoplasmic translational initiation; C:proteasome complex; C:eukaryotic 48S preinitiation complex; P:regulation of translational initiation; C:eukaryotic translation initiation factor 3 complex	-	PTHR15350:SF2 (PANTHER); PTHR15350 (PANTHER)
comp16087_c0_seq1	-	268	0	-	-	-		-	TMhelix (TMHMM)
comp16941_c0_seq1	-	436	0	-	-	-		-	no IPS match
comp16774_c0_seq1	PREDICTED: thiamine thiazole synthase 2, chloroplastic-like	272	3	5.9e-15	0.9033	-		-	no IPS match
comp17361_c0_seq1	PREDICTED: CBL-interacting protein kinase 32 isoform X2	282	3	4e-27	0.6133	-		-	no IPS match
comp16372_c0_seq1	PREDICTED: uncharacterized protein LOC103722446	217	6	1.1e-14	0.8617	-		-	PTHR33974 (PANTHER); PTHR33974:SF2 (PANTHER)
comp19555_c0_seq1	PREDICTED: probable arabinose 5-phosphate isomerase	259	20	2.7e-49	0.9315	4	P:carbohydrate metabolic process; P:methylglyoxal catabolic process to D-lactate via S-lactoyl-glutathione; F:arabinose-5-phosphate isomerase activity; F:carbohydrate binding	-	G3DSA:3.10.580.10 (GENE3D); IPR000644 (PFAM); PTHR11911 (PANTHER); PTHR11911:SF62 (PANTHER); IPR000644 (PROSITE_PROFILES); SSF54631 (SUPERFAMILY)
comp20732_c0_seq1	hypothetical protein SMCF_1619	288	20	6.6e-27	0.679	-		-	SignalP-noTM (SIGNALP_EUK)
comp20722_c0_seq1	-	262	0	-	-	-		-	no IPS match
comp21002_c0_seq7	hypothetical protein B456_001G180600, partial	251	20	2.2e-29	0.999	4	C:chloroplast; C:integral component of membrane; C:photosystem I; P:photosynthesis	-	IPR001280 (G3DSA:1.20.1130.GENE3D); IPR001280 (PFAM); PTHR30128:SF7 (PANTHER); PTHR30128 (PANTHER); IPR001280 (SUPERFAMILY)
comp20962_c0_seq1	-	211	0	-	-	-		-	no IPS match
comp22042_c0_seq1	-	317	0	-	-	-		-	TMhelix (TMHMM); TMhelix (TMHMM)
comp22004_c0_seq1	PREDICTED: uncharacterized protein LOC103695802	332	20	1.8e-39	0.909	-		-	no IPS match
comp24691_c0_seq1	-	336	0	-	-	-		-	no IPS match
comp27526_c0_seq4	-	289	0	-	-	-		-	no IPS match
comp27081_c0_seq1	PREDICTED: translocase of chloroplast 159, chloroplastic-like	274	20	2.4e-26	0.798	3	F:GTP binding; F:hydrolase activity, acting on acid anhydrides; P:metabolic process	-	no IPS match
comp30788_c0_seq1	PREDICTED: putative potassium transporter 8 isoform X2	374	20	2.3e-41	0.9195	4	F:potassium ion transmembrane transporter activity; P:potassium ion transmembrane transport; C:integral component of membrane; C:plasma membrane	-	IPR003855 (PFAM); PTHR30540 (PANTHER); PTHR30540:SF6 (PANTHER); TMhelix (TMHMM)
comp31952_c0_seq1	-	314	0	-	-	-		-	no IPS match
comp30911_c0_seq1	-	290	0	-	-	-		-	no IPS match
comp31714_c0_seq1	-	262	0	-	-	-		-	no IPS match
comp34849_c0_seq1	-	235	0	-	-	-		-	no IPS match
comp35915_c0_seq2	-	297	0	-	-	-		-	no IPS match
comp35724_c0_seq2	-	265	0	-	-	-		-	no IPS match
comp36183_c0_seq1	-	286	0	-	-	-		-	no IPS match
comp37388_c0_seq1	PREDICTED: ankyrin repeat-containing protein At5g02620-like	241	20	3.3e-21	0.9685	1	C:integral component of membrane	-	PTHR24186:SF4 (PANTHER); PTHR24186 (PANTHER); TMhelix (TMHMM); TMhelix (TMHMM)
comp38498_c0_seq2	PREDICTED: LOW QUALITY PROTEIN: gamma-glutamyl hydrolase 2-like	244	2	1.2e-07	0.705	-		-	no IPS match
comp41769_c0_seq1	PREDICTED: uncharacterized protein LOC103696328 isoform X2	204	20	2.5e-36	0.804	1	F:metal ion binding	-	PTHR22880 (PANTHER); PTHR22880:SF152 (PANTHER)
comp41762_c0_seq2	-	272	0	-	-	-		-	no IPS match
comp42917_c0_seq1	-	253	0	-	-	-		-	no IPS match
comp45855_c0_seq1	ATP synthase CF1 beta subunit (chloroplast)	235	20	2.2e-45	0.9735	6	C:proton-transporting ATP synthase complex, catalytic core F(1); F:ATP binding; P:ATP hydrolysis coupled proton transport; P:ATP synthesis coupled proton transport; C:chloroplast thylakoid membrane; F:proton-transporting ATP synthase activity, rotational mechanism	-	G3DSA:2.40.10.170 (GENE3D); IPR004100 (PFAM); PTHR15184 (PANTHER); PTHR15184:SF43 (PANTHER); IPR004100 (SUPERFAMILY)
comp48945_c0_seq1	-	241	0	-	-	-		-	SignalP-noTM (SIGNALP_EUK)
comp52347_c0_seq1	-	254	0	-	-	-		-	no IPS match
comp52980_c0_seq1	Uncharacterized protein TCM_003521	294	20	7.6e-29	0.74	3	F:nucleic acid binding; F:zinc ion binding; P:DNA integration	-	IPR025724 (PFAM); PTHR11439:SF192 (PANTHER); PTHR11439 (PANTHER)
comp55060_c0_seq1	unnamed protein product	241	20	3.2e-21	1	10	F:pigment binding; C:photosystem II; C:chloroplast envelope; C:integral component of membrane; P:protein-chromophore linkage; F:chlorophyll binding; C:plastoglobule; P:response to light stimulus; P:photosynthesis, light harvesting in photosystem I; C:chloroplast thylakoid membrane	-	no IPS match

## Sheet: Sheet2
			Description
			PREDICTED: serine carboxypeptidase-like, partial
			PREDICTED: F-box protein At4g00755-like isoform X1
			PREDICTED: uncharacterized protein At4g22758-like
			PREDICTED: abscisic stress-ripening protein 2-like
			PREDICTED: abscisic stress-ripening protein 2-like
			PREDICTED: abscisic stress-ripening protein 2-like
			PREDICTED: abscisic stress-ripening protein 2-like
			PREDICTED: abscisic stress-ripening protein 2-like
			PREDICTED: remorin-like isoform X1
			PREDICTED: putative UDP-rhamnose:rhamnosyltransferase 1
			-
			PREDICTED: non-specific lipid-transfer protein 2-like
			PREDICTED: 36.4 kDa proline-rich protein-like
			PREDICTED: probable glucuronosyltransferase Os01g0926700 isoform X2
			3-deoxy-D-arabino-heptulosonate 7-phosphate synthase
			-
			PREDICTED: glucan endo-1,3-beta-glucosidase-like protein 3
			PREDICTED: abscisic acid receptor PYR1-like
			PREDICTED: 65-kDa microtubule-associated protein 1
			PREDICTED: glycine--tRNA ligase 1, mitochondrial-like, partial
			PREDICTED: heterogeneous nuclear ribonucleoprotein R-like
			PREDICTED: pyrophosphate-energized vacuolar membrane proton pump
			PREDICTED: probable indole-3-acetic acid-amido synthetase GH3.5
			PREDICTED: glucose-1-phosphate adenylyltransferase small subunit, chloroplastic/amyloplastic
			PREDICTED: flavonol 4'-sulfotransferase-like
			-
			PREDICTED: 60S ribosomal protein L6-like
			PREDICTED: perakine reductase-like
			PREDICTED: cellulose synthase-like protein E6
			PREDICTED: cellulose synthase-like protein E6
			actin
			PREDICTED: LOW QUALITY PROTEIN: class I heat shock protein-like
			PREDICTED: LOW QUALITY PROTEIN: class I heat shock protein-like
			PREDICTED: 17.8 kDa class I heat shock protein-like
			-
			PREDICTED: histone H1-like
			60S ribosomal protein L23
			conserved hypothetical protein
			PREDICTED: uncharacterized protein LOC103700789, partial
			-
			PREDICTED: 5-methyltetrahydropteroyltriglutamate--homocysteine methyltransferase 1
			PREDICTED: uncharacterized protein LOC103711188
			PREDICTED: alcohol dehydrogenase class-3-like
			PREDICTED: phospho-2-dehydro-3-deoxyheptonate aldolase 1, chloroplastic-like
			PREDICTED: 1,4-alpha-glucan-branching enzyme 1, chloroplastic/amyloplastic
			PREDICTED: 1,4-alpha-glucan-branching enzyme 1, chloroplastic/amyloplastic isoform X1
			PREDICTED: 1,4-alpha-glucan-branching enzyme 1, chloroplastic/amyloplastic isoform X1
			PREDICTED: FRIGIDA-like protein 4a
			PREDICTED: protein PHLOEM PROTEIN 2-LIKE A9-like, partial
			PREDICTED: protein PHLOEM PROTEIN 2-LIKE A9-like, partial
			PREDICTED: glucose-6-phosphate/phosphate translocator 2, chloroplastic-like
			PREDICTED: glucose-6-phosphate/phosphate translocator 2, chloroplastic-like
			PREDICTED: glucose-6-phosphate/phosphate translocator 2, chloroplastic-like
			PREDICTED: extracellular ribonuclease LE-like isoform X1
			PREDICTED: flavonol sulfotransferase-like
			PREDICTED: flavonol 4'-sulfotransferase-like
			PREDICTED: cytosolic sulfotransferase 12-like
			PREDICTED: cytosolic sulfotransferase 12-like
			PREDICTED: non-specific lipid-transfer protein 1-like, partial
			PREDICTED: phospho-2-dehydro-3-deoxyheptonate aldolase 2, chloroplastic-like
			PREDICTED: granule-bound starch synthase 1, chloroplastic/amyloplastic
			-
			PREDICTED: perakine reductase-like
			-
			-
			PREDICTED: tricetin 3',4',5'-O-trimethyltransferase-like
			-
			PREDICTED: premnaspirodiene oxygenase-like
			-
			-
			-
			-
			PREDICTED: chalcone synthase-like
			PREDICTED: E3 ubiquitin-protein ligase SINAT5-like
			-
			PREDICTED: putative quinone-oxidoreductase homolog, chloroplastic
			PREDICTED: putative quinone-oxidoreductase homolog, chloroplastic
			PREDICTED: uncharacterized protein LOC103707577
			PREDICTED: probable calcium-binding protein CML49
			PREDICTED: calcium-dependent protein kinase 4
			PREDICTED: N-acetyl-D-glucosamine kinase-like
			actin 2
			-
			-
			PREDICTED: V-type proton ATPase subunit E-like
			PREDICTED: uncharacterized protein LOC103708427
			-
			PREDICTED: subtilisin-like protease
			PREDICTED: putative nuclease HARBI1
			PREDICTED: uncharacterized protein LOC103705925
			PREDICTED: mediator of RNA polymerase II transcription subunit 10b-like
			PREDICTED: CBS domain-containing protein CBSX1, chloroplastic-like
			PREDICTED: protein trichome birefringence-like 19
			PREDICTED: F-box only protein 6-like isoform X1
			PREDICTED: uncharacterized protein LOC103720738
			-
			PREDICTED: probable xyloglucan endotransglucosylase/hydrolase protein 23
			PREDICTED: trafficking protein particle complex subunit 3-like isoform X1
			-
			-
			PREDICTED: pathogenesis-related protein 1-like
			hypothetical protein BRADI_3g50605
			-
			PREDICTED: FRIGIDA-like protein 3
			PREDICTED: ent-kaur-16-ene synthase, chloroplastic
			PREDICTED: ent-kaur-16-ene synthase, chloroplastic-like, partial
			-
			PREDICTED: transcription repressor MYB5-like
			PREDICTED: uncharacterized protein LOC105040998 isoform X1
			PREDICTED: abscisic acid receptor PYL4-like
			PREDICTED: uncharacterized protein LOC103715713
			PREDICTED: homeobox protein BEL1 homolog
			hypothetical protein HMPREF9565_01483
			PREDICTED: uncharacterized protein LOC103720852
			PREDICTED: uncharacterized protein LOC103708847
			PREDICTED: cytochrome P450 71A2-like
			PREDICTED: pleiotropic drug resistance protein 2-like
			-
			PREDICTED: exostosin-like 3
			-
			PREDICTED: transmembrane emp24 domain-containing protein p24delta4-like
			PREDICTED: transcription factor bHLH78-like
			-
			-
			PREDICTED: auxin response factor 23-like
			-
			PREDICTED: uncharacterized protein LOC103718577
			PREDICTED: uncharacterized protein LOC103703550
			-
			PREDICTED: chaperone protein ClpB1-like
			-
			PREDICTED: ubiquitin domain-containing protein DSK2a-like
			-
			-
			PREDICTED: dual specificity protein kinase shkC-like isoform X2
			PREDICTED: inorganic phosphate transporter 1-4-like
			retrovirus-related Pol polyLINE-1 domain protein, partial
			PREDICTED: uncharacterized protein LOC105060319
			hypothetical protein HMPREF1043_0706
			PREDICTED: phenylalanine ammonia-lyase-like
			-
			-
			conserved hypothetical protein
			-
			-
			PREDICTED: sedoheptulose-1,7-bisphosphatase, chloroplastic
			-
			-
			PREDICTED: probable WRKY transcription factor 31 isoform X2
			PREDICTED: chalcone synthase 3
			-
			PREDICTED: glycine dehydrogenase (decarboxylating), mitochondrial-like
			-
			-
			PREDICTED: probable transcription factor GLK1
			PREDICTED: pleiotropic drug resistance protein TUR2-like isoform X2
			PREDICTED: uncharacterized protein LOC103699609
			actin, partial
			-
			PREDICTED: COP9 signalosome complex subunit 1-like
			PREDICTED: eukaryotic translation initiation factor 3 subunit M isoform X2
			-
			-
			PREDICTED: thiamine thiazole synthase 2, chloroplastic-like
			PREDICTED: CBL-interacting protein kinase 32 isoform X2
			PREDICTED: uncharacterized protein LOC103722446
			PREDICTED: probable arabinose 5-phosphate isomerase
			hypothetical protein SMCF_1619
			-
			hypothetical protein B456_001G180600, partial
			-
			-
			PREDICTED: uncharacterized protein LOC103695802
			-
			-
			PREDICTED: translocase of chloroplast 159, chloroplastic-like
			PREDICTED: putative potassium transporter 8 isoform X2
			-
			-
			-
			-
			-
			-
			-
			PREDICTED: ankyrin repeat-containing protein At5g02620-like
			PREDICTED: LOW QUALITY PROTEIN: gamma-glutamyl hydrolase 2-like
			PREDICTED: uncharacterized protein LOC103696328 isoform X2
			-
			-
			ATP synthase CF1 beta subunit (chloroplast)
			-
			-
			Uncharacterized protein TCM_003521
			unnamed protein product
